# Supplementary material for: Analysis of the Formation of Sauce-Flavored Daqu Using Non-targeted Metabolomics
Source: Front Microbiol. 2022 Mar 24;13:857966. doi: 10.3389/fmicb.2022.857966 (PMC8988067; doi:10.3389/fmicb.2022.857966)
Supplement: Supplementary file 1 [file Data_Sheet_1.ZIP]

Archive with 8 entries (7 files):
- Support information/
- Support information/Support information.docx
- Support information/Table S1.xlsx
- Support information/Table S6.xlsx
- Support information/Table S5.xlsx
- Support information/Table S4.xlsx
- Support information/Table S3.xlsx
- Support information/Table S2.xlsx
