# Supplementary material for: Analysis of the Formation of Sauce-Flavored Daqu Using Non-targeted Metabolomics
Source: Front Microbiol. 2022 Mar 24;13:857966. doi: 10.3389/fmicb.2022.857966 (PMC8988067; doi:10.3389/fmicb.2022.857966)
Supplement: Supplementary file 1 [file Data_Sheet_1.ZIP › Support information/Table S1.xlsx]

## Sheet: file explanation
header name	description
id	The unique data number of the metabolites in this qualitative analysis
MS2 name	The name of the metabolites obtained by the qualitative matching analysis of the secondary mass spectrometry
MS2 score	The score of the second-level matching, the value is [0, 1], the bigger the better
rt	The chromatographic retention time of the metabolites
mz	The mass-to-charge ratio of the characteristic ions of the metabolites
platform	metabolites detection platform
BQ1	Relative quantitative value of BQ1 sample
BQ2	Relative quantitative value of BQ2 sample
BQ3	Relative quantitative value of BQ3 sample
Mean BQ	The mean relative quantification value of the BQ sample repeated experiments
YQ1	Relative quantitative value of YQ1 sample
YQ2	Relative quantitative value of YQ2 sample
YQ3	Relative quantitative value of YQ3 sample
Mean YQ	The mean relative quantification value of the YQ sample repeated experiments
WQ1	Relative quantitative value of WQ1 sample
WQ2	Relative quantitative value of WQ2 sample
WQ3	Relative quantitative value of WQ3 sample
Mean WQ	The mean relative quantification value of the WQ sample repeated experiments

## Sheet: Table S1
MS2 name	MS2 score	rt	mz	platform	BQ1	BQ2	BQ3	Mean BQ	YQ1	YQ2	YQ3	Mean YQ	WQ1	WQ2	WQ3	Mean WQ
N-Methyl-2-pyrrolidinone	0.999917153846154	148.107	100.076	POS	0.000381447	0.000383888	0.000378463	0.000381266	9.61272e-05	0.000102319	0.000104689	0.000101045	0.000242811	0.000161991	0.000168679	0.00019116
Isobutylamine	0.999867769230769	645.635	74.0964	POS	0.000309565	0.000358931	0.00029852	0.000322339	1.71483e-09	0.000316996	0.00037194	0.000229646	0.000382383	0.000315046	0.000347119	0.000348183
Succinic acid	0.999828769230769	27.42	117.02	NEG	0.000216854	0.000231858	0.000226808	0.000225173	0.000189455	0.000163428	0.000181969	0.000178284	0.000141735	0.000156467	5.01671e-05	0.000116123
Proline	0.999783923076923	35.5393	116.071	POS	0.00900391	0.0090713	0.00854494	0.00887338	0.00884159	0.00839241	0.00899703	0.00874368	0.00649307	0.00645685	0.00675795	0.00656929
Niacin	0.999635	25.8559	124.041	POS	7.23882e-07	4.91987e-07	1.089e-06	7.68289e-07	8.08073e-07	6.68866e-07	7.5269e-07	7.4321e-07	1.64384e-06	1.70394e-09	1.71209e-09	5.49085e-07
Methyl 2-furoate	0.999616538461538	174.657	127.039	POS	6.0019e-05	6.12742e-05	6.13303e-05	6.08745e-05	3.1009e-05	1.63135e-05	3.34034e-05	2.69086e-05	1.32866e-06	2.06118e-05	8.98047e-07	7.61284e-06
Leucine	0.999605692307692	92.8848	132.102	POS	0.00509875	0.00565501	0.00539586	0.00538321	0.0043801	0.00424572	0.004338	0.00432127	0.0031885	0.00326665	0.00349255	0.0033159
Isoleucine	0.999599384615385	67.961	132.102	POS	0.00245548	0.00249889	0.00232758	0.00242732	0.00206239	0.00202377	0.0020384	0.00204152	0.00157646	0.0015654	0.00160783	0.00158323
Indoleamine	0.999428846153846	171.972	133.076	POS	3.70391e-05	3.89784e-05	3.92836e-05	3.84337e-05	0.000111822	9.84376e-05	0.000110718	0.000106993	5.7333e-05	5.79406e-05	5.76163e-05	5.763e-05
Benzoic acid	0.999390615384615	210.683	121.03	NEG	0.000149669	0.000151142	0.000153964	0.000151592	0.000109604	0.000104257	0.00011835	0.000110737	5.42301e-05	5.17728e-05	5.04765e-05	5.21598e-05
TYRAMINE	0.999369461538462	84.9773	138.091	POS	2.07455e-05	2.1152e-05	1.88175e-05	2.02383e-05	6.59639e-05	5.56795e-05	7.42571e-05	6.53002e-05	2.02058e-05	1.98332e-05	2.72445e-05	2.24278e-05
Acetone oxime	0.999348230769231	31.7942	74.06	POS	8.26417e-05	7.37703e-05	8.00796e-05	7.88305e-05	6.71803e-05	6.93447e-05	7.4103e-05	7.02094e-05	5.53047e-05	6.5278e-05	7.22125e-05	6.42651e-05
Isobutyronitrile	0.999334692307692	35.7446	70.0652	POS	0.000308651	0.000308577	0.000278057	0.000298429	0.000306629	0.000291589	0.000287599	0.000295272	0.000203082	0.000204621	0.000207321	0.000205008
PC(22:2(13Z,16Z)/12:0)	0.999317076923077	425.939	758.567	POS	9.7906e-05	2.30857e-05	6.80106e-05	6.30008e-05	2.52854e-05	2.94733e-05	5.77136e-05	3.74907e-05	0.000118072	0.000107376	6.40511e-05	9.64998e-05
PC(22:1(11Z)/12:0)	0.999287769230769	486.541	760.583	POS	0.000850797	0.000964385	0.000757023	0.000857402	0.000518159	0.00083298	0.000991975	0.000781038	0.000790236	0.000542952	0.000410186	0.000581125
Acetone cyanohydrin	0.999130230769231	128.188	86.06	POS	3.55454e-05	3.60961e-05	3.48675e-05	3.5503e-05	1.71483e-09	4.90056e-05	5.53831e-05	3.47968e-05	7.51271e-05	4.80185e-05	4.45069e-05	5.58842e-05
NICOTINYL	0.999073461538462	57.0708	110.06	POS	6.44356e-05	7.22995e-05	6.74989e-05	6.8078e-05	3.6257e-05	3.15839e-05	3.62561e-05	3.4699e-05	3.05533e-05	2.73577e-05	3.13253e-05	2.97454e-05
Hydroxyphenethylamine	0.999038538461538	104.239	138.091	POS	3.1079e-05	2.3418e-05	3.15776e-05	2.86915e-05	6.97397e-05	7.41209e-05	7.66142e-05	7.34916e-05	2.46697e-05	3.05637e-05	2.68288e-05	2.73541e-05
Phenylalanine	0.999019230769231	223.538	166.086	POS	5.13891e-05	4.38921e-05	5.03309e-05	4.85374e-05	2.67795e-05	2.61193e-05	2.59305e-05	2.62764e-05	2.8661e-05	3.05269e-05	3.11233e-05	3.01037e-05
PC(20:1(11Z)/12:0)	0.998997153846154	378.849	732.552	POS	1.41108e-05	3.1868e-07	1.48458e-05	9.75841e-06	2.58041e-06	2.6074e-05	1.52819e-05	1.46454e-05	7.74567e-06	1.60482e-05	1.71209e-09	7.93188e-06
2-amino-m-cresol	0.998988461538461	645.137	124.076	POS	5.64464e-05	6.06923e-05	1.62438e-09	3.90468e-05	6.71678e-05	5.93762e-05	6.34235e-05	6.33225e-05	6.33571e-05	6.14739e-05	1.71209e-09	4.16109e-05
17-Octadecynoic Acid	0.998955846153846	472.916	279.233	NEG	0.0670766	0.0659103	0.063606	0.065531	0.0673851	0.0659453	0.0673369	0.0668891	0.0805467	0.0817585	0.0844109	0.0822387
PC(18:0/14:0)	0.998928384615384	450.797	734.566	POS	1.60852e-09	4.05104e-05	5.46206e-05	3.17109e-05	2.68744e-05	4.43017e-05	4.25191e-05	3.78984e-05	3.40391e-05	3.48673e-05	3.61999e-05	3.50354e-05
OXYQUINOLINE	0.998853923076923	197.732	146.06	POS	8.94662e-06	9.97568e-06	9.19479e-06	9.37236e-06	9.19004e-06	9.57268e-06	8.76475e-06	9.17582e-06	1.29241e-05	1.38711e-05	1.29471e-05	1.32474e-05
4-formyl Indole	0.998840384615385	157.62	144.046	NEG	6.16353e-06	6.23074e-06	5.84685e-06	6.08037e-06	2.03723e-05	1.86932e-05	1.8994e-05	1.93532e-05	2.58199e-05	2.50212e-05	2.46172e-05	2.51527e-05
Pyrrolidine	0.998819692307692	191.587	72.0808	POS	0.000126676	8.28858e-05	9.52884e-05	0.000101617	0.000133239	0.000108933	0.000116399	0.000119524	0.000107367	0.000162074	9.87997e-05	0.000122747
N-palmitoyl isoleucine	0.998811923076923	520.636	370.331	POS	3.93587e-06	4.2552e-06	3.73051e-06	3.97386e-06	1.71984e-05	1.26436e-05	2.83948e-05	1.94123e-05	1.41817e-05	1.32314e-05	1.26782e-05	1.33638e-05
Norleucine	0.998784769230769	34.3079	130.088	NEG	2.84609e-05	3.09654e-05	2.63293e-05	2.85852e-05	2.2285e-05	1.99939e-05	2.12695e-05	2.11828e-05	1.40949e-05	1.5094e-05	1.05523e-05	1.32471e-05
CITRATE	0.998726230769231	44.9755	191.02	NEG	1.63901e-05	1.63283e-05	1.5598e-05	1.61055e-05	3.8491e-05	5.14631e-05	5.71098e-05	4.90213e-05	3.41104e-05	3.52109e-05	2.60153e-05	3.17789e-05
m-Aminophenol	0.998696	40.153	110.06	POS	1.22319e-05	1.67087e-09	1.62438e-09	4.07841e-06	6.0134e-05	2.87577e-05	6.20482e-05	5.03133e-05	4.70306e-05	1.80595e-05	5.01244e-05	3.84048e-05
Isonicotinic acid	0.998679153846154	45.0064	124.039	POS	0.000624704	0.000498632	0.000466243	0.00052986	0.00107589	0.00103854	0.00106841	0.00106095	0.0010221	0.000998839	0.00110396	0.00104163
2-Methyl-3-(2-methylpropyl)pyrazine	0.998648076923077	166.095	151.123	POS	9.51817e-05	9.4645e-05	9.23102e-05	9.40457e-05	0.00025547	0.000246945	0.000264018	0.000255478	0.000466717	0.000437889	0.000435427	0.000446678
1-hexylamine	0.998636538461538	644.686	102.128	POS	0.000278497	0.000280794	1.62438e-09	0.000186431	1.71483e-09	0.000281597	0.000285238	0.000188946	0.000282758	0.000287367	0.000288918	0.000286348
Choline	0.998529230769231	30.8094	104.107	POS	0.00496748	0.00466276	0.00466544	0.00476523	0.00484652	0.00449266	0.00479487	0.00471135	0.003488	0.00377693	0.00384491	0.00370328
Norharman	0.998486615384615	191.829	169.076	POS	1.32641e-05	1.52331e-05	1.39708e-05	1.4156e-05	1.28163e-05	1.20699e-05	1.35944e-05	1.28269e-05	9.59312e-06	9.91203e-06	9.3513e-06	9.61882e-06
Adenine	0.998423076923077	36.8779	136.062	POS	0.000434405	0.000446054	0.000436952	0.000439137	0.000515186	0.000505599	0.000525893	0.000515559	0.00042822	0.0004235	0.000456246	0.000435988
Dulcitol	0.998390461538461	211.091	183.092	POS	0.000327503	0.000315015	0.00030403	0.000315516	0.000267539	0.000263659	0.00025495	0.000262049	0.000264124	0.00030136	0.000275861	0.000280449
D-Glu	0.998377307692307	28.4119	146.046	NEG	0.000536473	0.000567975	0.000566323	0.000556924	0.000820351	0.000757722	0.000826706	0.000801593	0.000845408	0.00085354	0.000838547	0.000845832
Fasoracetam	0.998362923076923	59.5457	197.129	POS	8.54495e-05	7.80774e-05	7.97074e-05	8.10781e-05	6.68093e-05	6.58468e-05	5.8806e-05	6.38207e-05	8.26972e-05	8.08348e-05	7.89726e-05	8.08349e-05
Picolinic acid	0.998351153846154	56.0951	124.039	POS	0.000160065	0.000171775	0.000158256	0.000163365	0.000288971	0.000266578	0.000276938	0.000277496	0.000260719	0.00025182	0.000278734	0.000263758
4-HYDROXYBENZOATE	0.998346846153846	159.841	137.025	NEG	6.8444e-06	7.31393e-06	6.77997e-06	6.97944e-06	8.83938e-06	7.58588e-06	8.31993e-06	8.2484e-06	1.30979e-05	1.40304e-05	1.1426e-05	1.28514e-05
5-AMINOPENTANOATE	0.998342153846154	32.7882	118.086	POS	0.0246344	0.0229886	0.0211489	0.022924	0.0246628	0.0248347	0.0253278	0.0249418	0.0217085	0.0212468	0.0250534	0.0226696
PC(22:1(11Z)/14:1(9Z))	0.998294384615385	486.811	786.598	POS	0.000291227	1.67087e-09	0.000257094	0.000182774	0.000226392	0.000278248	0.000325234	0.000276625	0.000277851	0.000186293	0.000162031	0.000208725
Uracil	0.998205076923077	61.0265	113.035	POS	8.70866e-05	0.000141392	0.000138539	0.000122339	1.71483e-09	0.000137423	0.000156886	9.81034e-05	0.000122202	0.000123254	0.000131392	0.000125616
2-Hydroxy-4-methylpentanoic acid	0.998146307692308	94.4937	131.072	NEG	0.000178489	0.000185261	0.000178192	0.000180647	0.000276488	0.000261348	0.00027445	0.000270762	9.80935e-05	0.000102962	9.9273e-05	0.00010011
p-Lactophenetide	0.998136846153846	141.237	210.113	POS	5.80139e-06	5.76118e-06	7.75455e-06	6.43904e-06	6.84086e-06	6.46744e-06	7.45113e-06	6.91981e-06	3.29152e-06	3.05462e-06	2.75295e-06	3.03303e-06
Stearidonic Acid	0.998093615384615	286.687	277.216	POS	1.60852e-09	7.02281e-06	7.49519e-06	4.83987e-06	9.71354e-06	1.28252e-05	1.3618e-05	1.20523e-05	6.20069e-06	1.04551e-05	7.76028e-06	8.13869e-06
Phenazone	0.998087615384615	165.021	189.102	POS	4.13347e-05	4.33346e-05	4.41922e-05	4.29538e-05	2.29599e-05	2.57093e-05	2.65186e-05	2.50626e-05	5.74847e-06	6.47704e-06	6.10844e-06	6.11132e-06
PC(20:1(11Z)/13:0)	0.998040769230769	487.657	746.568	POS	1.60852e-09	3.17046e-05	2.86595e-05	2.01219e-05	4.25607e-05	4.28685e-05	2.25138e-05	3.5981e-05	4.50969e-05	5.42449e-05	3.12775e-05	4.35397e-05
Anthranilic acid	0.998001153846154	223.59	138.055	POS	3.15186e-06	3.73029e-06	2.96039e-06	3.28085e-06	8.0173e-06	7.48996e-06	7.54697e-06	7.68474e-06	2.71142e-05	2.77716e-05	2.91918e-05	2.80259e-05
beta-Sitostenone	0.997920076923077	497.755	413.377	POS	3.82062e-05	5.59094e-05	1.96724e-05	3.79293e-05	8.51767e-05	1.4692e-05	1.73406e-09	3.32901e-05	0.000129151	0.000105166	1.71209e-09	7.81062e-05
3alpha,4,5,7alpha-Tetrahydro-5-hydroxy-1H-isoindole-1,3(2H)-dione	0.997878923076923	44.3741	168.066	POS	0.000348486	0.00036017	0.000352906	0.000353854	0.000215588	0.000201374	0.000215046	0.000210669	6.53378e-05	6.18932e-05	6.74699e-05	6.49003e-05
2-Methoxymethcathinone	0.997874538461538	332.923	194.118	POS	2.92059e-05	3.25779e-05	3.33303e-05	3.17047e-05	5.22352e-06	4.75183e-06	5.22481e-06	5.06672e-06	1.40524e-06	1.47568e-06	1.7906e-06	1.55717e-06
Palmitoleic acid	0.997836	455.578	253.217	NEG	0.000728199	0.000744666	0.000735151	0.000736005	0.00129176	0.00126932	0.0013223	0.00129446	0.00156532	0.00159417	0.00153139	0.00156363
(+)-3-Carene	0.997812	20.621	137.133	POS	7.14457e-05	7.46299e-05	7.34213e-05	7.31657e-05	1.71483e-09	8.13237e-05	8.15832e-05	5.43029e-05	8.01315e-05	7.46932e-05	8.35506e-05	7.94584e-05
4-Phenylpyridine	0.997682076923077	197.72	156.081	POS	4.88714e-06	4.79236e-06	4.59482e-06	4.7581e-06	4.63816e-06	4.43731e-06	4.14121e-06	4.40556e-06	5.42385e-06	6.14099e-06	5.96744e-06	5.84409e-06
2-Phenylethylamine	0.997570384615385	164.241	122.096	POS	2.88445e-05	2.80365e-05	2.43262e-05	2.70691e-05	2.53172e-05	2.53902e-05	2.57927e-05	2.55001e-05	1.5902e-05	1.69614e-05	1.70184e-05	1.66273e-05
3-Hydroxypyridine	0.997525307692308	136.73	94.03	NEG	0.000108255	0.000112495	0.00010795	0.000109567	6.46285e-05	5.84836e-05	6.24392e-05	6.18504e-05	3.01792e-05	3.15341e-05	2.76444e-05	2.97859e-05
Coniine	0.997484230769231	613.004	128.143	POS	1.7568e-05	4.10811e-05	4.42e-05	3.4283e-05	2.44793e-05	1.6379e-09	2.76517e-05	1.73775e-05	4.53524e-06	1.70394e-09	4.98764e-05	1.81378e-05
N-Methyldioctylamine	0.997479615384615	416.879	256.3	POS	3.69506e-05	3.58854e-05	3.48609e-05	3.5899e-05	5.0407e-05	1.6379e-09	4.16809e-05	3.06965e-05	4.3287e-05	3.94483e-05	4.37025e-05	4.21459e-05
Hypoxanthine	0.997390230769231	60.0364	135.031	NEG	1.52536e-05	1.53555e-05	1.37492e-05	1.47861e-05	2.70059e-05	2.46452e-05	2.64741e-05	2.60417e-05	2.2543e-05	2.26227e-05	2.27916e-05	2.26524e-05
Xanthine	0.997383076923077	58.8867	151.026	NEG	0.000133877	8.13615e-05	0.000132503	0.000115914	0.000126494	0.000209269	0.000127082	0.000154282	1.76667e-05	1.8432e-05	0.000121557	5.2552e-05
7-Hydroxy-2-acetamidofluorene	0.997347153846154	153.461	240.098	POS	6.73078e-06	1.67087e-09	6.06914e-06	4.2672e-06	5.21261e-06	4.62942e-06	5.32632e-06	5.05611e-06	1.69045e-09	2.40995e-06	3.1414e-06	1.85101e-06
Pilocarpine	0.997327	148.601	209.128	POS	3.99528e-05	4.02736e-05	4.61829e-05	4.21364e-05	4.76648e-05	4.5015e-05	4.53606e-05	4.60135e-05	4.20962e-05	4.01412e-05	4.27561e-05	4.16645e-05
3,6-Dihydronicotinic acid	0.997293076923077	40.6003	126.055	POS	0.000234615	0.000238984	0.000216564	0.000230054	0.000218246	0.000203962	7.40925e-05	0.000165434	4.74411e-05	0.000128123	4.88881e-05	7.48176e-05
2-Hydroxypyridine	0.997279461538462	36.7373	96.0444	POS	0.00032411	0.00033014	0.000310987	0.000321746	0.000186385	0.000166661	0.000173273	0.00017544	8.67675e-05	8.41606e-05	9.27302e-05	8.78861e-05
Pinolenic Acid	0.997262538461538	440.294	277.217	NEG	0.00378302	0.00370559	0.00372593	0.00373818	0.00484216	0.00416127	0.00472219	0.00457521	0.00631886	0.00616425	0.00619898	0.00622736
Oleic Acid ethyl ester	0.997246538461538	557.908	309.28	NEG	0.000331082	0.000340512	0.000350237	0.00034061	0.000357027	0.000395948	0.000408039	0.000387005	0.000503661	0.000508325	0.000561578	0.000524521
2,4-dichloro-N-propylbenzamide	0.997171384615385	172.403	230.013	NEG	2.33472e-05	2.29394e-05	2.26757e-05	2.29874e-05	3.04947e-05	2.97585e-05	3.08261e-05	3.03598e-05	6.11153e-05	6.67353e-05	5.8719e-05	6.21899e-05
5-Hydroxyindoleacetic acid	0.997136692307692	227.939	192.066	POS	4.06606e-06	3.90815e-06	4.05842e-06	4.01088e-06	4.3038e-06	4.08827e-06	4.53781e-06	4.30996e-06	2.50049e-06	2.06628e-06	2.21914e-06	2.26197e-06
p-Aminosalicylic acid methyl ester	0.997033923076923	57.0708	168.066	POS	0.000104635	0.000114691	0.000108823	0.000109383	6.6605e-05	6.15388e-05	6.40028e-05	6.40489e-05	3.17128e-05	2.97316e-05	3.42358e-05	3.18934e-05
4-Guanidinobutyric acid	0.997003461538461	56.0736	146.092	POS	0.000172867	0.000187689	0.000176118	0.000178891	0.000120713	0.000114722	0.000117316	0.000117584	7.85623e-05	7.63314e-05	8.32507e-05	7.93815e-05
Indole-3-carboxaldehyde	0.997003076923077	249.71	146.06	POS	1.16753e-05	1.09713e-05	1.14092e-05	1.1352e-05	2.69939e-05	2.54523e-05	2.56601e-05	2.60354e-05	2.86437e-05	2.80154e-05	2.92308e-05	2.863e-05
indole	0.996990230769231	173.859	118.065	POS	4.74896e-05	4.94028e-05	5.09517e-05	4.92814e-05	6.37018e-05	5.90767e-05	6.30824e-05	6.19536e-05	6.85804e-05	7.25642e-05	7.51861e-05	7.21102e-05
Glycine	0.996855384615385	30.7294	76.0393	POS	4.31764e-05	4.77475e-05	5.28082e-05	4.79107e-05	5.44254e-05	3.98104e-05	6.19474e-05	5.20611e-05	5.77496e-05	5.38344e-05	3.2711e-05	4.80984e-05
capsidiol	0.996776461538462	442.136	219.174	POS	1.57788e-05	1.6175e-05	1.54337e-05	1.57958e-05	1.71516e-05	1.59236e-05	1.73668e-05	1.6814e-05	1.63251e-05	1.5999e-05	1.71209e-09	1.07753e-05
Flindersine	0.996772538461538	256.022	228.102	POS	6.33903e-06	6.86733e-06	5.76924e-06	6.3252e-06	3.23858e-06	2.83614e-06	3.14627e-06	3.07367e-06	4.7977e-06	5.06738e-06	5.26679e-06	5.04395e-06
2-Methylbutyric acid	0.996728538461538	81.172	101.061	NEG	9.25721e-05	0.000169416	0.000163143	0.00014171	0.000132364	0.000191638	0.000200855	0.000174952	0.000159579	0.000157507	0.000200771	0.000172619
Cyclo(L-Phe-L-Pro)	0.996668692307692	232.238	245.128	POS	0.000690542	0.000667277	0.000657786	0.000671868	0.000459281	0.000450977	0.00044313	0.000451129	0.000255929	0.000268196	0.000284589	0.000269571
3-Hydroxy-N-glycyl-2,6-xylidine	0.996665307692308	169.428	195.113	POS	0.00014496	0.000151382	0.000154728	0.000150357	8.0774e-05	8.00783e-05	8.3071e-05	8.13078e-05	5.13399e-05	5.73645e-05	5.55443e-05	5.47496e-05
Sphinganine	0.996664692307692	358.645	302.305	POS	0.000179893	0.000189618	0.000199198	0.000189569	0.000176372	0.000166867	0.000186665	0.000176635	0.000123968	0.0001196	0.000121508	0.000121692
Piperidine	0.996615923076923	134.345	86.0964	POS	1.60852e-09	0.000153198	6.44422e-05	7.25472e-05	4.97243e-05	4.20473e-05	4.32997e-05	4.50238e-05	8.84841e-05	3.13629e-05	2.65614e-05	4.88028e-05
Glycolic acid	0.996604769230769	716.335	75.0088	NEG	1.38316e-05	1.67087e-09	1.62757e-05	1.00363e-05	1.56896e-05	9.81871e-06	1.2238e-05	1.25821e-05	1.63887e-05	1.28318e-05	1.71209e-09	9.74074e-06
L-Homotyrosine	0.996581846153846	157.198	196.097	POS	0.000249077	0.000268841	0.000272623	0.000263514	0.000143986	0.000147379	0.000156759	0.000149375	6.26146e-05	6.61452e-05	6.93505e-05	6.60368e-05
17-phenyl trinor Prostaglandin F2alpha-d4	0.996581692307692	487.046	391.244	NEG	5.03209e-06	4.8278e-06	4.9851e-06	4.94833e-06	5.19891e-06	4.60674e-06	4.52734e-06	4.77766e-06	4.69028e-06	4.36377e-06	4.5685e-06	4.54085e-06
Acetaminophen	0.996567307692308	203.236	150.056	NEG	9.29448e-06	1.26369e-05	1.30091e-05	1.16468e-05	9.82609e-06	1.10775e-05	1.05533e-05	1.04856e-05	1.12917e-05	1.22809e-05	1.13813e-05	1.16513e-05
Didesmethylpheniramine	0.996522307692308	338.284	213.138	POS	1.05701e-06	9.26063e-07	9.08097e-07	9.63723e-07	4.73041e-06	4.8591e-06	4.8749e-06	4.82147e-06	1.06792e-05	1.22854e-05	1.14026e-05	1.14557e-05
PC(16:0/14:0)	0.996380153846154	450.565	706.537	POS	6.21095e-05	1.06565e-07	2.94799e-05	3.05653e-05	3.42606e-07	1.93533e-05	2.45168e-05	1.47376e-05	1.31729e-06	5.43528e-06	3.85452e-05	1.50993e-05
QUIPAZINE	0.996368230769231	242.736	214.134	POS	8.73934e-06	8.83331e-06	8.46115e-06	8.67793e-06	3.20295e-06	2.69933e-06	3.02739e-06	2.97656e-06	1.84401e-06	1.69343e-06	2.01524e-06	1.85089e-06
3-amino-octanoic acid	0.996322769230769	45.361	160.133	POS	0.000109286	0.00010235	0.000103967	0.000105201	0.000112838	0.000117257	0.000123066	0.00011772	0.000124071	0.000120622	0.000120702	0.000121799
Kanzonol K	0.996319461538462	377.968	437.193	POS	0.000275058	0.000306869	0.00027824	0.000286722	0.000202264	0.000201378	0.000196387	0.00020001	0.000228457	0.000240942	0.000213993	0.000227797
2'-Deoxyadenosine	0.996271384615384	134.062	252.109	POS	3.13864e-05	3.25603e-05	2.98193e-05	3.12553e-05	2.71967e-05	2.64561e-05	2.67491e-05	2.68006e-05	1.31184e-05	1.19486e-05	1.27068e-05	1.25913e-05
Tryptophan	0.996236615384615	161.011	205.097	POS	1.16177e-05	1.18083e-05	1.17894e-05	1.17384e-05	8.10866e-06	8.24719e-06	8.40433e-06	8.25339e-06	7.84798e-06	8.89727e-06	8.34881e-06	8.36469e-06
Palmitic acid	0.996225461538461	498.13	255.233	NEG	0.0409388	0.0430019	0.0435802	0.042507	0.0422431	0.0431506	0.0448317	0.0434085	0.0545148	0.0580394	0.0544415	0.0556652
Eicosapentaenoic Acid	0.996121923076923	476.764	301.217	NEG	3.26435e-05	3.3375e-05	5.57227e-05	4.05804e-05	4.93763e-05	3.28088e-05	3.68717e-05	3.96856e-05	0.000108573	7.58206e-05	7.21792e-05	8.55242e-05
6-Dimethylaminopurine	0.996097076923077	142.862	164.093	POS	1.15193e-05	1.23383e-05	1.137e-05	1.17426e-05	1.72418e-05	1.57074e-05	1.60132e-05	1.63208e-05	3.61085e-05	3.64469e-05	3.90914e-05	3.72156e-05
2-Pyrrolidinone	0.996058230769231	142.24	86.0681	POS	1.60852e-09	4.34886e-07	1.62438e-09	1.4604e-07	1.97917e-06	1.52151e-06	1.68399e-06	1.72822e-06	8.12805e-07	9.43551e-07	1.04761e-06	9.34656e-07
PGA1	0.996042846153846	378.459	337.234	POS	3.03834e-05	3.10528e-05	3.06948e-05	3.07103e-05	7.79278e-05	8.25426e-05	9.13386e-05	8.39364e-05	7.79504e-05	8.27703e-05	9.34392e-05	8.472e-05
Lauric acid	0.995997538461538	374.261	199.171	NEG	6.52028e-05	6.83445e-05	7.61917e-05	6.9913e-05	7.81372e-05	7.73025e-05	7.64299e-05	7.72899e-05	7.88772e-05	8.45248e-05	8.44659e-05	8.26227e-05
Stavudine	0.995873	157.2	223.073	NEG	1.03042e-05	1.1447e-05	1.04171e-05	1.07228e-05	5.76002e-06	5.34858e-06	5.80789e-06	5.63883e-06	3.629e-06	3.46362e-06	3.53498e-06	3.54253e-06
Anhalamine	0.995811384615384	183.29	210.113	POS	0.000708078	0.000734542	0.000706626	0.000716416	0.000385887	0.00039325	0.000409793	0.00039631	0.000194277	0.000193548	0.00020169	0.000196505
Nervonyl carnitine	0.995730461538461	570.155	102.128	POS	0.000114122	1.67087e-09	1.62438e-09	3.80416e-05	0.000123285	0.000117825	0.000125668	0.000122259	0.000119501	0.000122841	1.71209e-09	8.07812e-05
Arginine	0.995662	29.822	175.119	POS	0.000918776	0.00102158	0.000892117	0.000944157	0.000430969	0.000449312	0.00043722	0.000439167	0.000187185	0.000198638	0.000192812	0.000192878
Anofinic acid	0.995615076923077	451.301	205.086	POS	9.99532e-06	9.75787e-06	1.05852e-05	1.01128e-05	1.06168e-05	1.16883e-05	1.17342e-05	1.13464e-05	9.9328e-06	1.04103e-05	1.19606e-05	1.07679e-05
Hexylamine	0.995583538461538	443.721	102.128	POS	9.62488e-05	1.67087e-09	9.47173e-05	6.36559e-05	0.000102046	9.72477e-05	1.73406e-09	6.64317e-05	1.69045e-09	0.000100498	9.62128e-05	6.55708e-05
ACETANILIDE	0.995447230769231	66.2126	136.076	POS	0.000583141	0.00056976	0.000558413	0.000570438	0.000388605	0.000387827	0.000379011	0.000385148	0.000387736	0.000408009	0.00041815	0.000404632
13,14-Dihydro-15-keto-PGE2	0.995393769230769	328.495	353.229	POS	1.15685e-05	1.18944e-05	1.24466e-05	1.19698e-05	1.94555e-05	2.21799e-05	1.87402e-05	2.01252e-05	1.43875e-05	1.77839e-05	1.57464e-05	1.59726e-05
3,4-Dihydroxyphenyl ethanol	0.995377461538461	167.697	153.056	NEG	3.54922e-06	3.87173e-06	3.89755e-06	3.77283e-06	6.80786e-06	6.53512e-06	6.53423e-06	6.62574e-06	3.01986e-06	3.77295e-06	2.91161e-06	3.23481e-06
9,12-Octadecadiynoic Acid	0.995369692307692	416.945	277.216	POS	8.19215e-06	9.13249e-06	9.25303e-06	8.85922e-06	1.09793e-05	1.18892e-05	1.14636e-05	1.1444e-05	1.30271e-05	1.24406e-05	1.29008e-05	1.27895e-05
Desmethyl-betahistine(2-(2-aminoethyl)pyridine)	0.995340538461538	197.831	123.092	POS	2.82624e-05	2.92633e-05	2.7428e-05	2.83179e-05	7.4148e-05	6.49538e-05	7.62127e-05	7.17715e-05	0.000181054	0.000188969	0.000193832	0.000187951
1-naphthylamine	0.995155923076923	257.834	144.081	POS	8.69047e-06	9.52524e-06	8.55571e-06	8.9238e-06	1.81357e-05	1.80264e-05	1.77599e-05	1.7974e-05	1.86179e-05	1.87942e-05	1.89698e-05	1.8794e-05
N-Methyl-a-aminoisobutyric acid	0.995086538461538	36.7895	116.072	NEG	0.00111923	0.00118004	0.00112322	0.00114083	0.000859072	0.000764191	0.000815961	0.000813075	0.000593333	0.000537197	0.00053887	0.000556467
2-Methyl-3-propylpyrazine	0.995031230769231	190.944	137.107	POS	4.70355e-05	4.97522e-05	4.74061e-05	4.80646e-05	0.000328027	0.000310298	0.000324712	0.000321012	0.000594005	0.000579935	0.000599334	0.000591091
Paramethadione	0.995012923076923	129.127	158.081	POS	1.20658e-05	1.46307e-05	1.15997e-05	1.27654e-05	1.28882e-05	1.05472e-05	1.08518e-05	1.14291e-05	9.75326e-06	9.56757e-06	9.58618e-06	9.63567e-06
Stearic acid	0.994828	551.402	283.264	NEG	0.00157141	0.00159548	0.00165003	0.00160564	0.00150667	0.00155605	0.00150924	0.00152399	0.00176855	0.00193123	1.71209e-09	0.00123326
Arachidic Acid	0.994746846153846	627.515	311.296	NEG	8.51747e-05	8.7517e-05	6.03084e-05	7.76667e-05	6.39436e-05	7.45021e-05	8.58904e-05	7.47787e-05	9.55745e-05	1.70394e-09	8.87279e-05	6.14347e-05
1H-Benzotriazole	0.994741692307692	635.21	120.056	POS	0.000127347	0.000225487	6.13918e-05	0.000138075	0.000252147	8.21694e-05	0.000110933	0.000148417	5.54359e-05	5.39503e-05	0.000205564	0.000104983
Pentadecanoic acid	0.994720461538461	465.469	241.217	NEG	0.000779924	0.000802659	0.000818201	0.000800261	0.000717136	0.000656224	0.000718176	0.000697179	0.00129837	0.001294	0.00131751	0.0013033
Guanosine	0.994710230769231	134.474	284.099	POS	4.29075e-05	4.35845e-05	3.97102e-05	4.20674e-05	3.79607e-05	3.83382e-05	3.88546e-05	3.83845e-05	2.68585e-05	2.47986e-05	2.71535e-05	2.62702e-05
Buddledin A	0.994421846153846	355.441	277.179	POS	1.35572e-05	9.0293e-06	9.64145e-06	1.07427e-05	9.88613e-06	9.46434e-06	1.44554e-05	1.12686e-05	1.49517e-05	9.29153e-06	8.92966e-06	1.10576e-05
Clavepictine B	0.994380384615384	430.579	306.279	POS	5.92762e-05	6.34709e-05	6.03548e-05	6.10339e-05	0.000113875	0.000107484	0.000106258	0.000109206	0.0001331	0.00013503	0.000123058	0.000130396
1H-Indole-4-acetic acid, 2,3-dihydro-2-oxo-	0.994370076923077	253.13	192.066	POS	7.57742e-06	7.49416e-06	6.96926e-06	7.34695e-06	4.59785e-06	4.55276e-06	4.22934e-06	4.45998e-06	2.84431e-06	2.51879e-06	2.38256e-06	2.58188e-06
alpha-Aminopropionitrile	0.994259846153846	644.23	71.0604	POS	5.19791e-05	4.80681e-05	4.83027e-05	4.94499e-05	6.22124e-05	5.26621e-05	6.77854e-05	6.08866e-05	6.8783e-05	5.01981e-05	5.67999e-05	5.85937e-05
Indole-3-carboxyaldehyde	0.994204923076923	173.403	146.06	POS	2.08516e-05	2.23491e-05	2.07179e-05	2.13062e-05	4.13078e-05	3.92435e-05	3.9723e-05	4.00914e-05	5.55699e-05	5.29809e-05	5.54952e-05	5.4682e-05
5(Z),14(Z)-Eicosadienoic Acid	0.994193461538461	520.508	307.264	NEG	0.000232138	0.000218876	0.000250209	0.000233741	0.000222762	0.00031737	0.000302621	0.000280918	0.000322439	0.000334268	1.71209e-09	0.000218903
Trigonelline	0.994141769230769	35.2537	138.055	POS	0.000251866	0.000255817	0.000248461	0.000252048	0.000404024	0.000352581	0.000393082	0.000383229	0.000367708	0.000393408	0.000408278	0.000389798
ALPHA,BETA-TREHALOSE	0.994136230769231	33.7814	365.105	POS	4.5469e-05	4.63428e-05	3.86279e-05	4.34799e-05	0.000135833	0.000136294	0.000122514	0.000131547	4.88496e-05	4.89407e-05	5.6874e-05	5.15548e-05
2,4-dimethylphenylformamid	0.993996076923077	141.762	150.091	POS	0.000122478	0.000123981	0.000123141	0.0001232	4.36466e-05	4.39805e-05	4.45997e-05	4.40756e-05	2.85872e-05	2.8637e-05	3.09687e-05	2.93976e-05
Aprobarbital	0.993993846153846	215.719	211.108	POS	3.13252e-06	8.97458e-06	6.18763e-06	6.09824e-06	0.000215475	0.000220811	3.83177e-07	0.000145556	3.15229e-06	0.000119085	0.000124605	8.22809e-05
7-Methyladenine	0.993958692307692	159.288	148.063	NEG	3.36299e-06	3.323e-06	3.12649e-06	3.27083e-06	5.17201e-06	4.81477e-06	5.04628e-06	5.01102e-06	7.03415e-06	7.217e-06	7.36918e-06	7.20678e-06
Tyrosine	0.993896923076923	66.213	182.081	POS	0.00141447	0.00142946	0.00137696	0.00140696	0.000939284	0.000921565	0.000941962	0.00093427	0.000950717	0.000979233	0.00103788	0.000989277
PE(16:0/0:0)	0.993536307692308	415.863	454.293	POS	1.75018e-06	2.38089e-06	2.12081e-06	2.08396e-06	8.45232e-06	7.85083e-06	1.73406e-09	5.43496e-06	7.62404e-06	6.73067e-06	6.99753e-06	7.11741e-06
13-HpOTrE	0.993528846153846	278.558	293.211	POS	3.52706e-06	3.65862e-06	3.41961e-06	3.5351e-06	6.54834e-06	6.3072e-06	6.98049e-06	6.61201e-06	8.02658e-06	7.24201e-06	7.31318e-06	7.52725e-06
N-Methacrylylglycine methyl ester	0.993434384615384	155.766	158.081	POS	0.000103752	0.000109031	0.000104766	0.00010585	0.000247551	0.000234757	0.000231263	0.000237857	0.000183772	0.000196896	0.000199796	0.000193488
3-Indoleacetic acid	0.993374461538461	228.294	176.071	POS	7.3197e-06	7.83657e-06	7.20352e-06	7.45326e-06	6.97579e-06	5.10516e-06	6.81591e-06	6.29895e-06	5.39575e-06	5.97294e-06	5.66192e-06	5.67687e-06
PC(22:4(7Z,10Z,13Z,16Z)/14:0)	0.993364153846154	468.684	782.566	POS	0.000208025	6.88555e-05	0.000113068	0.000129983	8.65276e-05	0.000149297	0.000211718	0.000149181	1.72683e-05	9.1456e-05	0.000168502	9.24087e-05
Trimethylamine N-oxide	0.993273769230769	32.7882	76.0757	POS	0.00168094	0.00180599	0.0017385	0.00174181	0.00153871	0.00146812	0.00157458	0.00152714	0.00208249	0.00199373	0.00217674	0.00208432
Asn Phe Ala Arg	0.993221461538461	477.612	507.272	POS	1.73484e-06	3.15768e-06	1.37566e-06	2.08939e-06	9.21041e-05	4.69069e-05	0.000100442	7.98176e-05	0.000104604	8.83982e-05	0.000116841	0.000103281
9Z,12Z,15Z-Octadecatrienal	0.993191153846154	479.157	263.237	POS	7.40196e-05	3.58728e-05	5.32182e-05	5.43702e-05	4.08702e-05	3.16879e-05	3.81662e-05	3.69081e-05	8.59736e-05	0.00011447	7.69175e-05	9.24538e-05
alpha-CYANO-3-HYDROXYCINNAMIC ACID	0.993170076923077	157.875	188.036	NEG	1.36009e-05	1.42024e-05	1.35498e-05	1.37843e-05	4.62101e-05	4.47615e-05	4.67999e-05	4.59238e-05	5.60607e-05	5.74251e-05	5.58785e-05	5.64548e-05
Styrene oxide	0.993094307692308	164.029	121.076	POS	1.52764e-05	1.66996e-05	1.49998e-05	1.56586e-05	1.65274e-05	1.52697e-05	1.62738e-05	1.60236e-05	1.89838e-05	1.95097e-05	1.86194e-05	1.90376e-05
4-Pyridoxic acid	0.993062076923077	131.469	182.046	NEG	6.03908e-06	6.14887e-06	6.073e-06	6.08698e-06	4.84544e-06	4.37429e-06	4.78084e-06	4.66686e-06	2.96421e-06	2.99426e-06	2.93384e-06	2.9641e-06
NEPSILON,NEPSILON,NEPSILON-TRIMETHYLLYSINE	0.992897692307692	28.832	189.16	POS	5.41067e-05	5.91376e-05	5.13735e-05	5.48726e-05	6.20496e-05	6.35961e-05	6.4266e-05	6.33039e-05	6.31102e-05	6.7503e-05	6.74585e-05	6.60239e-05
(R)-2-Nitro-p-mentha-1,5-diene	0.992757	215.76	182.118	POS	6.53166e-06	7.38197e-06	3.87765e-06	5.93043e-06	5.73328e-06	5.78604e-06	5.63583e-06	5.71838e-06	3.17377e-06	2.17429e-06	2.39356e-06	2.58054e-06
L-Tyrosine methyl ester	0.992754615384615	191.385	196.097	POS	1.49175e-05	1.50732e-05	1.4351e-05	1.47806e-05	3.42816e-05	3.47629e-05	3.35758e-05	3.42068e-05	1.49477e-05	1.50534e-05	3.61418e-05	2.20476e-05
3-O-Methyl-L-DOPA	0.992661538461538	127.253	210.078	NEG	9.16033e-08	3.58373e-07	2.57953e-05	8.74842e-06	1.99479e-05	4.62871e-07	1.99392e-05	1.345e-05	1.31493e-05	1.37574e-05	4.02551e-07	9.10309e-06
Aspartic acid	0.992490384615385	181.655	134.045	POS	2.82741e-06	2.75799e-06	3.08376e-06	2.88972e-06	2.41553e-06	2.23836e-06	2.26732e-06	2.30707e-06	1.55784e-06	1.90341e-06	1.78483e-06	1.74869e-06
alpha-Cubebene	0.992454692307692	436.048	205.195	POS	3.01143e-07	2.00245e-07	2.47559e-07	2.49649e-07	1.37774e-05	1.35589e-05	1.46347e-05	1.39903e-05	7.48759e-06	6.93415e-06	7.2305e-06	7.21741e-06
Anandamide (20:5, n-3)	0.992373538461538	462.935	346.271	POS	3.11577e-06	3.92017e-06	2.42262e-06	3.15285e-06	1.21447e-05	7.82118e-06	7.93589e-06	9.3006e-06	1.25737e-05	1.1117e-05	1.13176e-05	1.16694e-05
Histidine	0.992272846153846	29.3259	156.077	POS	0.000110995	0.000117944	0.00011133	0.000113423	0.000198015	0.000197091	0.000199867	0.000198324	0.000210446	0.000220851	0.000222718	0.000218005
Prostaglandin I2	0.992238	304.389	353.229	POS	0.00014083	0.000151109	0.000144893	0.00014561	0.000253917	0.000264232	0.000260875	0.000259675	0.000175384	0.000199817	0.000187882	0.000187694
4-Acetyl-2-methylpyridine	0.992206923076923	206.599	136.076	POS	6.04376e-05	6.22638e-05	5.84251e-05	6.03755e-05	5.67276e-05	6.09583e-05	6.10206e-05	5.95689e-05	6.16831e-05	5.11204e-05	4.83612e-05	5.37216e-05
5,6-Dimethylbenzimidazole	0.992134153846154	162.01	147.092	POS	2.40281e-05	2.40543e-05	2.30459e-05	2.37094e-05	1.07736e-05	1.08879e-05	1.27362e-05	1.14659e-05	1.11416e-05	1.10894e-05	1.06391e-05	1.09567e-05
DL-beta-Leucine	0.992104692307692	127.521	130.088	NEG	0.000119685	0.000120172	0.000115214	0.000118357	9.13465e-05	6.73508e-05	7.45077e-05	7.7735e-05	1.99437e-05	2.3602e-05	1.59555e-05	1.98337e-05
beta-PHENYL-gamma-Aminobutyric Acid	0.991979153846154	141.334	180.102	POS	3.39074e-05	3.73281e-05	3.55876e-05	3.56077e-05	2.36509e-05	2.28986e-05	2.30322e-05	2.31939e-05	8.63908e-06	8.45523e-06	9.25462e-06	8.78298e-06
delta2-trans-Hexadecenoic Acid	0.991956923076923	438.619	253.217	NEG	6.79528e-06	7.00526e-06	7.0805e-06	6.96035e-06	1.01396e-05	7.90257e-06	9.1625e-06	9.06822e-06	1.58558e-05	1.57789e-05	1.48217e-05	1.54855e-05
N-Acetyltryptophan	0.991896461538461	231.315	247.108	POS	3.924e-06	4.00486e-06	3.65852e-06	3.86246e-06	1.71236e-05	6.78278e-05	6.16778e-05	4.88764e-05	2.68354e-05	2.74544e-05	5.05576e-05	3.49491e-05
trans-2-Phenylcyclopropanecarboxylic acid	0.991868153846154	92.5125	163.075	POS	8.58384e-06	2.13405e-06	2.65181e-06	4.45657e-06	2.29532e-05	1.77651e-05	2.49984e-05	2.19056e-05	9.79236e-06	1.13751e-05	1.07207e-05	1.06294e-05
Ozagrel	0.991771538461538	177.988	229.097	POS	5.45921e-06	4.06702e-05	3.98096e-05	2.86463e-05	6.58515e-06	3.15796e-05	3.25494e-05	2.35714e-05	3.20257e-07	5.24297e-06	5.81323e-06	3.79215e-06
Ethephon	0.991435230769231	650.078	144.982	POS	0.00013291	0.000319388	0.000305187	0.000252495	0.000142681	0.000320108	0.000157912	0.0002069	0.000132753	0.000169149	0.000152696	0.000151533
6,10,14-Trimethyl-5,9,13-pentadecatrien-2-one	0.991412384615385	507.247	263.237	POS	1.7101e-05	1.80067e-05	1.3982e-05	1.63632e-05	1.50499e-05	1.41672e-05	1.30042e-05	1.40738e-05	1.69045e-09	2.04599e-05	1.50129e-05	1.18248e-05
Pyroglutamic acid	0.991389846153846	57.5768	130.05	POS	0.00627996	1.67087e-09	0.00644848	0.00424281	0.005595	0.0100243	0.00132708	0.0056488	0.00416034	0.00397982	0.00422159	0.00412058
N-hexadecanoyl-L-Homoserine lactone	0.991300846153846	530.034	340.284	POS	6.93502e-05	8.03455e-05	6.3159e-05	7.09515e-05	7.57168e-05	7.95379e-05	9.84663e-05	8.45737e-05	9.60924e-05	0.000112378	9.86757e-05	0.000102382
beta-Citraurin epoxide	0.991210076923077	493.064	449.302	POS	6.81761e-06	1.21491e-05	6.43095e-06	8.46588e-06	3.11794e-06	1.27444e-06	1.52079e-06	1.97105e-06	3.68828e-06	3.45621e-06	2.07482e-06	3.07311e-06
9-OxoODE	0.991203846153846	440.352	295.226	POS	8.16531e-05	0.000130948	0.000117946	0.000110182	0.000135732	9.31047e-05	8.59278e-05	0.000104922	0.00022226	0.000223004	0.000236959	0.000227407
beta-O-Methylynephrine	0.991142846153846	279.882	182.118	POS	8.92966e-06	8.66052e-06	9.39922e-06	8.99647e-06	4.70979e-06	4.18073e-06	4.48398e-06	4.45816e-06	3.85787e-06	3.58223e-06	3.54607e-06	3.66206e-06
Palmitic amide	0.991134769230769	498.223	256.263	POS	1.60852e-09	0.000252474	0.000309195	0.000187223	0.000166951	0.000173363	0.000338472	0.000226262	0.00032961	1.70394e-09	0.000300608	0.000210073
Indole-3-carboxylic acid	0.991105307692308	242.912	162.055	POS	3.00536e-06	3.36825e-06	3.23575e-06	3.20312e-06	5.80457e-06	5.64183e-06	5.80284e-06	5.74975e-06	1.66607e-05	1.78854e-05	1.76408e-05	1.73956e-05
2-Aminoquinoline	0.991025769230769	191.889	145.076	POS	7.31573e-07	5.94727e-07	6.77026e-07	6.67775e-07	5.62692e-07	4.79408e-07	5.43773e-07	5.28624e-07	3.30535e-07	2.92735e-07	1.71209e-09	2.08328e-07
Phenylacetaldehyde	0.990765076923077	104.239	121.065	POS	0.000219106	0.000193003	0.000202362	0.000204823	0.00054591	0.000648816	0.00059371	0.000596145	0.000204853	0.000198101	0.000222026	0.000208327
JWH147	0.990683923076923	355.429	380.206	NEG	2.74443e-06	2.84418e-06	2.65111e-06	2.74657e-06	4.39118e-06	3.91785e-06	4.19964e-06	4.16956e-06	5.64804e-06	5.34464e-06	5.93822e-06	5.64363e-06
Histamine	0.990683923076923	643.655	112.087	POS	1.60852e-09	0.000103113	6.47454e-05	5.59534e-05	0.000113424	0.000113679	9.97968e-05	0.000108967	0.000106459	0.00012162	9.22147e-05	0.000106765
L-Carnitine	0.990566	32.7882	162.112	POS	0.000250275	0.000243932	0.000236625	0.00024361	0.000337558	0.000352828	0.000368312	0.000352899	0.000294942	0.000280439	0.000313096	0.000296159
2-Pyridylacetylglycine	0.990345230769231	128.594	195.077	POS	8.09308e-05	8.24183e-05	8.51494e-05	8.28328e-05	6.8512e-05	6.77234e-05	6.8724e-05	6.83198e-05	5.02208e-05	5.22645e-05	5.31821e-05	5.18891e-05
10Z-nonadecenoic acid	0.990269461538462	536.882	295.264	NEG	3.85463e-05	3.43369e-05	5.94908e-05	4.41247e-05	9.58162e-05	0.000184363	5.22902e-05	0.000110823	0.000160517	0.000113003	9.24694e-05	0.000121996
N6-(DELTA2-ISOPENTENYL)-ADENINE	0.990137153846154	163.165	202.109	NEG	0.000163968	0.00016876	0.000164769	0.000165833	0.000239173	0.000229924	0.000235968	0.000235022	0.000233128	0.000328418	0.000236663	0.00026607
(+)-Isostearic acid	0.990082538461538	535.453	283.264	NEG	1.11317e-05	1.02284e-05	1.14863e-05	1.09488e-05	1.38437e-05	2.19491e-05	1.15917e-05	1.57948e-05	2.34098e-05	2.29986e-05	2.89856e-05	2.51313e-05
Isobutyric acid	0.990043846153846	45.4462	87.0452	NEG	3.25686e-05	3.47985e-05	3.26288e-05	3.3332e-05	6.65829e-05	5.83027e-05	5.70718e-05	6.06525e-05	0.000118905	0.00011915	0.000108471	0.000115509
Quinolin-2,8-diol	0.989969384615384	181.835	162.055	POS	4.8606e-06	3.88543e-06	3.91538e-06	4.22047e-06	1.19055e-05	1.10272e-05	1.12648e-05	1.13992e-05	1.49379e-05	1.49519e-05	1.40846e-05	1.46581e-05
Arachidoyl glycine	0.989878230769231	411.419	368.317	NEG	6.70536e-06	7.36219e-06	6.97201e-06	7.01319e-06	2.84912e-05	2.61287e-05	2.98848e-05	2.81682e-05	2.04203e-05	1.97071e-05	2.08502e-05	2.03258e-05
16-hydroxy hexadecanoic acid	0.989779230769231	351.108	271.228	NEG	4.7092e-05	5.37644e-05	5.2543e-05	5.11331e-05	5.96888e-05	4.93457e-05	5.53726e-05	5.48024e-05	7.78975e-05	7.09267e-05	7.59239e-05	7.49161e-05
6-HYDROXYNICOTINATE	0.989754230769231	33.9367	138.02	NEG	3.72672e-05	3.59654e-05	4.0602e-05	3.79449e-05	3.12032e-05	2.58921e-05	2.399e-05	2.70284e-05	4.00245e-05	4.40346e-05	3.74848e-05	4.05147e-05
9-HODE	0.989714307692308	407.414	279.231	POS	1.64541e-05	1.65112e-05	1.60396e-05	1.6335e-05	3.11511e-05	3.11076e-05	3.13531e-05	3.12039e-05	4.0324e-05	3.65966e-05	3.81096e-05	3.83434e-05
N-palmitoyl phenylalanine	0.989557461538461	518.433	404.315	POS	2.64367e-06	3.00742e-06	2.24891e-06	2.63333e-06	1.05861e-05	7.25062e-06	1.23311e-05	1.0056e-05	1.06456e-05	8.45627e-06	7.93501e-06	9.01228e-06
Perindoprilat lactam A	0.989441769230769	221.411	323.196	POS	2.15727e-05	2.14843e-05	2.0504e-05	2.1187e-05	1.14344e-05	1.25505e-05	1.27013e-05	1.22287e-05	7.40298e-06	7.42886e-06	7.67183e-06	7.50122e-06
Tranylcypromine glucuronide	0.989324538461538	150.613	310.128	POS	0.000767391	0.000786008	0.000794497	0.000782632	0.000508379	0.000504947	0.000513408	0.000508912	0.000243973	0.000244221	0.000265875	0.000251357
Arachidonoyl amine	0.988616769230769	266.995	304.263	POS	4.58861e-06	5.84613e-06	4.68438e-06	5.0397e-06	5.71075e-06	5.64048e-06	5.51407e-06	5.62177e-06	8.05665e-06	7.82628e-06	8.51085e-06	8.13126e-06
9R,10S-EpOME	0.988609846153846	307.668	295.228	NEG	3.03843e-07	2.6695e-07	3.40755e-07	3.03849e-07	5.48135e-07	3.19656e-07	4.55573e-07	4.41121e-07	4.89877e-07	5.41442e-07	4.91996e-07	5.07772e-07
Behenic acid	0.988573076923077	569.053	339.327	NEG	4.31324e-05	4.88507e-05	5.02068e-05	4.73966e-05	5.78893e-05	6.92027e-05	4.71245e-05	5.80722e-05	6.98916e-05	4.78608e-05	1.71209e-09	3.92514e-05
N-Nitrosofenfluramine	0.988526615384615	186.483	261.123	POS	0.000136818	0.000155318	0.000159021	0.000150386	0.000102206	0.000107193	0.000108265	0.000105888	6.27051e-05	6.17885e-05	6.56406e-05	6.33781e-05
11-amino-undecanoic acid	0.988473692307692	48.4526	202.18	POS	0.00037601	0.000374581	0.000377712	0.000376101	0.000389808	0.00039667	0.000375848	0.000387442	0.000361251	0.00037948	0.00038584	0.000375524
2-ACETYLPYRROLE	0.988439076923077	149.223	108.046	NEG	3.65217e-06	1.67087e-09	1.62438e-09	1.21849e-06	3.36166e-06	2.98279e-06	3.04655e-06	3.13033e-06	2.44086e-06	2.82361e-06	2.56032e-06	2.60827e-06
3-Piperidinemethanol, 4-(4-fluorophenyl)-, (3S,4R)-	0.988342692307692	218.665	210.128	POS	9.13473e-06	9.66318e-06	8.68294e-06	9.16028e-06	7.52421e-06	7.5496e-06	7.75153e-06	7.60845e-06	5.89436e-06	5.93438e-06	6.62654e-06	6.15176e-06
1,7-Dihydroxytacrine	0.988276923076923	174.473	231.113	POS	2.79222e-06	2.55523e-06	2.32818e-06	2.55854e-06	1.71483e-09	1.89325e-06	9.66445e-06	3.85314e-06	1.42092e-05	1.36303e-05	1.37023e-05	1.38473e-05
3-Methyldioxyindole	0.988230307692308	157.257	164.071	POS	9.34795e-06	9.43915e-06	8.80607e-06	9.19772e-06	5.96523e-05	5.68753e-05	5.71425e-05	5.789e-05	4.49229e-05	4.31074e-05	4.85682e-05	4.55329e-05
Cytosine	0.987758384615385	619.439	112.051	POS	6.9471e-05	9.80614e-05	4.14985e-05	6.9677e-05	4.95532e-05	8.55886e-05	6.35437e-05	6.62285e-05	5.15275e-05	7.30342e-05	5.49509e-05	5.98375e-05
Stearamide	0.987612230769231	537.641	284.294	POS	0.00015101	9.61035e-05	6.55688e-05	0.000104227	3.34772e-05	3.16324e-05	6.26608e-05	4.25902e-05	6.80269e-05	0.000117785	4.64909e-05	7.74344e-05
Flavidulol C	0.987556153846154	450.637	515.319	POS	2.91937e-06	3.31841e-06	3.15106e-06	3.12961e-06	6.93231e-06	4.94526e-06	1.22475e-05	8.04168e-06	7.82075e-06	7.31311e-06	7.39189e-06	7.50858e-06
Myxalamid C	0.987410923076923	465.205	388.282	POS	1.65264e-06	2.82611e-06	1.48616e-06	1.9883e-06	4.91614e-06	2.51661e-06	2.80858e-06	3.41377e-06	6.18809e-06	5.53984e-06	4.7967e-06	5.50821e-06
Calligonine	0.987359692307692	209.251	187.123	POS	7.26994e-07	1.67087e-09	1.62438e-09	2.4343e-07	1.51149e-06	8.17343e-07	8.7153e-07	1.06679e-06	6.02989e-07	1.21129e-06	6.06868e-07	8.07048e-07
5,6-dimethyl-1H-benzotriazole	0.986910769230769	584.406	148.087	POS	5.2314e-05	5.46156e-05	1.62438e-09	3.56438e-05	4.5781e-05	4.24435e-05	4.87099e-05	4.56448e-05	4.12873e-05	4.79498e-05	1.71209e-09	2.97463e-05
Ectoine	0.986728	36.2495	143.082	POS	0.00133359	0.00128948	0.00123426	0.00128577	0.00279849	0.00262326	0.0027778	0.00273318	0.0041119	0.00444379	0.00460785	0.00438785
6-Aminonicotinamide	0.986714	625.334	138.066	POS	9.59318e-05	6.408e-05	7.59061e-05	7.86393e-05	0.000101962	9.22574e-05	7.1016e-05	8.84118e-05	5.41819e-05	9.80801e-05	7.96998e-05	7.73206e-05
Uridine	0.986544230769231	61.1761	243.062	NEG	6.13491e-05	7.02752e-05	6.46541e-05	6.54261e-05	5.42433e-05	5.18563e-05	5.32056e-05	5.31017e-05	3.80229e-05	3.93418e-05	3.70952e-05	3.81533e-05
3-Hydroxy-2-Methylpyridine	0.986444	130.455	108.046	NEG	4.20013e-05	4.2205e-05	4.124e-05	4.18154e-05	1.95883e-05	1.66909e-05	1.77954e-05	1.80249e-05	1.37523e-05	1.40224e-05	1.36185e-05	1.37977e-05
Styrene	0.986417461538462	164.053	105.07	POS	3.96604e-05	4.22465e-05	4.07154e-05	4.08741e-05	4.08689e-05	3.94485e-05	4.08045e-05	4.0374e-05	2.64854e-05	2.65226e-05	2.61527e-05	2.63869e-05
4-Methylbenzotriazole	0.98631	611.902	134.071	POS	3.0506e-05	3.96051e-05	2.87797e-05	3.29636e-05	3.12154e-05	4.14603e-05	3.76749e-05	3.67835e-05	1.69045e-09	3.92048e-05	5.72266e-05	3.21443e-05
Vigabatrin	0.986191384615384	36.2533	130.086	POS	0.000128596	0.000137009	0.00013205	0.000132552	0.000165922	0.000180958	0.000179363	0.000175415	0.000136031	0.000150905	0.000157115	0.000148017
5-(2-Hydroxyethyl)thiazole-4-cabolactone	0.986177846153846	167.691	156.011	POS	2.75333e-05	2.51745e-05	2.60273e-05	2.6245e-05	4.45019e-05	4.43557e-05	4.7166e-05	4.53412e-05	6.93779e-05	7.30359e-05	7.22988e-05	7.15709e-05
Gentioflavine	0.986121153846154	71.8797	194.081	POS	4.6051e-05	4.82818e-05	4.66864e-05	4.70064e-05	4.45156e-05	3.2222e-05	4.52465e-05	4.06614e-05	2.70378e-05	1.73533e-05	2.76009e-05	2.39973e-05
Boschniakine	0.986120153846154	306.57	162.091	POS	1.06414e-05	1.00713e-05	1.04956e-05	1.04028e-05	3.76737e-06	3.41461e-06	4.27371e-06	3.81856e-06	2.00483e-06	1.99318e-06	1.7472e-06	1.91507e-06
(+/-) Salsolinol	0.985959538461538	152.227	180.102	POS	7.80045e-06	7.42082e-06	6.81265e-06	7.34464e-06	5.96218e-06	5.9127e-06	4.79262e-06	5.55583e-06	6.25934e-06	1.70394e-09	6.58558e-06	4.28221e-06
L-Tyrosine	0.985874538461538	45.6217	182.081	POS	0.000168398	0.000124754	0.000166783	0.000153312	8.18185e-05	8.10125e-05	8.3065e-05	8.19653e-05	5.60098e-05	5.98248e-05	6.01029e-05	5.86458e-05
L-Arginine	0.985873538461538	33.8242	173.105	NEG	0.000106376	0.000105448	0.000103336	0.000105053	6.05715e-05	5.77476e-05	5.74156e-05	5.85783e-05	2.36989e-05	2.62546e-05	2.4888e-05	2.49472e-05
Furfural	0.985548230769231	137.458	97.0285	POS	0.000134677	0.000131822	7.12622e-05	0.000112587	5.444e-05	4.73661e-05	9.81015e-05	6.66359e-05	6.66843e-05	3.59473e-05	3.32007e-05	4.52774e-05
2-Aminophenol	0.985448076923077	170.653	108.046	NEG	5.43313e-06	5.40198e-06	5.12544e-06	5.32018e-06	3.36878e-06	2.8987e-06	3.02965e-06	3.09904e-06	2.59573e-06	2.67179e-06	2.30543e-06	2.52432e-06
Dicyclohexylcarbodiimide	0.985402076923077	432.681	207.186	POS	5.09435e-06	5.22995e-06	5.0689e-06	5.13107e-06	1.58949e-05	1.63755e-05	1.74462e-05	1.65722e-05	3.68903e-06	4.0559e-06	3.71832e-06	3.82108e-06
V-PYRRO/NO	0.985392538461539	50.3812	158.092	POS	0.000219211	0.00022421	0.000223075	0.000222165	0.000225002	0.000231772	0.000219812	0.000225528	0.000181369	0.000191496	0.000200078	0.000190981
(+)-18-methyl-eicosanoic acid	0.985195923076923	493.868	325.311	NEG	8.11721e-06	9.64933e-06	7.88601e-06	8.55085e-06	1.49948e-05	1.36057e-05	7.99361e-06	1.21981e-05	1.75708e-05	9.0339e-06	1.38949e-06	9.3314e-06
(R)-N-Methylsalsolinol	0.985117	184.195	194.118	POS	1.10857e-05	1.25119e-05	1.20196e-05	1.18724e-05	9.59295e-06	8.19504e-06	9.21205e-06	9.00001e-06	8.47638e-06	8.84148e-06	8.784e-06	8.70062e-06
Cotinine N-oxide	0.984417076923077	169.329	193.097	POS	2.81868e-05	2.54362e-05	2.51124e-05	2.62451e-05	3.17832e-05	3.16139e-05	3.11771e-05	3.15247e-05	1.88347e-05	2.0257e-05	1.98602e-05	1.96507e-05
1-(2,3-Dihydro-1H-pyrrolizin-5-yl)-2-propen-1-one	0.984368769230769	183.75	162.091	POS	2.98299e-06	3.2663e-06	2.79231e-06	3.01386e-06	3.27343e-06	3.35191e-06	3.17512e-06	3.26682e-06	9.37498e-07	9.47407e-07	9.62778e-07	9.49227e-07
BENDIOCARB	0.983888461538462	60.0212	224.092	POS	0.000355278	0.000347821	0.00036205	0.00035505	0.00064401	0.000629708	0.00064149	0.000638403	0.000582705	0.000598284	0.00061625	0.00059908
2alpha-(Hydroxymethyl)-17-methyl-5alpha-androstane-3beta,17beta-diol	0.983658615384615	397.221	337.273	POS	8.37152e-06	8.33398e-06	8.52497e-06	8.41016e-06	1.28875e-05	1.28486e-05	1.21046e-05	1.26136e-05	1.41782e-05	1.36628e-05	1.34723e-05	1.37711e-05
5-Hydroxy-3,4-dihydrocarbostyryl	0.983294538461538	132.35	164.071	POS	1.123e-05	6.06106e-06	1.04512e-05	9.24744e-06	5.22565e-05	3.29133e-05	3.62084e-05	4.04594e-05	3.24676e-05	5.00169e-05	5.35193e-05	4.53346e-05
1-Linoleoyl Glycerol	0.982951846153846	432.339	355.284	POS	1.6096e-05	1.75766e-05	1.54706e-05	1.63811e-05	2.07494e-05	2.027e-05	2.23051e-05	2.11082e-05	1.74961e-05	2.05911e-05	1.88756e-05	1.89876e-05
L-4-Hydroxy-3-methoxy-a-methylphenylalanine	0.982738230769231	178.596	226.107	POS	7.79226e-06	8.08957e-06	7.68988e-06	7.85724e-06	5.44939e-06	5.70843e-06	5.74037e-06	5.63273e-06	7.8047e-06	8.49132e-06	3.98045e-06	6.75882e-06
Glyceric acid	0.982658	29.402	105.019	NEG	0.000288217	0.000303266	0.000297635	0.000296373	0.000246252	0.000221816	0.000239723	0.00023593	0.000133228	0.000138501	0.000132522	0.00013475
2-Methoxy-5-methylpyrazine	0.982466615384615	152.692	125.071	POS	2.05043e-05	2.16163e-05	2.18504e-05	2.13236e-05	2.74146e-05	2.97456e-05	2.73615e-05	2.81739e-05	5.63213e-05	5.5933e-05	6.59757e-05	5.941e-05
Pyrazinamide	0.982357384615384	611.325	124.051	POS	7.09181e-05	6.24599e-05	5.84464e-05	6.39414e-05	5.11216e-05	4.96101e-05	0.00235524	0.000818658	0.00235721	6.9905e-05	0.00258101	0.00166938
Threonic acid	0.982354461538462	29.3253	135.03	NEG	0.000484418	0.000460961	0.000511074	0.000485484	0.000493517	0.000461169	0.000515129	0.000489938	0.000368036	0.000383	0.000369568	0.000373535
p-Hydroxynorpseudoephedrine	0.982261461538461	228.3	168.102	POS	1.24411e-05	1.29835e-05	1.22034e-05	1.25427e-05	8.55883e-06	7.69316e-06	8.15084e-06	8.13428e-06	4.38906e-06	4.52296e-06	4.19425e-06	4.36876e-06
cis-4,10-13,16-Docosatetraenoic Acid methyl ester	0.982028846153846	528.991	345.28	NEG	3.93118e-06	3.1144e-06	3.52429e-06	3.52329e-06	8.53339e-06	1.00407e-05	8.92077e-06	9.16495e-06	6.581e-06	6.42375e-06	1.07195e-05	7.9081e-06
1-Nitro-5,6-dihydroxy-dihydronaphthalene	0.981702153846154	117.886	208.06	POS	1.56828e-05	1.46652e-05	1.63433e-05	1.55637e-05	2.06553e-05	1.91777e-05	1.90138e-05	1.96156e-05	4.59588e-05	4.67781e-05	5.16918e-05	4.81429e-05
Laccarin	0.981601769230769	189.043	195.113	POS	8.25692e-06	9.396e-06	7.7868e-06	8.4799e-06	8.76722e-06	8.02763e-06	8.51221e-06	8.43569e-06	6.57672e-06	6.94128e-06	7.00323e-06	6.84041e-06
Tetramethylpyrazine	0.981599461538461	237.823	137.107	POS	3.63797e-06	3.59849e-06	3.14525e-06	3.46057e-06	1.13775e-05	9.18878e-06	9.28402e-06	9.95009e-06	2.34721e-05	2.33211e-05	2.5115e-05	2.39694e-05
Hydroxycotinine	0.981561384615384	148.599	193.097	POS	2.99244e-05	2.92196e-05	2.93566e-05	2.95002e-05	1.78024e-05	1.67038e-05	1.82057e-05	1.75706e-05	1.78411e-05	2.74036e-05	2.76168e-05	2.42872e-05
dodecanamide	0.981535923076923	405.703	200.201	POS	7.1182e-05	1.5117e-05	4.6611e-05	4.43033e-05	1.2727e-05	1.56881e-05	2.12518e-05	1.65557e-05	2.69467e-05	5.77358e-05	2.57606e-05	3.68143e-05
2-Naphthylalanine	0.981327846153846	307.768	216.102	POS	2.1669e-05	2.07984e-05	2.40636e-05	2.2177e-05	1.22494e-05	1.26736e-05	1.27126e-05	1.25452e-05	6.40201e-06	6.29658e-06	6.0999e-06	6.26617e-06
(2S,4S)-Monatin	0.981313230769231	188.142	293.113	POS	1.12252e-05	1.13536e-05	1.0735e-05	1.11046e-05	9.86276e-06	9.79453e-06	9.98084e-06	9.87938e-06	5.21792e-06	5.73903e-06	5.794e-06	5.58365e-06
Methyl Heptadecanoic acid	0.981261153846154	591.41	283.264	NEG	7.88461e-06	8.2567e-06	8.62967e-06	8.257e-06	7.01787e-06	5.71827e-06	7.75029e-06	6.82881e-06	9.33008e-06	1.05063e-05	1.12398e-05	1.03587e-05
Fuberidazole	0.981138384615385	263.508	183.057	NEG	7.16425e-06	8.21195e-06	7.11394e-06	7.49671e-06	6.9681e-06	7.5415e-06	7.84524e-06	7.45161e-06	4.12561e-06	4.41918e-06	4.03722e-06	4.19401e-06
Methionine	0.980981230769231	56.072	150.058	POS	2.26254e-05	2.49943e-05	2.30557e-05	2.35585e-05	4.18423e-05	3.92363e-05	3.99558e-05	4.03448e-05	4.03149e-05	3.71891e-05	4.3009e-05	4.0171e-05
1-Aminocyclohexanecarboxylic acid	0.980902	191.878	144.102	POS	3.686e-05	4.09389e-05	4.02198e-05	3.93396e-05	5.0474e-05	5.15861e-05	5.08075e-05	5.09559e-05	5.14251e-05	5.53386e-05	5.40652e-05	5.36097e-05
Oleamide	0.980809461538461	465.505	282.279	POS	9.00955e-07	1.32325e-06	1.00727e-06	1.07716e-06	3.23209e-06	2.37807e-06	2.94672e-06	2.8523e-06	2.53339e-06	4.85238e-06	3.18113e-06	3.5223e-06
5-OXO-D-PROLINE	0.980712846153846	32.8502	128.036	NEG	0.00676997	0.00686142	0.00644369	0.00669169	0.00580241	0.00556612	0.00600785	0.00579213	0.00455633	0.00477413	0.00450618	0.00461221
Dehydroxymethylflazine	0.980657230769231	235.069	279.076	POS	3.5012e-05	3.62994e-05	3.67773e-05	3.60296e-05	2.247e-05	2.05183e-05	2.24907e-05	2.18264e-05	1.02784e-05	1.05863e-05	1.03641e-05	1.04096e-05
2-Methylpropyl 2-aminobenzoate	0.980624076923077	139.568	194.118	POS	2.6492e-06	2.87873e-06	2.88357e-06	2.80383e-06	3.61678e-06	3.80911e-06	4.03879e-06	3.82156e-06	1.17009e-05	1.15635e-05	1.13672e-05	1.15438e-05
Lysine	0.980104923076923	27.8223	147.113	POS	0.000169232	0.000182811	0.000177995	0.000176679	0.000163167	0.000160666	0.000182083	0.000168639	0.000139154	0.000133988	0.000149663	0.000140935
N2-Acetyl-L-ornithine	0.979793153846154	40.3879	173.093	NEG	2.42246e-05	2.45044e-05	2.48306e-05	2.45198e-05	2.0347e-05	2.22274e-05	7.678e-05	3.97848e-05	9.69985e-05	9.93806e-05	1.99827e-05	7.21206e-05
alpha-Methylstyrene	0.979597615384615	362.189	119.086	POS	9.26245e-06	9.85426e-06	1.01261e-05	9.7476e-06	8.10214e-06	8.23868e-06	8.01329e-06	8.11804e-06	8.3963e-06	7.88266e-06	8.36222e-06	8.21373e-06
ALANYL-dl-PHENYLALANINE	0.979576230769231	271.748	237.127	POS	1.85401e-06	1.4965e-06	1.67725e-06	1.67592e-06	1.93238e-06	3.33646e-06	2.65722e-06	2.64202e-06	3.15897e-06	2.70585e-06	4.71178e-07	2.112e-06
4-Methylaminobutanal	0.979543461538461	171.303	102.091	POS	7.11234e-05	7.56252e-05	7.61689e-05	7.43058e-05	7.38035e-05	6.83238e-05	7.38116e-05	7.19797e-05	5.22174e-05	5.14596e-05	5.25744e-05	5.20838e-05
Muricinine	0.979525384615385	309.165	314.138	POS	6.82831e-06	6.84499e-06	7.14052e-06	6.93794e-06	2.5215e-05	2.53726e-05	2.72442e-05	2.59439e-05	1.78676e-05	1.72891e-05	1.79206e-05	1.76924e-05
3-Hydroxy-3',4',5'-trimethoxyflavone	0.979101230769231	404.633	329.101	POS	5.93205e-06	5.91419e-06	6.14949e-06	5.99858e-06	5.02818e-06	4.80406e-06	5.16387e-06	4.9987e-06	6.77441e-06	6.21338e-06	6.8661e-06	6.61796e-06
4-(Hydroxylamino)-N,N-dimethylaniline	0.979054461538462	218.867	153.102	POS	2.65495e-06	3.66571e-06	2.37362e-06	2.89809e-06	1.71483e-09	3.26494e-06	2.25174e-06	1.83946e-06	2.7391e-06	2.96701e-06	2.32505e-06	2.67705e-06
N-Phenylacetylphenylalanine	0.978987153846154	236.483	282.114	NEG	5.26989e-06	6.03443e-06	5.71214e-06	5.67215e-06	6.41627e-06	5.99403e-06	6.79078e-06	6.40036e-06	7.0031e-06	6.9513e-06	7.32743e-06	7.09394e-06
1,4-Cyclohexanedicarboxylic acid	0.978820692307692	59.4568	171.067	NEG	1.43065e-05	1.3484e-05	1.67463e-05	1.48456e-05	1.53273e-05	1.35527e-05	1.68895e-05	1.52565e-05	1.51748e-05	1.2207e-05	1.31506e-05	1.35108e-05
Malic acid	0.978129384615385	57.7671	133.014	NEG	1.35387e-05	1.2271e-05	1.22923e-05	1.27007e-05	9.19032e-06	1.00418e-05	8.64906e-06	9.29373e-06	9.294e-06	9.5928e-06	1.28947e-05	1.05938e-05
Octopine	0.977825384615385	44.0481	247.14	POS	0.000133188	0.000160172	0.000154006	0.000149122	0.000105917	8.83844e-05	0.000104978	9.976e-05	7.44137e-05	6.0445e-05	6.66968e-05	6.71852e-05
6-Hydroxycaproic acid	0.977692076923077	43.4768	131.072	NEG	1.60852e-09	3.19157e-06	2.60214e-06	1.93177e-06	2.61723e-06	1.9336e-06	2.58738e-06	2.37941e-06	2.33357e-06	2.47879e-06	2.18316e-06	2.33184e-06
beta-D-Glucopyranosiduronic acid, 2-(1H-indol-4-yloxy)-1-[[(1-methylethyl)amino]methyl]ethyl	0.977668769230769	146.58	425.191	POS	1.06269e-06	1.16001e-06	1.33263e-06	1.18511e-06	3.09047e-06	3.52271e-06	3.57896e-06	3.39738e-06	1.78995e-05	1.85231e-05	2.09618e-05	1.91281e-05
Methyldopate	0.977639153846154	201.539	240.113	POS	9.38599e-06	1.05031e-05	9.35389e-06	9.74767e-06	7.07152e-06	2.65112e-07	5.37775e-06	4.23813e-06	3.13061e-06	6.43072e-06	4.3106e-06	4.62398e-06
Isoleucyl-Tyrosine	0.977524	179.069	295.165	POS	1.2929e-05	1.35051e-05	2.09504e-05	1.57949e-05	2.18038e-05	2.17359e-05	2.13627e-05	2.16341e-05	1.43942e-05	1.47444e-05	1.54566e-05	1.48651e-05
Vanillin	0.977494769230769	258.53	151.04	NEG	2.96326e-06	3.2405e-06	2.92028e-06	3.04135e-06	3.51166e-06	2.94375e-06	1.73406e-09	2.15238e-06	2.74381e-06	2.69716e-06	2.43907e-06	2.62668e-06
2-Aminopyridine	0.977423769230769	622.016	95.0603	POS	0.00016666	0.000126449	0.000119204	0.000137437	0.000111795	7.7885e-05	0.000176998	0.000122226	0.000182632	0.000214261	0.000140261	0.000179051
p-Nitroglutethimide	0.977342076923077	152.19	263.102	POS	1.60852e-09	8.56042e-06	7.30098e-06	5.28767e-06	5.45961e-06	6.15991e-06	6.71691e-06	6.11215e-06	2.44415e-06	4.04111e-06	4.24385e-06	3.57637e-06
6-N,4-diphenyl-1,4-dihydro-1,3,5-triazine-2,6-diamine	0.977309153846154	186.334	266.139	POS	6.77939e-05	7.01784e-05	6.85577e-05	6.88433e-05	4.0975e-05	3.95677e-05	4.09752e-05	4.0506e-05	2.48221e-05	2.58493e-05	2.7486e-05	2.60525e-05
N-Acetyl-D-tryptophan	0.976966692307692	166.427	247.108	POS	1.15129e-05	1.1885e-05	1.08712e-05	1.14231e-05	1.08272e-05	1.6379e-09	1.09552e-05	7.26133e-06	1.69045e-09	1.70394e-09	1.71209e-09	1.70216e-09
(2S)-2-{[1-(R)-Carboxyethyl]amino}pentanoate	0.976895461538461	191.771	190.107	POS	3.52824e-05	3.83497e-05	3.41779e-05	3.59367e-05	5.35088e-05	5.26844e-05	5.19327e-05	5.27087e-05	5.57814e-05	5.75022e-05	5.9181e-05	5.74882e-05
Phenacetin	0.976781461538461	169.794	180.102	POS	1.98417e-05	3.19087e-05	1.84686e-05	2.34063e-05	2.9996e-05	1.22749e-05	3.11225e-05	2.44645e-05	2.91388e-05	2.97131e-05	2.70742e-05	2.8642e-05
5-Hydroxyferulate	0.976711384615385	199.066	209.046	NEG	1.56237e-05	1.71263e-05	1.53251e-05	1.6025e-05	1.77357e-05	1.62282e-05	1.59083e-05	1.66241e-05	1.18067e-05	1.32157e-05	1.41114e-05	1.30446e-05
isoamyl nitrite	0.976132076923077	106.824	118.086	POS	4.48566e-05	4.40455e-05	4.54692e-05	4.47905e-05	4.45282e-05	4.25096e-05	4.1348e-05	4.27953e-05	1.69045e-09	1.70394e-09	1.71209e-09	1.70216e-09
Threonine	0.975942461538462	31.7939	120.065	POS	0.000461204	0.000472124	0.000474108	0.000469145	0.000361963	0.000345502	0.000333957	0.000347141	0.000269446	0.000253387	0.000272042	0.000264958
9-hydroxy-10-oxo-12-octadecenoic acid	0.975666692307692	304.389	313.237	POS	8.98796e-06	9.86147e-06	9.72098e-06	9.52347e-06	1.56685e-05	1.63278e-05	1.62804e-05	1.60922e-05	1.15433e-05	1.33935e-05	1.26633e-05	1.25334e-05
4-(3-Pyridyl)-3-butenoic acid	0.975606846153846	177.261	164.071	POS	4.37791e-06	1.67087e-09	4.65099e-06	3.01019e-06	1.71483e-09	5.41273e-06	6.64359e-06	4.01935e-06	1.69045e-09	4.62802e-06	5.65617e-06	3.42863e-06
Aminohydroquinone	0.975155615384615	165.524	126.055	POS	0.000155467	0.000154896	0.000151771	0.000154045	4.8639e-05	4.45255e-05	4.8101e-05	4.70885e-05	2.609e-05	2.57821e-05	2.50402e-05	2.56374e-05
Betaine	0.974985153846154	125.322	118.086	POS	3.97563e-05	3.89619e-05	3.78511e-05	3.88564e-05	4.14172e-05	3.82564e-05	4.32399e-05	4.09712e-05	3.28712e-05	3.55456e-05	3.35173e-05	3.3978e-05
4-Aminophenylalanine	0.974960461538461	199.91	181.097	POS	2.12198e-05	2.18269e-05	2.12148e-05	2.14205e-05	4.4627e-05	4.11243e-05	4.43536e-05	4.33683e-05	4.65923e-05	5.08913e-05	5.37767e-05	5.04201e-05
4-Guanidinobutanal	0.974577230769231	55.5583	130.097	POS	4.1575e-05	4.33464e-05	4.25354e-05	4.24856e-05	2.98685e-05	2.8379e-05	2.81714e-05	2.88063e-05	7.10177e-06	6.13097e-06	7.47094e-06	6.90123e-06
y-Linolenic acid	0.973914153846154	459.53	277.217	NEG	7.78003e-05	8.05105e-05	1.62438e-09	5.27708e-05	0.000106427	0.000102072	0.000110629	0.000106376	0.000123399	0.000125737	0.000115177	0.000121437
O-ACETYL-L-CARNITINE	0.973860615384615	138.199	204.123	POS	8.7871e-05	8.91009e-05	8.77267e-05	8.82329e-05	3.54301e-05	3.47432e-05	3.58026e-05	3.53253e-05	2.31855e-05	2.0729e-05	2.62057e-05	2.33734e-05
12,13S-EpODE	0.973205615384615	329.056	295.226	POS	2.01445e-05	2.15608e-05	2.1684e-05	2.11298e-05	3.57783e-05	5.22955e-05	5.2705e-05	4.69263e-05	5.39552e-05	5.4997e-05	5.7715e-05	5.55557e-05
Acetyl-L-tyrosine	0.972906153846154	44.4819	222.077	NEG	2.11097e-05	2.21981e-05	2.16995e-05	2.16691e-05	3.5653e-05	3.20348e-05	3.60306e-05	3.45728e-05	3.50375e-05	3.50562e-05	3.27162e-05	3.427e-05
Mephenytoin	0.972887307692308	248.815	219.113	POS	4.89293e-06	5.46972e-06	4.7922e-06	5.05162e-06	1.57044e-06	1.49576e-06	1.82279e-06	1.62966e-06	2.39804e-06	4.65949e-07	2.29577e-06	1.71992e-06
Serine	0.972762230769231	30.8069	106.05	POS	0.000226406	0.000229877	0.000229142	0.000228475	0.000188595	0.000194219	0.00019657	0.000193128	0.000148524	0.000154004	0.000163764	0.00015543
Pantothenic Acid	0.972739769230769	59.9239	218.103	NEG	1.94055e-05	1.95989e-05	1.95967e-05	1.95337e-05	3.02186e-05	2.79826e-05	2.91598e-05	2.91203e-05	2.53911e-05	2.58626e-05	2.58296e-05	2.56944e-05
Nonanoic acid	0.972706538461538	282.376	157.124	NEG	4.77306e-05	5.25115e-05	5.1412e-05	5.05513e-05	5.98319e-05	5.07735e-05	6.42538e-05	5.82864e-05	7.26447e-05	6.98994e-05	4.65316e-05	6.30252e-05
Benzenamine sulfate	0.972197307692308	167.714	174.022	POS	5.26086e-05	5.18955e-05	5.44477e-05	5.2984e-05	9.27156e-05	9.01653e-05	9.91674e-05	9.40161e-05	0.000139671	0.000144689	0.000151021	0.000145127
Mepirizole	0.972162153846154	78.3771	235.119	POS	7.52613e-05	7.84258e-05	6.03532e-05	7.13468e-05	6.57082e-05	6.45918e-05	5.45229e-05	6.16076e-05	4.94624e-05	4.73105e-05	4.96905e-05	4.88212e-05
alpha-Linolenoyl Ethanolamide	0.972161307692308	437.832	322.274	POS	8.10982e-06	8.68808e-06	8.41884e-06	8.40558e-06	1.59188e-05	1.87009e-05	1.98822e-05	1.81673e-05	2.00533e-05	2.07358e-05	2.01189e-05	2.03027e-05
Phenol red	0.971983692307692	509.356	354.265	NEG	2.51224e-05	2.2675e-05	3.61949e-05	2.79974e-05	3.08807e-05	3.59482e-05	3.96065e-05	3.54785e-05	3.99015e-05	3.99151e-05	4.15289e-05	4.04485e-05
[[[5-methoxy-1-[4-(trifluoromethyl)phenyl]pentylidene]amino]oxy]-, (E)-Acetic acid	0.971423615384615	221.503	334.128	POS	1.09757e-05	1.10867e-05	1.01758e-05	1.0746e-05	5.1977e-06	5.22824e-06	5.25211e-06	5.22602e-06	5.32269e-06	5.13834e-06	5.49829e-06	5.31977e-06
sn-Glycero-3-phosphocholine	0.971285153846154	31.7968	258.11	POS	0.00220855	0.00220019	0.00239204	0.00226693	0.00200285	0.00200415	0.00208651	0.00203117	0.00109432	0.00110524	0.00178754	0.00132903
2,5-Dihydro-2,4,5-trimethyloxazole	0.971243692307692	499.545	114.091	POS	1.60852e-09	4.14504e-05	3.5182e-05	2.55447e-05	6.02427e-05	6.07982e-05	6.16099e-05	6.08836e-05	5.94311e-05	5.61669e-05	4.54596e-05	5.36859e-05
ETHYL 1-BENZYL-3-HYDROXY- 2-OXO[5H]PYRROLE-4-CARBOXYLATE	0.971075384615385	239.036	262.107	POS	4.86063e-06	5.24569e-06	5.09899e-06	5.06843e-06	3.84563e-06	3.42454e-06	3.42738e-06	3.56585e-06	2.33309e-06	2.60372e-06	2.41339e-06	2.45007e-06
3,4-Dihydro-5-(5-methyl-2-furanyl)-2H-pyrrole	0.971007769230769	233.366	150.091	POS	5.85583e-06	5.82883e-06	5.0553e-06	5.57999e-06	3.88184e-06	3.81724e-06	3.3496e-06	3.68289e-06	3.5771e-06	3.76515e-06	4.78895e-06	4.04373e-06
Deoxycoformycin	0.970920769230769	37.1065	267.109	NEG	2.27744e-06	3.09605e-06	3.16359e-06	2.84569e-06	2.60411e-06	2.70795e-06	1.73406e-09	1.77127e-06	1.69045e-09	3.05136e-06	2.64264e-06	1.89856e-06
ATPA	0.970542846153846	173.48	229.118	POS	0.00038512	0.00039449	0.000393207	0.000390939	0.000318894	0.000295777	0.000343916	0.000319529	0.000210132	0.000238779	0.0002426	0.000230504
3,5-Dimethyl-2-propylpyrazine	0.970168076923077	232.649	151.123	POS	1.64032e-06	1.56221e-06	1.66245e-06	1.62166e-06	6.14941e-06	5.33966e-06	5.67069e-06	5.71992e-06	1.56289e-05	1.56169e-05	1.66678e-05	1.59712e-05
Perlolyrine	0.970002846153846	232.189	265.097	POS	0.000342525	0.000358714	0.000358407	0.000353215	0.000264099	0.000257109	0.00026265	0.000261286	0.000183954	0.000197296	0.000200832	0.000194027
Indole-3-acetamide	0.969686846153846	191.242	173.072	NEG	3.60424e-06	4.12991e-06	3.61523e-06	3.78313e-06	1.44167e-06	2.19973e-06	1.16929e-06	1.60356e-06	2.36525e-06	1.61467e-06	2.0987e-06	2.02621e-06
6-[3]-ladderane-1-hexanol	0.969626	432.155	263.237	POS	1.56453e-05	1.73468e-05	1.68046e-05	1.65989e-05	2.18029e-05	1.6379e-09	2.4071e-05	1.52919e-05	2.15422e-05	2.128e-05	2.13426e-05	2.13882e-05
2-Amino-3-methoxybenzoic acid	0.969573230769231	647.378	166.051	NEG	1.36761e-05	1.28942e-05	1.22152e-05	1.29285e-05	1.40228e-05	1.32732e-05	1.36628e-05	1.3653e-05	1.38886e-05	1.70394e-09	1.27e-05	8.86343e-06
2-Aminobenzimidazole	0.969549307692308	633.997	134.071	POS	3.53648e-05	1.67087e-09	5.53494e-05	3.02386e-05	2.52264e-05	4.67607e-05	6.08242e-05	4.42704e-05	2.99186e-05	2.89632e-05	0.000103041	5.39744e-05
Histidinyl-Proline	0.969539461538462	161.974	253.129	POS	5.98032e-05	6.08008e-05	6.17031e-05	6.0769e-05	2.82672e-05	2.94509e-05	2.98457e-05	2.91879e-05	1.30908e-05	1.32155e-05	1.41064e-05	1.34709e-05
Methenamine	0.969478461538462	471.624	141.113	POS	2.92041e-05	3.2222e-05	2.89659e-05	3.01306e-05	1.71483e-09	2.65218e-05	2.7128e-05	1.78838e-05	3.03352e-05	3.35261e-05	1.71209e-09	2.12877e-05
Pilocarpic acid	0.969453153846154	97.0422	227.139	POS	3.89532e-05	3.78813e-05	1.62438e-09	2.5612e-05	2.69926e-05	2.72793e-05	2.71045e-05	2.71255e-05	3.14431e-05	3.09999e-05	3.44741e-05	3.23057e-05
2-Aminoisobutyric acid	0.969312846153846	32.6977	104.071	POS	0.000238227	0.000246868	0.000247351	0.000244149	0.000442747	0.000373141	0.000374825	0.000396904	0.000395244	0.000327182	0.000374803	0.000365743
MG(18:2(9Z,12Z)/0:0/0:0)[rac]	0.969050692307692	488.577	355.284	POS	3.5096e-06	4.71679e-06	4.50057e-06	4.24232e-06	4.98755e-06	1.0632e-05	1.21166e-05	9.24537e-06	3.82993e-06	6.3057e-06	9.77703e-06	6.63755e-06
Halaminol A	0.968994769230769	493.702	228.232	POS	2.88448e-06	3.94724e-06	2.96031e-06	3.26401e-06	4.07774e-06	2.25634e-07	3.76164e-06	2.68834e-06	9.72092e-07	1.16246e-06	1.10823e-06	1.08093e-06
13-epi-12-oxo Phytodienoic Acid	0.968922461538461	404.57	293.211	POS	2.34102e-05	2.43475e-05	2.47435e-05	2.41671e-05	4.20184e-05	3.93188e-05	3.85835e-05	3.99736e-05	5.59749e-05	5.09915e-05	5.61622e-05	5.43762e-05
Ethyl-beta-glucuronide	0.968148384615385	56.0871	221.067	NEG	2.25832e-05	2.24131e-05	1.87163e-05	2.12375e-05	1.32209e-05	2.2599e-06	1.39491e-05	9.80997e-06	1.05419e-05	1.0352e-05	7.42231e-06	9.43873e-06
3-Hydroxykynurenamine	0.967655769230769	112.4	181.097	POS	8.857e-06	1.19751e-05	1.19507e-05	1.09276e-05	2.58097e-05	2.77232e-05	2.66957e-05	2.67428e-05	2.7307e-05	2.96766e-05	2.99134e-05	2.89657e-05
myo-Inositol	0.967652692307692	30.3226	179.056	NEG	0.000294988	0.000293911	0.000282615	0.000290505	0.000304816	0.000292059	0.000323362	0.000306746	0.000267965	0.000280511	0.000282778	0.000277085
Eplerenone	0.967636769230769	377.853	415.211	POS	0.002246	0.00249336	0.00223304	0.00232413	0.00116193	0.00114747	0.00112271	0.00114404	0.0014065	0.00148922	0.00121844	0.00137139
Succinoadenosine	0.967511230769231	157.916	384.115	POS	1.79372e-05	1.90125e-05	1.87317e-05	1.85605e-05	2.38126e-05	2.51486e-05	2.57887e-05	2.49167e-05	2.20679e-05	2.3128e-05	2.72389e-05	2.41449e-05
2-Acetyl-3,6-dimethylpyrazine	0.967407538461538	245.593	151.087	POS	1.51181e-06	1.61311e-06	1.40829e-06	1.51107e-06	2.36455e-06	1.92989e-06	1.96685e-06	2.0871e-06	4.49265e-06	5.0813e-06	4.17636e-06	4.58344e-06
alpha-Methoxy-1H-indole-3-propanoic acid	0.967207769230769	215.405	220.097	POS	2.32795e-06	5.10408e-06	5.27375e-06	4.23526e-06	8.64867e-06	1.15367e-05	1.27098e-05	1.0965e-05	1.03288e-05	1.05423e-05	1.27116e-05	1.11942e-05
5,7-DIHYDROXY-4-METHYLCOUMARIN	0.967206615384615	206.539	191.035	NEG	9.51502e-06	1.01045e-05	9.94304e-06	9.85419e-06	5.37667e-06	5.49344e-06	5.87645e-06	5.58219e-06	1.69479e-06	1.90877e-06	1.90157e-06	1.83504e-06
FAMPRIDINE	0.966700692307692	522.242	95.0604	POS	8.0083e-05	8.92046e-05	7.17308e-05	8.03395e-05	7.5418e-05	8.22421e-05	6.83768e-05	7.53456e-05	7.56194e-05	7.09789e-05	1.71209e-09	4.88667e-05
6-O-Acetylaustroinulin	0.966475307692308	455.765	365.266	POS	3.00281e-05	3.9516e-05	3.00327e-05	3.31923e-05	2.46776e-05	1.66121e-05	1.66496e-05	1.93131e-05	1.4555e-05	1.31702e-05	1.1795e-05	1.31734e-05
DIPROTIN B	0.966444846153846	177.602	326.209	NEG	8.63414e-06	1.07352e-05	1.04943e-05	9.95455e-06	5.71747e-06	5.77396e-06	5.98116e-06	5.8242e-06	1.58272e-06	1.42634e-06	1.52259e-06	1.51055e-06
2-amino-8-oxo-9,10-epoxy-decanoic acid	0.966067	207.636	216.123	POS	1.27772e-05	1.3387e-05	1.30285e-05	1.30642e-05	4.89377e-05	4.89618e-05	4.81349e-05	4.86781e-05	4.75924e-05	4.47065e-05	4.5531e-05	4.59433e-05
beta-Hydroxymyristic acid	0.965779153846154	321.976	243.197	NEG	1.12518e-06	1.15423e-06	1.04166e-06	1.10702e-06	1.29328e-06	9.65063e-07	1.05225e-06	1.10353e-06	1.44062e-06	1.43399e-06	1.36487e-06	1.41316e-06
13-HpODE	0.965607538461538	381.759	295.226	POS	4.04917e-06	4.71661e-06	6.40135e-06	5.05571e-06	9.43031e-06	2.03774e-05	2.1352e-05	1.70532e-05	2.23043e-05	2.18169e-05	2.24817e-05	2.22009e-05
1,8-Octanedithiol	0.965322076923077	523.931	179.093	POS	0.000126521	0.000147622	8.09164e-05	0.000118353	0.000249111	0.000175356	8.88583e-05	0.000171108	9.79558e-05	7.45646e-05	0.000155008	0.000109176
Glutamate	0.965256923076923	32.2906	148.06	POS	0.00132087	0.00138217	0.00141712	0.00137339	0.00231543	0.00226419	0.0022639	0.00228117	0.0023436	0.0022532	0.00243893	0.00234524
Adenosine	0.965222	117.058	268.104	POS	0.000266917	0.000291412	0.000279963	0.000279431	0.000288737	0.00030587	0.000313618	0.000302742	0.000148304	0.000157442	0.000158866	0.000154871
Ribitol	0.965209769230769	32.8502	151.061	NEG	0.000595468	0.000601041	0.000586257	0.000594255	0.000842428	0.00086204	0.000878303	0.000860923	0.000751062	0.000786943	0.000750274	0.00076276
N-acetylphenylalanine	0.965181	229.828	208.097	POS	1.96628e-05	1.8951e-05	1.97484e-05	1.94541e-05	3.68875e-05	3.87864e-05	3.78401e-05	3.7838e-05	3.60363e-05	3.77028e-05	3.93602e-05	3.76998e-05
Amprotropine	0.964883692307692	409.722	308.222	POS	6.04457e-06	5.61934e-06	6.26026e-06	5.97473e-06	1.01697e-05	1.12551e-05	1.16828e-05	1.10358e-05	1.71189e-05	1.70046e-05	1.92423e-05	1.77886e-05
6-Benzylaminopurine	0.964862076923077	219.802	226.105	POS	6.74126e-06	8.24049e-06	4.7264e-06	6.56939e-06	1.71483e-09	3.52614e-06	6.09488e-06	3.20758e-06	5.05019e-06	6.91893e-06	6.43686e-06	6.13533e-06
2-methylbutanal oxime	0.964774615384615	152.208	102.095	POS	7.92354e-06	9.34233e-06	9.4089e-06	8.89159e-06	7.75585e-06	9.33384e-06	9.88028e-06	8.98999e-06	1.69045e-09	9.3498e-06	5.14818e-06	4.83322e-06
8-Deoxy-11,13-dihydroxygrosheimin	0.964508923076923	377.775	281.138	POS	9.11661e-05	0.000102635	9.18129e-05	9.52046e-05	4.6698e-05	4.73745e-05	4.56963e-05	4.65896e-05	5.62746e-05	5.95973e-05	4.99841e-05	5.52854e-05
Succinic aldehyde	0.964452153846154	32.7882	87.044	POS	0.000211755	0.000228854	0.000209125	0.000216578	0.000309753	0.000296335	0.000307426	0.000304505	0.000258846	0.000245571	0.000268243	0.000257553
2-Ethyl-5-imino-1-cyclopenten-1-ol	0.963975384615384	188.293	126.091	POS	5.18907e-06	6.73012e-06	5.50698e-06	5.80872e-06	8.36326e-06	6.93639e-06	7.20173e-06	7.50046e-06	7.44197e-06	9.56022e-06	8.91045e-06	8.63755e-06
Solavetivol	0.963794692307692	346.213	221.19	POS	1.05941e-06	3.01822e-07	1.00727e-06	7.89501e-07	1.15933e-05	1.21678e-05	1.20583e-05	1.19398e-05	6.18179e-06	7.04802e-06	7.36868e-06	6.86616e-06
7,8-Dihydro-3-methylpyrrolo[1,2-a]pyrimidin-2(6H)-one	0.963627230769231	153.758	151.087	POS	3.34337e-05	7.84158e-07	3.30616e-05	2.24265e-05	2.82057e-05	2.75858e-05	6.7377e-07	1.88217e-05	3.61781e-05	5.50445e-07	6.2153e-07	1.245e-05
Pterolactam	0.963485615384615	155.735	116.071	POS	0.000133098	0.000139513	0.000137279	0.00013663	0.000144206	0.000150028	0.00014014	0.000144791	0.000104362	0.0001122	0.000107344	0.000107969
1-methoxyindole-3-carbaldehyde	0.963427307692308	186.644	176.071	POS	7.01696e-06	7.64053e-06	6.63366e-06	7.09705e-06	8.72106e-06	8.23233e-06	8.63131e-06	8.52823e-06	2.16005e-05	2.34611e-05	2.50143e-05	2.33586e-05
L-ALANINE	0.963409846153846	58.5556	90.055	POS	1.68565e-05	1.73434e-05	8.3745e-06	1.41915e-05	1.30267e-05	1.55474e-05	1.3701e-05	1.40917e-05	1.63568e-05	1.70394e-09	1.71209e-09	5.45342e-06
Idazoxan	0.963386307692307	174.135	205.097	POS	0.000184469	0.000187568	0.000189735	0.000187257	0.000351785	0.000363002	0.000346962	0.000353916	0.000507319	0.000501799	0.000526306	0.000511808
Flazine	0.963207	280.426	309.087	POS	0.000405537	0.000433374	0.000402446	0.000413785	0.000278214	0.000248029	0.000297045	0.000274429	0.000250488	0.000263296	0.000278171	0.000263985
DL-o-Tyrosine	0.963121538461538	141.238	182.081	POS	0.000111768	0.000113639	0.000114519	0.000113308	8.34177e-05	8.41735e-05	8.49988e-05	8.41966e-05	4.95486e-05	5.19214e-05	5.03181e-05	5.0596e-05
Pyridoxine	0.963104307692308	60.556	170.081	POS	4.34039e-05	4.27776e-05	4.46346e-05	4.36054e-05	4.12383e-05	4.01103e-05	4.25559e-05	4.13015e-05	3.54608e-05	3.49552e-05	3.75732e-05	3.59964e-05
Pyrophosphate	0.963090692307692	28.0504	176.936	NEG	0.000159038	0.000167653	0.000159081	0.000161924	0.000118908	0.0001063	0.000119225	0.000114811	5.06563e-05	5.26223e-05	4.14484e-05	4.82423e-05
5,6,8,14-Tetradehydro-3,6-dimethoxy-17-methyl-morphinan-4,7-diol	0.962879461538461	216.275	330.17	POS	1.78634e-05	1.9077e-05	1.70475e-05	1.7996e-05	1.0448e-05	1.05828e-05	1.14105e-05	1.08137e-05	7.51336e-06	8.32017e-06	9.44742e-06	8.42698e-06
Dopamine quinone	0.962560076923077	171.452	152.071	POS	1.03169e-05	1.12229e-05	1.06696e-05	1.07365e-05	5.52549e-06	5.41198e-06	6.31245e-06	5.74998e-06	5.19136e-06	5.33622e-06	5.36209e-06	5.29656e-06
2-Methylindoline	0.962428307692308	181.05	134.097	POS	1.02611e-05	1.01563e-05	9.5886e-06	1.0002e-05	6.75361e-06	5.66121e-06	6.27591e-06	6.23024e-06	4.50865e-06	4.3765e-06	4.40759e-06	4.43091e-06
N-Palmitoyl Glycine	0.962177692307692	374.814	312.255	NEG	3.12007e-06	3.03413e-06	3.25308e-06	3.13576e-06	5.9899e-06	5.95103e-06	6.68019e-06	6.20704e-06	9.26399e-06	9.82348e-06	9.27153e-06	9.453e-06
Nonadecanoic acid	0.961922461538461	585.72	297.28	NEG	1.45536e-05	1.37437e-05	1.40302e-05	1.41092e-05	1.67224e-05	1.90674e-05	2.1251e-05	1.90136e-05	2.98127e-05	2.90875e-05	4.98132e-05	3.62378e-05
Phenylacetylglycine	0.961787076923077	60.5356	194.081	POS	1.51357e-05	1.4129e-05	1.5774e-05	1.50129e-05	9.77938e-06	9.92748e-06	1.10142e-05	1.02404e-05	6.21266e-06	6.70344e-06	7.2769e-06	6.731e-06
3-Pyridylamide oxime	0.961724615384615	605.582	138.066	POS	4.41479e-05	8.14255e-05	3.96882e-05	5.50872e-05	4.99243e-05	6.51224e-05	5.76458e-05	5.75642e-05	6.30162e-05	4.93078e-05	8.71949e-05	6.65063e-05
Pilosine	0.961719769230769	197.22	287.139	POS	2.38512e-05	2.46137e-05	2.24542e-05	2.36397e-05	1.55222e-05	1.57416e-05	1.66591e-05	1.59743e-05	1.61604e-05	1.66295e-05	1.86754e-05	1.71551e-05
10E,12E,14E-Hexadecatrienyl acetate	0.961598692307692	471.247	279.231	POS	9.07107e-06	1.11203e-05	9.11826e-06	9.76989e-06	1.18651e-05	8.96824e-06	9.93695e-06	1.02568e-05	1.06972e-05	1.07352e-05	9.69022e-06	1.03742e-05
L-2-Amino-3-methylenehexanoic acid	0.961443461538461	84.7381	144.102	POS	0.000130961	0.000131141	0.000138759	0.00013362	0.000122058	0.000117436	0.00012009	0.000119861	5.87744e-05	5.66216e-05	6.10689e-05	5.88216e-05
4-(Trimethylammonio)but-2-enoate	0.961087692307692	40.8092	144.102	POS	0.000301373	0.000291737	0.000288011	0.000293707	0.000476862	0.000449038	0.000457217	0.000461039	6.06041e-05	0.000262468	6.58634e-05	0.000129645
(Z)-N-(2-hydroxyethyl)hexadec-7-enamide	0.961006461538461	356.036	298.274	POS	1.24213e-05	1.17994e-05	1.328e-05	1.25002e-05	2.85639e-05	2.80878e-05	4.29693e-05	3.3207e-05	3.37744e-05	3.14243e-05	3.56641e-05	3.36209e-05
HARMOL	0.960711769230769	272.74	197.072	NEG	1.10549e-05	1.01352e-05	9.66484e-06	1.0285e-05	8.02284e-06	7.31273e-06	7.65353e-06	7.66303e-06	4.35541e-06	4.56804e-06	3.935e-06	4.28615e-06
Methyl 2-aminobenzoate	0.960557615384615	203.714	152.071	POS	1.14979e-05	1.21796e-05	1.33187e-05	1.2332e-05	9.98846e-06	5.72072e-06	8.1393e-06	7.94949e-06	9.25548e-06	7.10231e-06	7.30487e-06	7.88755e-06
PHENACYLAMINE	0.960535538461538	235.478	136.076	POS	2.54004e-05	2.75535e-05	2.5676e-05	2.621e-05	1.43879e-05	1.26356e-05	1.30978e-05	1.33737e-05	1.49369e-05	1.44492e-05	1.43661e-05	1.4584e-05
GLYCERALDEHYDE	0.960429538461538	30.4088	89.0245	NEG	0.00260929	0.00272871	0.00262473	0.00265424	0.00202576	0.00186918	0.00190774	0.00193423	0.00146645	0.00133821	0.00129991	0.00136819
Tetradecanedioic acid	0.960178692307692	255.586	257.176	NEG	2.73734e-06	3.05989e-06	3.0864e-06	2.96121e-06	8.76602e-06	6.84178e-06	6.9694e-06	7.52574e-06	9.16667e-06	8.8185e-06	8.63137e-06	8.87218e-06
Caffeate	0.959528307692308	67.3633	179.035	NEG	4.85013e-06	4.77832e-06	4.47465e-06	4.70103e-06	5.2246e-06	4.83211e-06	5.05963e-06	5.03878e-06	1.325e-05	1.32177e-05	1.38442e-05	1.34373e-05
Nicotinoylglycine	0.959435846153846	164.762	179.047	NEG	1.72028e-05	1.77381e-05	1.71883e-05	1.73764e-05	1.40792e-05	1.41182e-05	1.3909e-05	1.40355e-05	6.01832e-06	6.14067e-06	6.01686e-06	6.05862e-06
gamma-Terpinene	0.959398461538461	2.76375	137.133	POS	0.000125026	0.000122082	0.000147364	0.000131491	9.7611e-05	6.9947e-05	0.000159077	0.000108878	0.00012298	1.70394e-09	0.000107614	7.68652e-05
9-hydroxy-7E-Nonene-3,5-diynoic acid	0.959362076923077	66.2126	165.055	POS	0.000526726	0.000516093	0.000515032	0.000519284	0.000347907	0.000340866	0.000347267	0.000345347	0.00035836	0.000368436	0.000381961	0.000369586
2-Amino-2-Norbornanecarboxylic acid	0.959338923076923	216.011	156.102	POS	3.2734e-06	3.54735e-06	3.16621e-06	3.32899e-06	3.51018e-06	3.53751e-06	3.55589e-06	3.53453e-06	1.69045e-09	2.91568e-06	1.71209e-09	9.73028e-07
13S-HpOTrE(gamma)	0.959207615384615	367.953	293.212	NEG	0.000117423	0.00016227	0.00015695	0.000145547	0.000232734	0.000224083	0.0002419	0.000232906	0.000323216	0.000326156	0.000344308	0.000331227
Imidazolone	0.959174307692308	629.911	85.0396	POS	0.000120906	0.000122039	0.000151083	0.000131342	0.000118581	0.000209768	0.000118465	0.000148938	0.000169444	0.000161035	0.000116652	0.000149044
2-Aminoheptanedioic acid	0.959108230769231	40.0727	176.092	POS	0.000458777	0.000442169	0.000452551	0.000451166	0.000171971	0.000170445	0.000452177	0.000264864	0.000231812	0.000187564	0.000247486	0.000222287
2-(5,8-Tetradecadienyl)cyclobutanone	0.958996	397.222	263.237	POS	1.66855e-05	1.6255e-05	1.65423e-05	1.64943e-05	2.7653e-05	2.78695e-05	2.51184e-05	2.68803e-05	2.93974e-05	2.73269e-05	2.86037e-05	2.84427e-05
gamma-L-Glutamyl-L-pipecolic acid	0.958932769230769	34.72	259.128	POS	4.37989e-05	5.18275e-05	5.20132e-05	4.92132e-05	3.05364e-05	3.0106e-05	3.23705e-05	3.10043e-05	3.89297e-05	4.7319e-05	5.00559e-05	4.54349e-05
Pyridoxamine	0.958853384615384	155.36	169.097	POS	0.000313654	0.000313861	0.000313867	0.000313794	0.000302238	1.6379e-09	0.000302719	0.000201653	0.000307683	1.70394e-09	0.000329936	0.00021254
Etrogol	0.958800307692308	288.826	207.138	POS	6.25784e-06	5.66193e-06	5.67751e-06	5.86576e-06	6.11633e-06	6.55604e-06	6.32418e-06	6.33218e-06	1.10075e-05	1.08808e-05	1.15524e-05	1.11469e-05
Benzophenone-4	0.958784846153846	275.79	307.028	NEG	2.03475e-06	1.80411e-06	1.84797e-06	1.89561e-06	2.2217e-06	1.99278e-06	2.16936e-06	2.12795e-06	1.58738e-06	1.84278e-06	1.78857e-06	1.73958e-06
2-Nitrophenol	0.958130230769231	130.64	140.034	POS	0.000109477	0.000111891	0.000105573	0.00010898	0.000126232	0.000124895	0.000123715	0.000124947	0.000223803	0.00023137	0.000243045	0.000232739
Cyclohexanamine	0.958035615384615	493.685	100.112	POS	2.64541e-05	2.99454e-05	1.62438e-09	1.88004e-05	5.81695e-05	5.32572e-05	7.38564e-05	6.1761e-05	6.13793e-05	2.26942e-05	3.48954e-05	3.96563e-05
Sucrose	0.957801461538461	34.8248	341.109	NEG	5.74836e-05	5.61531e-05	5.73584e-05	5.69984e-05	0.000198841	0.000193287	0.000190815	0.000194314	0.000110067	0.000117117	0.000107697	0.000111627
O-Phosphocholine	0.957701153846154	465.865	184.073	POS	2.2278e-05	2.28532e-05	2.20562e-05	2.23958e-05	1.4305e-05	3.11025e-05	5.55257e-05	3.36444e-05	1.7695e-05	4.89453e-05	4.47208e-05	3.71204e-05
3-Methyl-9H-carbazole-9-carboxaldehyde	0.957632615384615	273.154	210.091	POS	5.91417e-06	5.74982e-06	6.14709e-06	5.93702e-06	2.58038e-06	2.43268e-06	2.57938e-06	2.53081e-06	1.01275e-06	1.33521e-06	1.27056e-06	1.20617e-06
Penbutolol	0.957632461538461	274.86	292.227	POS	1.48648e-06	1.67936e-06	1.43532e-06	1.53372e-06	2.56949e-06	2.84364e-06	2.96468e-06	2.7926e-06	6.02541e-06	5.90049e-06	5.91439e-06	5.94677e-06
DHAP(10:0)	0.957489615384615	179.897	325.139	POS	1.937e-05	1.94988e-05	1.92325e-05	1.93671e-05	1.54632e-05	1.54056e-05	1.50549e-05	1.53079e-05	1.31932e-05	1.13945e-05	1.16303e-05	1.20727e-05
8Z-Decene-4,6-diynoic acid	0.957441307692308	63.1944	163.075	POS	3.63252e-06	4.13206e-06	3.65251e-06	3.8057e-06	2.66845e-05	2.4436e-05	2.54016e-05	2.55073e-05	1.37969e-05	1.52206e-05	1.48521e-05	1.46232e-05
Calcium L-aspartate	0.957325923076923	655.106	171.993	POS	0.00105497	0.00113016	0.00109136	0.00109216	0.00127546	0.00108461	0.00122093	0.00119367	0.00112112	0.00118723	0.00111464	0.001141
Dihydrosphingosine	0.957321923076923	376.968	302.305	POS	1.37044e-05	1.4003e-05	1.22211e-05	1.33095e-05	4.93603e-05	4.99948e-05	9.52882e-05	6.48811e-05	2.74821e-05	3.38467e-05	3.42596e-05	3.18628e-05
4-Amino-5-hydroxymethyl-2-methylpyrimidine	0.957216538461538	546.737	140.082	POS	1.2318e-05	0.000190064	0.000202947	0.00013511	0.000157982	0.000143778	0.000166698	0.000156153	1.27529e-05	4.59694e-06	0.000150037	5.57956e-05
8-(5-hexyl-furan-2-yl)-octanoic acid	0.956777	271.459	295.226	POS	6.10011e-06	5.96373e-06	5.65383e-06	5.90589e-06	6.03933e-06	6.23732e-06	6.01821e-06	6.09829e-06	6.28212e-06	6.35081e-06	6.62492e-06	6.41928e-06
2-(2-Furanyl)-3-piperidinol	0.956735769230769	287.158	168.102	POS	1.78883e-05	1.75922e-05	1.76112e-05	1.76972e-05	7.44822e-06	7.56664e-06	7.32847e-06	7.44778e-06	3.35526e-06	3.06227e-06	3.66311e-06	3.36021e-06
2,6-Piperidinedicarboxylic acid	0.956468307692308	61.5504	174.076	POS	6.40776e-05	5.02271e-05	6.57806e-05	6.00284e-05	7.23378e-05	6.94209e-05	5.07113e-05	6.41567e-05	1.69045e-09	6.87341e-05	1.71209e-09	2.29125e-05
2-Isopropylmalic acid	0.956328153846154	36.3572	175.061	NEG	9.25664e-05	9.76428e-05	9.66217e-05	9.56103e-05	0.000185644	0.000179003	0.000187011	0.000183886	0.000473692	0.000458898	0.00044056	0.000457716
Methioninesulfoxide	0.956076230769231	56.998	166.05	POS	9.31819e-06	9.75439e-06	9.19225e-06	9.42161e-06	2.77172e-06	1.81217e-06	8.74647e-06	4.44346e-06	4.05662e-06	1.17428e-06	5.26041e-06	3.4971e-06
3-Amino-L-Tyrosine	0.955944	157.22	197.092	POS	2.55069e-05	2.61988e-05	2.98918e-05	2.71992e-05	2.2752e-05	1.93263e-05	1.88109e-05	2.02964e-05	1.33098e-05	1.37394e-05	1.45511e-05	1.38667e-05
Phenylacetylglutamine	0.955888	163.353	263.104	NEG	1.60852e-09	2.57746e-06	4.10233e-06	2.22713e-06	6.15587e-06	6.78551e-06	6.60388e-06	6.51508e-06	5.9992e-06	6.06242e-06	5.79348e-06	5.9517e-06
13S-HOTrE(gamma)	0.955803692307692	439.721	293.212	NEG	1.0768e-05	1.08583e-05	1.10482e-05	1.08915e-05	9.15644e-06	8.05392e-06	8.00375e-06	8.4047e-06	9.66371e-06	1.03276e-05	9.76005e-06	9.91713e-06
Glycyl-Tyrosine	0.955593769230769	159.078	239.103	POS	1.60852e-09	7.72675e-06	7.62556e-06	5.11797e-06	7.68466e-06	3.06864e-07	1.45246e-05	7.50539e-06	1.12933e-05	3.24733e-07	6.43361e-06	6.01723e-06
Zingerone	0.955589769230769	331.748	193.087	NEG	5.73615e-06	7.01407e-06	7.24021e-06	6.66348e-06	4.19368e-06	4.27401e-06	9.50017e-06	5.98929e-06	8.20202e-06	6.40677e-06	7.58935e-06	7.39938e-06
13-HpOTrE(r)	0.955527846153846	463.297	309.205	NEG	2.68492e-06	2.58086e-06	2.97583e-06	2.7472e-06	2.60771e-06	2.44342e-06	2.88539e-06	2.64551e-06	4.10503e-06	3.91493e-06	4.70183e-06	4.2406e-06
Tridecanoic acid	0.955257692307692	405.521	213.186	NEG	1.98264e-05	1.97295e-05	1.84493e-05	1.9335e-05	1.96948e-05	2.06443e-05	2.04445e-05	2.02612e-05	2.77149e-05	2.63053e-05	2.51524e-05	2.63908e-05
Vanillic acid	0.954999461538462	48.5596	167.035	NEG	9.60524e-06	9.96123e-06	9.80516e-06	9.79054e-06	1.51457e-05	1.54007e-05	1.62399e-05	1.55954e-05	1.25746e-05	1.30397e-05	1.18986e-05	1.25043e-05
Phthalic anhydride	0.954912615384615	451.236	149.023	POS	6.116e-05	5.86782e-05	5.94547e-05	5.97643e-05	6.53652e-05	6.37235e-05	6.74406e-05	6.55098e-05	6.19034e-05	6.11446e-05	6.6316e-05	6.31213e-05
Maltitol	0.954911923076923	34.3312	343.125	NEG	0.000106592	0.000108472	0.000106225	0.000107097	7.31577e-05	7.26809e-05	7.53927e-05	7.37438e-05	6.4091e-05	6.82993e-05	6.09765e-05	6.44556e-05
1,2-Dioleoyl PC	0.954783307692308	397	786.598	POS	2.59497e-05	1.67087e-09	2.42994e-05	1.67502e-05	2.42679e-05	2.55308e-05	2.61359e-05	2.53115e-05	2.44815e-05	2.47086e-05	2.98563e-05	2.63488e-05
Nicotinamide, N-(2-hydroxyethyl)-	0.954505153846154	161.18	167.082	POS	1.60852e-09	1.67087e-09	1.62438e-09	1.63459e-09	4.35534e-06	3.4498e-06	5.14114e-06	4.31542e-06	5.19014e-06	5.0081e-06	4.70812e-06	4.96879e-06
2-Imino-4-methylpiperidine	0.954222923076923	514.096	113.107	POS	4.53947e-05	0.000312499	0.000268466	0.000208787	0.000324296	0.00028395	0.000342796	0.000317014	0.000249074	2.48875e-05	0.000120046	0.000131336
Ferulic acid	0.953879	167.781	193.051	NEG	4.11392e-06	4.07992e-06	4.02895e-06	4.07426e-06	4.55555e-06	3.88545e-06	1.73406e-09	2.81425e-06	4.98984e-06	5.19032e-06	4.69597e-06	4.95871e-06
alpha-Methyl-DL-serine	0.953627230769231	57.525	120.066	POS	1.18394e-05	1.20091e-05	1.14984e-05	1.17823e-05	4.00953e-05	1.78739e-05	2.02864e-05	2.60852e-05	3.43277e-05	3.27751e-05	3.45753e-05	3.38927e-05
HYDRASTININE	0.953353923076923	137.074	208.097	POS	3.90754e-05	4.23567e-05	3.58416e-05	3.90912e-05	3.94369e-05	3.34179e-05	3.40448e-05	3.56332e-05	1.78841e-05	1.76663e-05	1.94941e-05	1.83482e-05
4-Methoxycinnamic acid	0.953275461538461	254.537	177.056	NEG	5.58688e-07	2.64299e-07	5.29991e-07	4.50993e-07	4.42001e-07	3.56735e-07	3.31963e-07	3.769e-07	2.7754e-07	3.23263e-07	4.06704e-07	3.35836e-07
Ergosterol	0.953176384615385	578.131	379.335	POS	6.04396e-06	1.53545e-05	2.72898e-05	1.62294e-05	1.84146e-05	2.08831e-05	1.40927e-05	1.77968e-05	1.95479e-05	8.07831e-06	1.71209e-09	9.20932e-06
Adrenic Acid	0.953104846153846	440.338	331.267	NEG	8.5879e-06	8.2559e-06	8.41239e-06	8.41873e-06	9.37483e-06	9.2281e-06	1.73406e-09	6.20156e-06	8.83751e-06	1.70394e-09	8.99037e-06	5.9432e-06
gamma-Glutamylleucine	0.952979076923077	61.507	259.13	NEG	5.41487e-06	5.39207e-06	5.57181e-06	5.45959e-06	8.04233e-06	7.06217e-06	7.99758e-06	7.70069e-06	1.08111e-05	1.16084e-05	1.18912e-05	1.14369e-05
Glucosamine 6-sulfate	0.952746076923077	195.329	258.026	NEG	9.05037e-07	9.22767e-07	9.92716e-07	9.40173e-07	2.26339e-05	2.21443e-05	2.3649e-05	2.28091e-05	1.54535e-05	1.60406e-05	1.60019e-05	1.5832e-05
Myristic Acid Alkyne	0.952606384615385	366.804	223.171	NEG	2.80943e-05	2.7245e-05	2.93488e-05	2.82294e-05	4.53814e-05	3.78338e-05	4.15797e-05	4.15983e-05	7.88764e-05	8.185e-05	8.17584e-05	8.08282e-05
Leucyl-leucyl-norleucine	0.951609769230769	226.06	358.27	POS	2.8491e-05	2.65958e-05	2.67301e-05	2.72723e-05	1.77136e-05	1.69048e-05	1.79227e-05	1.75137e-05	4.82536e-06	5.47308e-06	5.27518e-06	5.19121e-06
Phosphoric acid	0.951594461538462	51.8496	96.9697	NEG	2.78842e-05	2.90753e-05	2.97772e-05	2.89122e-05	2.4928e-05	2.61277e-05	2.78781e-05	2.63113e-05	1.69045e-09	2.02171e-05	1.87781e-05	1.29989e-05
Primidone	0.951400846153846	282.66	219.113	POS	7.1729e-07	7.99749e-07	7.51605e-07	7.56214e-07	4.57129e-07	3.51309e-07	5.65567e-07	4.58002e-07	2.70062e-07	7.4563e-07	9.10922e-07	6.42205e-07
Metolachlor OA	0.950448846153846	232.706	278.14	NEG	1.84818e-05	1.57121e-05	1.55892e-05	1.65944e-05	9.50138e-05	9.56121e-05	9.45471e-05	9.50577e-05	5.16283e-05	5.61723e-05	4.70141e-05	5.16049e-05
RIBOFLAVIN	0.950283	197.463	375.131	NEG	1.88362e-06	1.72245e-06	1.62188e-06	1.74265e-06	3.00329e-06	2.9723e-06	2.87527e-06	2.95029e-06	2.13342e-06	2.46514e-06	2.05359e-06	2.21738e-06
N-cis-octadec-9Z-enoyl-L-Homoserine lactone	0.950249615384615	387.033	364.286	NEG	3.81962e-06	3.90341e-06	3.62012e-06	3.78105e-06	5.98433e-06	5.90934e-06	6.43793e-06	6.11053e-06	9.43287e-06	9.96198e-06	1.0112e-05	9.83562e-06
N-stearoyl serine	0.950109384615385	387.805	372.31	POS	5.12133e-06	4.64002e-06	5.07141e-06	4.94425e-06	8.52138e-06	7.7788e-06	9.27702e-06	8.52574e-06	1.34467e-05	1.27558e-05	1.35202e-05	1.32409e-05
Acetyl-DL-Valine	0.950100153846154	78.6584	158.082	NEG	7.89985e-06	8.10324e-06	7.1706e-06	7.72456e-06	1.00336e-05	8.0321e-06	8.47534e-06	8.84701e-06	9.07502e-06	9.37836e-06	9.37555e-06	9.27631e-06
3-Ethylidenehexahydropyrrolo[1,2-a]pyrazine-1,4-dione	0.949977230769231	74.6371	181.097	POS	7.28568e-06	8.02432e-06	7.31896e-06	7.54298e-06	3.07837e-05	3.01275e-05	2.90541e-05	2.99884e-05	3.30975e-05	3.55042e-05	3.54472e-05	3.4683e-05
Alanylclavam	0.949908615384615	114.404	201.087	POS	9.29414e-05	0.000107714	0.000107755	0.000102803	7.69046e-05	8.26415e-05	8.82332e-05	8.25931e-05	4.90404e-05	5.77369e-05	6.24772e-05	5.64182e-05
Isokobusone	0.949310384615385	276.21	221.155	NEG	1.60852e-09	7.19007e-06	6.68079e-06	4.62416e-06	1.71483e-09	6.64088e-06	6.82524e-06	4.48928e-06	7.00763e-06	7.50841e-06	6.9273e-06	7.14778e-06
PC(18:0/20:4(5E,8E,11E,14E))[U]	0.949203076923077	507.214	810.598	POS	3.19275e-05	3.40038e-05	6.10171e-05	4.23162e-05	5.65706e-05	4.52134e-05	3.71228e-05	4.63023e-05	3.71585e-05	2.99619e-05	4.66769e-05	3.79324e-05
(2S,2'S)-Pyrosaccharopine	0.949200615384615	62.6703	259.129	POS	4.27608e-05	3.09506e-05	4.38162e-05	3.91759e-05	3.86205e-05	2.806e-05	4.00955e-05	3.5592e-05	2.59829e-05	3.82793e-05	4.06764e-05	3.49795e-05
Palmyrolide A	0.948802923076923	453.38	338.268	POS	4.84848e-06	5.41357e-06	5.12665e-06	5.12957e-06	1.11437e-05	1.01064e-05	1.14039e-05	1.08847e-05	1.29464e-05	1.2675e-05	1.29585e-05	1.286e-05
Pyridine-2-azo-p-dimethylaniline	0.947940076923077	438.842	227.128	POS	2.17344e-05	2.49299e-05	2.35724e-05	2.34122e-05	1.41877e-05	1.39869e-05	1.4253e-05	1.41426e-05	3.12948e-05	3.28003e-05	3.13626e-05	3.18192e-05
N-octadecanoyl-L-Homoserine lactone	0.947766615384615	414.286	366.302	NEG	2.23825e-06	2.43545e-06	2.37964e-06	2.35111e-06	4.9431e-06	4.69127e-06	4.8696e-06	4.83465e-06	7.65346e-06	7.46249e-06	7.14655e-06	7.42083e-06
Coumarin	0.947763538461538	90.5565	147.044	POS	0.000102935	0.000107624	0.000105751	0.000105437	5.03026e-05	5.19538e-05	5.16923e-05	5.13162e-05	6.14149e-05	5.43932e-05	7.44068e-05	6.34049e-05
Piperazine	0.947611384615385	567.045	87.0917	POS	3.11793e-05	4.24719e-05	7.2395e-05	4.86821e-05	5.36604e-05	3.20843e-05	5.74755e-05	4.774e-05	2.31261e-05	2.82223e-05	2.70289e-05	2.61258e-05
2-keto-D-Gluconic acid	0.947610461538461	29.3899	193.036	NEG	6.97633e-05	7.34136e-05	7.61998e-05	7.31256e-05	7.09572e-05	6.55018e-05	6.70545e-05	6.78378e-05	9.3299e-05	9.02003e-05	9.61835e-05	9.32276e-05
Physovenine	0.946787846153846	183.339	263.139	POS	0.000161028	0.000177612	0.000173859	0.000170833	0.000147067	0.000142963	0.000139944	0.000143325	0.000128485	0.000137511	0.000142165	0.000136054
1-Methyl-1,6-dihydropyridine-2-carbaldoxime	0.946551230769231	171.517	139.087	POS	2.00744e-05	2.13125e-05	2.0722e-05	2.07029e-05	3.9853e-05	3.42605e-05	3.54609e-05	3.65248e-05	6.09253e-05	6.43269e-05	6.57288e-05	6.36603e-05
N-ACETYL-L-LEUCINE	0.945157538461538	138.407	172.098	NEG	5.11602e-06	5.07713e-06	5.09236e-06	5.09517e-06	1.44988e-05	1.4797e-05	1.48954e-05	1.47304e-05	8.59823e-06	8.35329e-06	9.20202e-06	8.71785e-06
3,4-Dihydroxybenzaldehyde	0.945145153846154	183.436	137.025	NEG	8.6685e-06	9.67065e-06	8.72392e-06	9.02102e-06	8.53956e-06	6.75536e-06	8.06981e-06	7.78825e-06	5.36612e-06	5.95444e-06	4.22947e-06	5.18334e-06
Albomaculine	0.945038384615385	292.156	346.164	POS	6.89043e-06	6.85034e-06	6.22074e-06	6.65384e-06	3.21163e-06	3.48968e-06	3.67993e-06	3.46041e-06	2.14984e-06	2.38043e-06	2.63908e-06	2.38978e-06
3-Hydroxycapric acid	0.944018	248.219	187.134	NEG	2.26815e-06	3.07325e-06	2.46314e-06	2.60151e-06	6.05764e-06	5.22045e-06	5.93438e-06	5.73749e-06	2.73453e-06	2.98413e-06	2.16952e-06	2.62939e-06
4-Hydroxybenzaldehyde	0.943329615384615	36.3693	121.03	NEG	1.29604e-05	1.55021e-05	1.54888e-05	1.46504e-05	1.32718e-05	1.07125e-05	1.37599e-05	1.25814e-05	1.69045e-09	1.54729e-05	1.43992e-05	9.95794e-06
1-(2,3-Dihydro-5-methyl-1H-pyrrolizin-7-yl)ethanone	0.943190153846154	312.64	164.107	POS	2.91092e-05	2.88744e-05	2.7488e-05	2.84905e-05	1.09543e-05	1.02871e-05	1.0693e-05	1.06448e-05	5.69069e-06	5.41915e-06	6.52771e-06	5.87918e-06
MG(0:0/18:3(6Z,9Z,12Z)/0:0)	0.942925307692308	428.777	353.268	POS	2.51184e-05	1.929e-05	2.3064e-05	2.24908e-05	2.85656e-05	3.02249e-05	2.90374e-05	2.9276e-05	2.37437e-05	2.56617e-05	2.50996e-05	2.4835e-05
Linoleoyl Ethanolamide	0.942774692307692	463.15	324.289	POS	0.000172595	0.000187417	0.00017899	0.000179667	0.000505471	0.00043406	0.000458434	0.000465988	0.000576373	0.00055213	0.000525615	0.000551372
3-(4-Isopropylphenyl)propanal	0.941993307692308	304.389	177.127	POS	3.30505e-05	3.52374e-05	3.39157e-05	3.40679e-05	5.73114e-05	5.55337e-05	5.46586e-05	5.58346e-05	4.10412e-05	4.65634e-05	4.25821e-05	4.33956e-05
5-Phenyl-1,3-oxazinane-2,4-dione	0.941606384615385	173.025	192.066	POS	2.86241e-05	3.98104e-05	3.00212e-05	3.28186e-05	1.67951e-05	2.02146e-05	1.67401e-05	1.79166e-05	9.22014e-06	9.11525e-06	8.66908e-06	9.00149e-06
Dinoterb	0.941541076923077	44.8677	241.082	POS	0.000158528	9.89899e-05	9.63013e-05	0.00011794	0.00012356	0.000117909	0.000117301	0.00011959	9.07602e-05	8.4139e-05	9.10818e-05	8.86603e-05
Norvaline	0.941519923076923	91.0103	118.086	POS	5.07593e-05	4.98162e-05	4.82724e-05	4.9616e-05	5.12776e-05	4.89597e-05	5.40061e-05	5.14145e-05	4.83705e-05	4.88275e-05	1.71209e-09	3.23999e-05
Guanine	0.941505769230769	47.7003	150.042	NEG	5.52444e-06	5.9943e-06	5.56124e-06	5.69333e-06	8.84268e-06	8.10528e-06	9.11088e-06	8.68628e-06	1.44637e-05	1.57025e-05	1.51849e-05	1.5117e-05
Caffeic Acid	0.941499384615385	36.8396	179.039	NEG	2.02915e-06	1.14378e-06	7.00378e-07	1.2911e-06	1.13713e-06	1.13993e-06	1.261e-06	1.17935e-06	1.51055e-06	1.70394e-09	1.78471e-06	1.09899e-06
PE(16:1e/11,12-EpETE)	0.941304	481.505	736.495	NEG	1.36535e-05	1.61719e-05	1.51091e-05	1.49781e-05	1.22811e-05	1.44874e-05	1.25875e-05	1.31187e-05	8.30078e-06	8.60978e-06	9.8146e-06	8.90839e-06
Melleolide M	0.941262769230769	377.853	453.167	POS	5.86825e-05	6.65088e-05	5.87281e-05	6.13065e-05	3.86917e-05	3.83617e-05	3.85906e-05	3.8548e-05	4.38104e-05	4.40199e-05	3.92844e-05	4.23716e-05
Myristic acid	0.941000923076923	465.433	227.202	NEG	1.43926e-05	1.43781e-05	1.41553e-05	1.43086e-05	1.63814e-05	1.69052e-05	1.71153e-05	1.68006e-05	2.53034e-05	1.93529e-05	1.71209e-09	1.4886e-05
Sebacic acid	0.940563	205.762	201.114	NEG	1.75432e-05	1.75188e-05	1.66739e-05	1.72453e-05	2.18319e-05	2.02726e-05	2.15076e-05	2.12041e-05	1.57975e-05	1.58679e-05	1.53373e-05	1.56676e-05
PS(18:1(9Z)/0:0)	0.940506769230769	374.61	522.284	NEG	2.36369e-07	2.81454e-07	3.298e-07	2.82541e-07	5.28148e-06	5.22866e-06	5.33799e-06	5.28271e-06	2.80616e-06	2.96022e-06	2.87659e-06	2.88099e-06
1-(1-Oxopropyl)-1H-imidazole	0.940298	142.242	125.071	POS	1.85994e-05	1.84496e-05	1.76368e-05	1.82286e-05	1.93229e-05	1.97324e-05	1.97601e-05	1.96051e-05	1.99949e-05	1.92357e-05	2.04966e-05	1.99091e-05
N(alpha)-Benzyloxycarbonyl-L-leucine	0.940201461538461	198.843	266.134	POS	1.60852e-09	5.292e-07	4.78313e-07	3.36374e-07	1.71483e-09	5.84279e-07	1.39751e-06	6.61169e-07	9.4143e-07	4.71543e-07	4.74785e-07	6.29253e-07
3-methyl pyruvic acid	0.939964307692308	33.0741	101.025	NEG	6.56311e-05	7.14837e-05	6.75262e-05	6.82137e-05	7.3482e-05	7.2952e-05	7.42044e-05	7.35461e-05	5.68201e-05	6.17805e-05	5.46398e-05	5.77468e-05
4-Ethynylaniline	0.939847769230769	304.231	118.065	POS	6.81681e-05	7.3969e-05	7.15657e-05	7.12343e-05	8.01966e-05	8.05125e-05	8.4096e-05	8.16017e-05	7.41135e-05	7.66303e-05	1.71209e-09	5.02485e-05
8,11,14-Eicosatetraynoic acid	0.939040769230769	425.654	299.202	NEG	2.34594e-05	2.70584e-05	2.65625e-05	2.56934e-05	2.68734e-05	2.9551e-05	2.75069e-05	2.79771e-05	1.69045e-09	3.04637e-05	1.71209e-09	1.01557e-05
(9E,11E)-13-oxooctadeca-9,11-dienoic acid	0.938964692307692	284.339	295.226	POS	1.71115e-05	1.6257e-05	1.70762e-05	1.68149e-05	1.56654e-05	1.4411e-05	2.23287e-05	1.74684e-05	1.69045e-09	1.70394e-09	1.58851e-05	5.29618e-06
2-Propylisonicotinic acid	0.938956461538462	293.939	166.086	POS	1.26674e-05	1.24836e-05	1.28042e-05	1.26517e-05	1.14197e-05	1.17053e-05	1.16314e-05	1.15854e-05	1.21406e-05	1.21792e-05	1.23936e-05	1.22378e-05
Pyruvate	0.938495615384615	644.112	87.0089	NEG	2.07643e-05	1.95358e-05	1.62438e-09	1.34339e-05	2.1574e-05	1.98338e-05	2.06366e-05	2.06815e-05	2.29845e-05	2.0809e-05	1.97018e-05	2.11651e-05
L-beta-Homophenylalanine	0.938457153846154	92.6433	180.102	POS	6.38539e-05	4.57936e-05	4.65906e-05	5.20794e-05	0.000437763	0.000341114	0.000345896	0.000374924	0.000241455	0.000243376	0.000270064	0.000251632
Cyclo(Leu-Pro)	0.937702692307692	220.082	211.144	POS	0.000393564	0.000452344	0.000394879	0.000413596	0.000294503	0.000286152	0.000274636	0.000285097	4.25088e-06	0.000146024	4.85506e-06	5.17099e-05
Phytosphingosine	0.937668615384615	358.2	318.3	POS	3.18525e-05	3.47726e-05	3.46841e-05	3.37697e-05	0.000272385	0.000230498	0.000488756	0.000330546	0.000162271	0.000173942	0.000184376	0.00017353
Harman	0.937530153846154	295.239	181.077	NEG	6.62441e-05	6.79415e-05	6.43818e-05	6.61891e-05	4.81217e-05	4.51194e-05	5.20698e-05	4.8437e-05	5.07402e-05	4.7413e-05	5.21218e-05	5.00917e-05
3-Phenyllactic acid	0.937493	151.126	165.056	NEG	0.000651257	0.000647731	0.000656452	0.000651813	0.0010584	0.00101389	0.00102473	0.00103234	0.000773858	0.000797677	0.000770871	0.000780802
Kinetin	0.937402692307692	190.115	216.085	POS	9.99043e-07	2.06726e-06	2.051e-06	1.70577e-06	8.98304e-07	7.75774e-07	1.23942e-06	9.71168e-07	1.05555e-06	1.04715e-06	1.65529e-06	1.25266e-06
3,4-Dehydro-6-hydroxymellein	0.937134846153846	227.687	193.05	POS	1.27172e-05	1.31972e-05	1.34014e-05	1.31053e-05	1.3313e-05	1.65082e-05	1.4512e-05	1.47777e-05	1.85516e-05	1.61328e-05	1.82818e-05	1.76554e-05
1-Stearoyl-2-Arachidonoyl PC	0.936015384615384	487.081	810.598	POS	9.67434e-05	0.000185692	9.80725e-05	0.000126836	0.000103898	0.000152913	0.000126635	0.000127815	0.000103321	0.00016253	8.4204e-05	0.000116685
Indolelactic acid	0.935561846153846	166.662	204.067	NEG	1.26065e-05	1.20742e-05	1.21393e-05	1.22733e-05	8.31113e-05	7.82561e-05	8.2069e-05	8.11455e-05	5.4839e-05	5.80356e-05	5.82727e-05	5.70491e-05
Quinoline	0.935535846153846	197.712	130.065	POS	1.93569e-05	2.0768e-05	2.17789e-05	2.06346e-05	2.0249e-05	1.94684e-05	2.92215e-05	2.29796e-05	3.59874e-05	3.27614e-05	3.53635e-05	3.47041e-05
Diphenylamine	0.935223461538461	197.219	170.096	POS	5.07742e-06	4.39064e-06	4.55984e-06	4.67597e-06	5.43401e-06	1.6379e-09	5.8514e-06	3.76235e-06	6.90623e-06	7.40202e-06	8.13775e-06	7.482e-06
4,6-Dimethyl-4E-hepten-3-one	0.935181153846154	292.259	141.127	POS	6.14149e-06	7.19224e-06	5.8068e-06	6.38018e-06	1.44634e-05	1.24926e-05	1.26963e-05	1.32174e-05	8.38684e-06	9.44993e-06	9.15145e-06	8.99608e-06
12,13-DiHOME	0.934050076923077	307.668	313.239	NEG	0.000304444	0.000315343	0.000307924	0.000309237	0.000557267	0.000514035	0.000544296	0.000538532	0.000576492	0.000565627	0.000438017	0.000526712
9,10-DiHOME	0.933577076923077	332.525	313.239	NEG	7.26953e-06	8.13321e-06	6.04245e-06	7.1484e-06	3.50822e-06	3.37903e-06	1.24905e-05	6.45926e-06	1.43308e-05	1.53042e-05	2.76353e-06	1.07995e-05
PE(18:2(9Z,12Z)/0:0)	0.933535923076923	430.579	478.293	POS	5.36429e-05	5.77081e-05	5.18403e-05	5.43971e-05	9.96486e-05	9.6795e-05	9.58708e-05	9.74382e-05	0.000119993	0.00011855	0.000113803	0.000117449
Formylfusarochromanone	0.933525692307692	188.47	321.144	POS	1.23178e-05	2.94232e-05	1.21381e-05	1.79597e-05	1.40015e-05	1.36623e-05	1.14623e-05	1.3042e-05	2.08554e-05	2.25724e-05	2.34498e-05	2.22926e-05
3-Methylbutanamine	0.933352461538462	136.359	88.1121	POS	6.46783e-05	6.36104e-05	6.5093e-05	6.44606e-05	1.79142e-05	1.77782e-05	1.87381e-05	1.81435e-05	1.37708e-05	1.33713e-05	1.31292e-05	1.34238e-05
Pyocyanin	0.933178230769231	338.664	211.087	POS	0.0001104	0.000112917	0.000113424	0.000112247	6.82078e-05	6.97395e-05	7.47391e-05	7.08955e-05	5.67847e-05	6.34942e-05	6.20111e-05	6.07633e-05
L-Cyclo(alanylglycyl)	0.932636384615384	39.3612	129.066	POS	8.07773e-05	9.90991e-05	9.466e-05	9.15121e-05	8.8624e-05	9.08801e-05	2.31313e-05	6.75451e-05	2.42724e-05	8.41866e-05	2.31922e-05	4.38837e-05
Repaglinide	0.932415923076923	249.087	453.271	POS	1.71627e-05	2.79522e-05	2.77276e-05	2.42808e-05	1.59694e-05	1.65007e-05	1.2382e-05	1.49507e-05	3.97759e-06	3.97854e-06	4.10561e-06	4.02058e-06
p-Phenetidine	0.932253307692308	155.885	136.077	NEG	1.91505e-06	1.98945e-06	2.13078e-06	2.01176e-06	2.70292e-05	2.63986e-05	2.70163e-05	2.68147e-05	1.97812e-05	2.15616e-05	2.01469e-05	2.04966e-05
9S,10-epoxy-10,12Z-octadecadienoic acid	0.932059307692308	402.388	295.226	POS	9.56965e-06	8.89352e-06	9.18204e-06	9.21507e-06	1.49271e-05	1.52729e-05	1.53532e-05	1.51844e-05	1.23448e-05	1.84342e-05	1.95862e-05	1.67884e-05
N-Methylschinifoline	0.931981384615384	202.377	256.137	POS	4.50221e-06	2.75009e-06	3.2378e-06	3.4967e-06	1.43487e-06	1.28505e-06	1.93317e-06	1.55103e-06	1.61444e-06	9.07717e-06	1.71209e-09	3.56444e-06
(R)-Piperazine-2-carboxamide	0.931974153846154	40.6517	130.097	POS	8.99621e-05	7.52911e-05	8.02827e-05	8.18453e-05	5.5401e-05	5.79352e-05	5.34838e-05	5.56067e-05	1.37986e-05	1.48331e-05	1.52109e-05	1.46142e-05
TOFA	0.931401	397.263	323.223	NEG	3.80797e-06	3.67417e-06	3.83844e-06	3.77352e-06	5.10671e-06	4.60863e-06	5.19055e-06	4.96863e-06	8.22437e-06	8.3972e-06	8.41043e-06	8.344e-06
1-Palmitoyl-2-linoleoyl PE	0.931146923076923	489.753	714.505	NEG	6.88322e-07	8.70671e-07	1.03749e-06	8.65495e-07	5.93271e-07	8.59048e-07	1.10053e-06	8.50949e-07	2.36195e-07	8.56131e-07	6.0567e-07	5.65999e-07
4-Cyanoindole	0.931090615384615	294.481	141.046	NEG	7.75427e-07	7.36534e-07	6.66205e-07	7.26055e-07	1.53607e-06	1.50125e-06	1.69831e-06	1.57854e-06	3.04924e-06	3.44193e-06	2.89624e-06	3.12914e-06
Deoxycytosine	0.930509153846154	497.451	98.0713	POS	8.25069e-05	4.23061e-06	3.14778e-06	2.99618e-05	4.75901e-06	4.72873e-05	4.47216e-06	1.88395e-05	4.55357e-05	2.65644e-05	5.73306e-06	2.59444e-05
4-Pyrimidine Methanamine	0.929511769230769	603	110.071	POS	0.000163743	0.000230338	0.000107293	0.000167125	0.000172694	9.98366e-05	8.51327e-05	0.000119221	8.87515e-05	7.2554e-05	0.000132657	9.79876e-05
Saphenic acid methyl ester	0.929148	182.69	283.105	POS	5.15802e-07	5.70098e-07	5.73609e-07	5.5317e-07	5.46742e-07	1.6379e-09	1.73406e-09	1.83371e-07	1.69045e-09	5.41586e-07	5.87534e-07	3.76937e-07
L-Leucyl-L- Alanine	0.928875923076923	58.3281	201.125	NEG	4.29769e-05	4.21327e-05	4.11898e-05	4.20998e-05	2.98788e-05	2.71936e-05	2.77737e-05	2.8282e-05	1.56825e-05	1.58141e-05	1.4879e-05	1.54585e-05
Dehydroascorbic acid	0.928748461538462	27.4247	173.009	NEG	2.05683e-05	2.26367e-05	2.29445e-05	2.20498e-05	4.35377e-05	3.70102e-05	3.92602e-05	3.9936e-05	3.23179e-05	3.35278e-05	3.29687e-05	3.29381e-05
PHENYLACETIC ACID	0.928591692307692	223.775	135.045	NEG	1.53644e-05	1.22402e-05	1.19049e-05	1.31698e-05	1.1093e-05	1.05174e-05	1.01983e-05	1.06029e-05	8.49227e-06	8.88157e-06	6.97305e-06	8.11563e-06
Capillarin	0.928277769230769	357.49	199.075	POS	1.80454e-05	1.84334e-05	1.77579e-05	1.80789e-05	1.74075e-05	1.56295e-05	1.74008e-05	1.68126e-05	1.20852e-06	1.11452e-06	1.2879e-06	1.20365e-06
Thymidine	0.927072769230769	150.497	241.083	NEG	7.6122e-05	7.6395e-05	7.74729e-05	7.66633e-05	4.92889e-05	4.82853e-05	4.9399e-05	4.8991e-05	1.53867e-05	1.62308e-05	1.6057e-05	1.58915e-05
13-HOTrE	0.926887230769231	381.075	277.216	POS	3.19928e-06	3.89959e-06	3.79474e-06	3.6312e-06	6.20107e-06	1.6379e-09	6.93431e-06	4.379e-06	8.11249e-06	8.32592e-06	8.01251e-06	8.15031e-06
9-HpOTrE	0.926225076923077	261.974	293.211	POS	7.24967e-06	6.40354e-06	6.0061e-06	6.55311e-06	1.07405e-05	1.03021e-05	1.13873e-05	1.08099e-05	9.31292e-06	1.08245e-05	1.15923e-05	1.05766e-05
vinylic Honaucin A	0.925420461538461	196.71	171.065	POS	8.38537e-06	8.39628e-06	8.52984e-06	8.43716e-06	1.07916e-05	1.07561e-05	1.04752e-05	1.06743e-05	1.02917e-05	9.88232e-06	1.06479e-05	1.0274e-05
d-Dethiobiotin	0.925019461538461	104.665	215.139	POS	9.90844e-05	9.6092e-05	0.000101413	9.8863e-05	4.96167e-05	4.63312e-05	5.19312e-05	4.9293e-05	1.96125e-05	1.91708e-05	2.10934e-05	1.99589e-05
N-linoleoyl valine	0.924821076923077	494.025	380.315	POS	2.77825e-06	3.73881e-06	3.03966e-06	3.18557e-06	1.02163e-05	6.97643e-06	8.47302e-06	8.55525e-06	7.95482e-06	8.05109e-06	7.91341e-06	7.9731e-06
IRETOL	0.924795230769231	559.93	155.037	NEG	9.49103e-05	0.000194674	0.000114203	0.000134596	1.71483e-09	9.73796e-05	0.000172979	9.01202e-05	0.000197849	0.000147085	0.000168391	0.000171108
(3-Arylcarbonyl)-alanine	0.924418538461538	102.003	194.081	POS	5.37671e-05	4.1794e-05	4.33883e-05	4.63165e-05	2.78666e-05	2.74273e-05	3.04516e-05	2.85818e-05	1.68096e-05	1.62483e-05	1.80285e-05	1.70288e-05
N-Formyl-4-amino-5-aminomethyl-2-methylpyrimidine	0.924361153846154	587.231	167.093	POS	0.00015506	5.31912e-05	8.47353e-05	9.76623e-05	0.000129441	5.67627e-05	8.45013e-05	9.02349e-05	7.8704e-05	6.88905e-05	0.000112148	8.6581e-05
6-(gamma,gamma-Dimethylallylamino)purine	0.924216230769231	245.888	202.11	NEG	4.99393e-07	6.88801e-07	5.75941e-07	5.88045e-07	7.15997e-07	7.19798e-07	7.53793e-07	7.29863e-07	3.09827e-06	3.32349e-06	3.44411e-06	3.28862e-06
Dantrolene	0.923930615384615	369.659	315.074	POS	4.56098e-06	5.04999e-06	4.84958e-06	4.82018e-06	7.4325e-07	7.33184e-07	8.87746e-07	7.8806e-07	1.50922e-06	1.33559e-06	1.64664e-06	1.49715e-06
Formyl-5-hydroxykynurenamine	0.923820230769231	156.726	209.092	POS	0.000104992	0.00011179	0.000108758	0.000108513	0.000118079	0.000114592	0.000115739	0.000116136	9.83364e-05	0.000100679	0.000103722	0.000100912
Salicylamide	0.923772538461538	164.423	136.041	NEG	2.80873e-06	3.04796e-06	2.70208e-06	2.85292e-06	2.58627e-06	2.14103e-06	2.20244e-06	2.30992e-06	4.71696e-06	3.76327e-06	3.78927e-06	4.08983e-06
Bupranolol	0.923714230769231	278.784	272.143	POS	1.7487e-05	1.87663e-05	1.82601e-05	1.81711e-05	1.19616e-05	1.22133e-05	1.22067e-05	1.21272e-05	9.72977e-06	1.05425e-05	1.05839e-05	1.02854e-05
Sorbifolin	0.923558076923077	296.184	299.056	NEG	4.68705e-06	4.70611e-06	4.32771e-06	4.57362e-06	3.44253e-06	3.40076e-06	3.52289e-06	3.45539e-06	3.66566e-06	3.34116e-06	3.17542e-06	3.39408e-06
1-Amino-1-deoxy-scyllo-inositol	0.923285615384615	152.732	180.088	POS	7.2776e-07	5.21958e-07	1.80956e-06	1.01976e-06	3.13573e-06	2.76758e-06	3.09849e-06	3.0006e-06	8.64496e-07	2.65906e-06	2.2896e-06	1.93772e-06
Pyrimidine	0.923207615384615	555.696	81.0447	POS	0.00117339	0.00171807	0.001945	0.00161216	0.00266501	0.00170755	0.00237625	0.00224961	0.0025167	0.00326002	0.00241604	0.00273092
MG(18:3(9Z,12Z,15Z)/0:0/0:0)	0.922874615384615	399.612	353.268	POS	2.09934e-05	2.07282e-05	1.76557e-05	1.97924e-05	1.63453e-05	2.0126e-05	1.80053e-05	1.81589e-05	1.69244e-05	1.88293e-05	2.05838e-05	1.87792e-05
Indoleacrylic acid	0.922651461538461	170.658	188.072	POS	0.000336947	0.000346327	0.000349784	0.000344353	1.15391e-06	0.000622713	0.000654354	0.000426074	1.08411e-06	0.000920315	0.000981409	0.000634269
1-(9Z,12Z-Octadecadienoyl)-2-hydroxy-sn-glycero-3-phosphoethanolamine	0.921979846153846	399.851	476.278	NEG	2.99731e-06	3.37739e-06	3.17257e-06	3.18242e-06	8.08071e-06	7.724e-06	7.56316e-06	7.78929e-06	6.76907e-06	6.74891e-06	6.70579e-06	6.74126e-06
N-cis-tetradec-9Z-enoyl-L-Homoserine lactone	0.921725538461538	507.247	310.237	POS	7.27088e-06	8.27908e-06	7.62049e-06	7.72348e-06	6.68001e-06	5.8663e-06	6.55855e-06	6.36828e-06	1.69045e-09	1.02267e-05	6.90768e-06	5.71203e-06
5,6-Lipoxin A4	0.921502153846154	175.547	375.212	POS	1.60852e-09	8.05929e-07	2.39437e-07	3.48992e-07	4.93737e-07	1.6379e-09	4.19241e-07	3.04872e-07	2.98604e-07	4.36736e-07	5.44542e-07	4.26627e-07
D-Pantothenic Acid	0.921052769230769	137.925	220.118	POS	6.44716e-06	6.67898e-06	6.93636e-06	6.6875e-06	7.95516e-06	7.47564e-06	8.22485e-06	7.88522e-06	1.69045e-09	8.38221e-06	8.89837e-06	5.76076e-06
9,11-methane-epoxy PGF1alpha	0.920935230769231	418.684	351.254	NEG	5.43993e-06	5.1422e-06	5.23137e-06	5.27117e-06	3.28477e-06	3.89507e-06	3.90445e-06	3.69476e-06	1.72364e-06	2.07986e-06	1.85195e-06	1.88515e-06
D-(-)-Arabinose	0.920474692307692	58.8855	149.046	NEG	1.15459e-05	7.64983e-06	4.5256e-06	7.90712e-06	1.60156e-05	2.21572e-05	1.35251e-05	1.72327e-05	2.02617e-05	1.52989e-05	1.11287e-05	1.55631e-05
Erucamide	0.920213461538461	589.418	338.341	POS	0.0003352	0.000337182	0.000293876	0.000322086	0.000311842	0.000266009	0.000427927	0.000335259	0.00023659	0.000260941	0.000277034	0.000258188
Gramine	0.919726615384615	198.827	175.123	POS	3.50352e-06	4.24436e-06	4.36196e-06	4.03661e-06	1.71483e-09	9.46335e-06	1.05871e-06	3.50792e-06	5.06607e-06	6.25027e-06	5.13248e-07	3.9432e-06
apo-[3-methylcrotonoyl-CoA:carbon-dioxide ligase (ADP-forming)]	0.919627923076923	128.565	174.124	POS	1.40872e-05	3.01612e-06	3.20929e-06	6.77086e-06	5.35503e-06	5.14662e-06	2.19128e-05	1.08048e-05	2.47407e-05	2.47872e-05	2.65379e-05	2.53553e-05
PE(18:2e/13-HODE)	0.919445692307692	503.247	740.526	NEG	8.498e-05	7.46323e-05	9.17117e-05	8.37747e-05	0.000129168	0.000133672	0.000127838	0.000130226	9.03372e-05	8.67574e-05	8.92359e-05	8.87768e-05
NALPHA-ACETYL-L-LYSINE	0.919240769230769	73.2563	187.109	NEG	6.56369e-06	6.19398e-06	6.19233e-06	6.31667e-06	5.88293e-06	4.84943e-06	5.47736e-06	5.40324e-06	4.83063e-06	4.77057e-06	4.58424e-06	4.72848e-06
beta-Aminopropionitrile	0.919029	614.206	71.0604	POS	4.22419e-05	6.0863e-05	3.98861e-05	4.76637e-05	3.99205e-05	6.52111e-05	4.80008e-05	5.10441e-05	5.78964e-05	6.27184e-05	4.13306e-05	5.39818e-05
beta-Cubebene	0.918348923076923	461.256	205.195	POS	1.20467e-06	1.44327e-06	1.48873e-06	1.37889e-06	5.49066e-06	5.04007e-06	5.38302e-06	5.30458e-06	4.98071e-06	5.27108e-06	5.44507e-06	5.23229e-06
N-Methyl-1H-indole-3-propanamide	0.918140923076923	256.943	203.118	POS	1.09901e-05	1.1803e-05	1.12242e-05	1.13391e-05	1.40132e-05	1.31156e-05	1.23546e-05	1.31611e-05	1.17164e-05	1.24447e-05	1.28156e-05	1.23256e-05
3,3-Dimethylglutaric acid	0.918131076923077	539.939	161.082	POS	6.58749e-05	8.98278e-05	1.62438e-09	5.19014e-05	0.000111633	0.000125815	0.000101039	0.000112829	8.14093e-05	9.57365e-05	9.11158e-05	8.94205e-05
Ethosuximide M3	0.917238846153846	36.2495	174.076	POS	0.000259163	0.000261065	0.000246079	0.000255435	0.000284996	0.000280935	0.000289245	0.000285058	0.000211609	0.000223636	0.000240383	0.000225209
4-Hydroxymethylphenylhydrazine	0.916703692307692	133.492	139.087	POS	7.67901e-06	8.73938e-06	1.04002e-05	8.93955e-06	1.3956e-05	1.22108e-05	1.65917e-05	1.42528e-05	1.67965e-05	1.80889e-05	1.80234e-05	1.76363e-05
pentan-3-one	0.916652307692308	49.9404	87.0804	POS	8.22983e-06	7.9608e-06	2.2283e-05	1.28246e-05	1.74393e-05	7.65221e-06	4.51911e-05	2.34275e-05	7.84212e-06	2.20939e-06	3.706e-05	1.57038e-05
4-Amino-2-methylenebutanoic acid	0.916125230769231	213.658	116.071	POS	0.000128159	0.00013463	0.000130391	0.00013106	8.02445e-05	8.25382e-05	7.88407e-05	8.05411e-05	3.49519e-05	3.82482e-05	3.509e-05	3.60967e-05
1-Linoleoylglycerophosphocholine	0.916065153846154	404.385	520.34	POS	5.24124e-05	4.9987e-05	5.12743e-05	5.12245e-05	8.84866e-05	8.23032e-05	8.1854e-05	8.42146e-05	5.95081e-05	5.51331e-05	5.85955e-05	5.77456e-05
Neoabietic acid	0.915799307692308	458.205	301.217	NEG	1.60152e-06	1.7892e-06	2.4057e-06	1.93214e-06	1.57379e-06	3.11955e-06	1.8169e-06	2.17008e-06	4.88609e-06	2.30969e-06	5.01322e-06	4.06967e-06
Citric acid	0.914712846153846	57.1022	191.02	NEG	7.87704e-06	8.53464e-06	8.24233e-06	8.21801e-06	2.44474e-05	2.18805e-05	2.43328e-05	2.35536e-05	1.47088e-05	1.49699e-05	1.14532e-05	1.37106e-05
Leucyl-Serine	0.914603846153846	92.3509	219.134	POS	1.29518e-05	1.33208e-05	1.15176e-05	1.25967e-05	9.1353e-06	8.54302e-06	9.28601e-06	8.98811e-06	8.34614e-06	6.97101e-06	6.69673e-06	7.33796e-06
N-Benzoylaspartic acid	0.914172230769231	58.5583	238.071	POS	0.000103123	0.000110365	0.000105029	0.000106172	7.10946e-05	6.97464e-05	7.41031e-05	7.1648e-05	4.30503e-05	4.41546e-05	4.61477e-05	4.44509e-05
1,6-Anhydro-N-acetyl-beta-muramate	0.913958846153846	124.536	276.108	POS	0.00114924	0.00116164	0.00116647	0.00115912	0.000626347	4.50606e-06	0.000654742	0.000428532	1.00531e-05	7.59357e-06	8.10515e-06	8.58396e-06
L-PROLINE	0.913919538461538	64.2623	116.071	POS	1.60852e-09	4.61396e-05	1.62438e-09	1.5381e-05	3.8621e-05	3.57907e-05	3.67198e-05	3.70438e-05	3.58429e-05	3.89741e-05	3.42102e-05	3.63424e-05
Levoamine	0.913587307692308	140.008	213.087	POS	5.1069e-05	5.21929e-05	5.15491e-05	5.16037e-05	5.17575e-05	5.07348e-05	5.28661e-05	5.17861e-05	4.41042e-05	4.4372e-05	4.78237e-05	4.54333e-05
N-palmitoyl GABA	0.913531923076923	482.472	342.3	POS	2.54452e-06	3.38658e-06	2.18072e-06	2.70394e-06	8.85665e-06	5.45103e-06	1.03431e-05	8.21691e-06	1.29273e-05	9.55957e-06	8.62832e-06	1.03717e-05
Capsi-amide	0.913261	512.316	270.279	POS	6.34478e-06	9.64161e-06	9.42287e-06	8.46975e-06	3.1391e-05	2.60676e-05	3.76092e-05	3.16893e-05	2.50551e-05	2.29162e-05	2.18048e-05	2.32587e-05
5,6(R)-Lipoxin A4	0.912937153846154	133.507	375.212	POS	5.24653e-05	5.44206e-05	5.22379e-05	5.30413e-05	1.64659e-05	1.81248e-05	1.73892e-05	1.73266e-05	4.27694e-05	4.4181e-05	4.96643e-05	4.55382e-05
15(R)-Iloprost	0.912828692307692	457.089	359.221	NEG	3.89983e-06	2.15991e-06	2.2655e-06	2.77508e-06	4.6732e-06	5.69943e-06	4.73002e-06	5.03422e-06	1.82052e-06	5.39617e-06	5.75232e-06	4.323e-06
18-Oxooleate	0.911700153846154	378.112	297.242	POS	0.000116803	0.000118075	0.000117428	0.000117436	0.000218337	0.000224398	0.000238733	0.000227156	0.000231919	0.000238503	0.000253901	0.000241441
Elaidamide	0.911318846153846	360.488	282.279	POS	2.8546e-06	2.56921e-06	2.69021e-06	2.70467e-06	8.16819e-06	7.45788e-06	1.73406e-09	5.20927e-06	8.45097e-06	7.63831e-06	7.84057e-06	7.97661e-06
L-ORNITHINE	0.911026307692308	27.8223	133.097	POS	1.84472e-05	2.04778e-05	2.02627e-05	1.97292e-05	3.07769e-05	2.8104e-05	3.13021e-05	3.0061e-05	2.00518e-05	2.25142e-05	2.06184e-05	2.10615e-05
CGA62826 (2-[2,6-dimethylphenyl)-methoxyacetylamino]propionic acid	0.910743923076923	185.063	264.124	NEG	1.71745e-05	1.74325e-05	1.5338e-05	1.66483e-05	1.14488e-05	9.61366e-06	1.17293e-05	1.09306e-05	1.34306e-05	1.45518e-05	1.40267e-05	1.4003e-05
N-Nitrosomethylvinylamine	0.910672615384615	645.154	87.0553	POS	0.000161425	0.000167029	0.000155342	0.000161266	0.000186208	0.000167066	0.000170781	0.000174685	0.000175005	0.000183954	0.000172052	0.000177003
2,6-Diamino-4-nitrotoluene	0.910078923076923	28.3384	168.077	POS	2.22361e-05	2.51939e-05	2.24727e-05	2.33009e-05	2.54124e-05	2.3773e-05	2.81134e-05	2.57663e-05	4.47085e-05	4.37049e-05	4.98656e-05	4.6093e-05
3-Hexynoic acid	0.909993615384615	180.469	113.06	POS	1.63605e-05	1.25953e-05	1.11825e-05	1.33794e-05	2.53359e-05	2.29757e-05	2.78264e-05	2.53793e-05	2.02917e-05	1.56891e-05	1.49072e-05	1.69627e-05
DIPHENYLUREA	0.90888	211.958	213.102	POS	3.54915e-05	3.73644e-05	3.45698e-05	3.58086e-05	2.67524e-05	2.68742e-05	2.61518e-05	2.65928e-05	2.21706e-05	2.40563e-05	2.33509e-05	2.31926e-05
2,3-Dihydroxybenzoic acid	0.908806076923077	189.244	153.02	NEG	6.66418e-06	6.98489e-06	6.84207e-06	6.83038e-06	2.18545e-05	1.96627e-05	2.43295e-05	2.19489e-05	3.22395e-05	2.78569e-05	2.82288e-05	2.94417e-05
1,2-Diphenylhydrazine	0.908525692307692	197.312	185.107	POS	2.88541e-05	2.97817e-05	2.50442e-05	2.78934e-05	2.58909e-05	2.79722e-05	2.5839e-05	2.65674e-05	4.13752e-05	4.31519e-05	4.63456e-05	4.36242e-05
N-palmitoyl threonine	0.908367769230769	361.51	358.295	POS	5.09444e-06	4.86834e-06	4.41446e-06	4.79241e-06	7.24722e-06	7.21496e-06	7.81437e-06	7.42552e-06	8.99463e-06	9.44334e-06	1.35334e-05	1.06571e-05
Phosphoglycolic acid	0.908042615384615	654.063	156.991	POS	1.60852e-09	7.77355e-06	1.55728e-06	3.11081e-06	6.57926e-06	1.6379e-09	1.17051e-05	6.09533e-06	3.09908e-06	6.56186e-06	6.02839e-06	5.22978e-06
Imidazoleacetic acid	0.907972692307692	150.81	125.036	NEG	1.72646e-05	1.98297e-05	2.12654e-05	1.94532e-05	6.52446e-06	1.03236e-05	5.43573e-06	7.42792e-06	5.34448e-06	1.06509e-05	8.19696e-06	8.0641e-06
2-Phenoxyethanol	0.906940461538462	498.591	139.074	POS	2.62745e-05	2.21937e-05	6.37538e-05	3.74073e-05	5.64919e-05	5.6495e-05	3.42105e-05	4.90658e-05	4.39706e-05	3.98722e-05	3.79187e-05	4.05872e-05
N-Phenylacetylaspartic acid	0.906875769230769	209.547	252.087	POS	7.84346e-06	7.88902e-06	7.55618e-06	7.76289e-06	6.06714e-05	5.6205e-05	6.09179e-05	5.92648e-05	3.59887e-05	3.83697e-05	4.0191e-05	3.81831e-05
N-ACETYLPROLINE	0.906658230769231	56.6475	156.067	NEG	1.06737e-05	1.00455e-05	1.02113e-05	1.03102e-05	1.31478e-05	1.1912e-05	1.31799e-05	1.27466e-05	1.05617e-05	1.12694e-05	1.0701e-05	1.0844e-05
2-Descarboxy-cyclo-dopa	0.906619076923077	228.832	152.071	POS	9.86692e-06	9.94338e-06	1.0353e-05	1.00544e-05	4.68894e-06	3.47304e-06	3.33008e-06	3.83068e-06	2.71959e-06	2.37762e-06	4.1446e-06	3.0806e-06
Apocynin	0.906595769230769	198.221	167.073	POS	3.66619e-07	4.76016e-07	2.06818e-06	9.70272e-07	1.73259e-06	1.89931e-06	4.12356e-07	1.34808e-06	2.19444e-06	1.03394e-06	5.04894e-07	1.24442e-06
2,3-Dihydro-5-(3-hydroxypropanoyl)-1H-pyrrolizine	0.905893153846154	230.511	180.102	POS	3.00661e-05	3.53456e-05	3.32114e-05	3.28744e-05	5.62325e-06	5.1571e-06	5.5699e-06	5.45008e-06	5.95779e-06	5.79648e-06	5.22506e-06	5.65978e-06
L-Cladinose	0.905602384615385	574.409	177.113	POS	2.44652e-05	3.71024e-05	3.12458e-05	3.09378e-05	3.14022e-05	4.00409e-05	4.17002e-05	3.77144e-05	3.49252e-05	1.70394e-09	3.01319e-05	2.16863e-05
Oleoyl Ethanolamide	0.905459769230769	491.414	326.305	POS	2.06033e-05	2.75687e-05	1.88808e-05	2.2351e-05	9.13892e-05	6.7724e-05	6.76147e-05	7.5576e-05	0.000111294	0.000104711	9.78084e-05	0.000104605
Benzenebutanoic acid	0.905386769230769	212.634	163.077	NEG	1.3273e-06	1.47353e-06	1.44528e-06	1.41537e-06	4.04369e-06	3.29859e-06	3.44742e-06	3.59656e-06	7.45914e-06	7.92385e-06	6.80067e-06	7.39455e-06
7-oxo-11E,13-Tetradecadienoic acid	0.904507384615384	294.509	239.164	POS	2.20147e-06	2.09698e-06	1.9113e-06	2.06992e-06	3.20548e-06	4.79302e-06	3.45766e-06	3.81872e-06	1.69045e-09	2.30817e-06	3.2193e-06	1.84305e-06
INDOLE-3-ETHANOL	0.904451615384615	258.678	160.077	NEG	5.97598e-07	6.80095e-07	5.82631e-07	6.20108e-07	4.42384e-06	3.66264e-06	4.48531e-06	4.1906e-06	4.87483e-06	4.47044e-06	4.2545e-06	4.53326e-06
(R)-(+)-2-Pyrrolidone-5-carboxylic acid	0.904119846153846	499.827	128.036	NEG	1.3375e-05	3.50512e-05	4.0726e-05	2.97174e-05	3.08668e-05	8.08979e-06	3.11517e-05	2.33694e-05	1.2074e-05	1.29922e-05	2.71463e-05	1.74042e-05
cis-9,10-Epoxystearic acid	0.904097230769231	416.2	297.244	NEG	2.0104e-05	1.90497e-05	2.92552e-05	2.2803e-05	6.67331e-05	7.17418e-05	6.63351e-05	6.827e-05	7.33733e-05	8.69327e-05	7.36358e-05	7.79806e-05
Aspartyl-Proline	0.904089230769231	40.1067	231.097	POS	4.52965e-05	2.61178e-05	4.49104e-05	3.87749e-05	4.5954e-05	4.69357e-05	2.4589e-05	3.91596e-05	3.75004e-05	5.95948e-05	1.71209e-09	3.23656e-05
Umbelliferone	0.903495769230769	303.975	163.039	POS	3.07936e-05	3.26272e-05	3.07782e-05	3.13997e-05	3.33895e-05	1.6379e-09	3.33491e-05	2.22467e-05	1.69045e-09	3.2569e-05	3.33918e-05	2.19875e-05
Octylamine	0.902705384615385	189.288	130.159	POS	1.97713e-05	2.02948e-05	1.92184e-05	1.97615e-05	2.29519e-05	2.18171e-05	2.27378e-05	2.25022e-05	2.26053e-05	2.36405e-05	2.30311e-05	2.30923e-05
2-amino-octadecanoic acid	0.902637307692308	481.348	300.289	POS	8.42997e-06	1.21814e-05	8.05346e-06	9.55494e-06	3.25814e-05	2.22908e-05	3.98955e-05	3.15893e-05	5.52036e-05	4.63782e-05	4.24771e-05	4.80196e-05
Canrenoate	0.902293769230769	370.699	357.209	NEG	4.28641e-07	5.11417e-07	5.0653e-07	4.82196e-07	3.51954e-06	3.53024e-06	3.67849e-06	3.57609e-06	2.32241e-06	2.1427e-06	2.61213e-06	2.35908e-06
Amidopyrine	0.902256692307692	213.125	232.144	POS	1.34384e-05	1.37666e-05	1.3083e-05	1.34293e-05	1.0594e-05	8.71883e-06	1.02593e-05	9.85736e-06	3.97553e-06	3.88839e-06	4.32578e-06	4.06323e-06
4-PIOL	0.901375538461538	173.296	169.097	POS	8.51352e-06	9.56494e-06	7.99775e-06	8.69207e-06	9.59031e-06	8.03936e-06	9.17272e-06	8.93413e-06	1.02837e-05	9.97576e-06	9.51412e-06	9.92454e-06
PE(22:4(7Z,10Z,13Z,16Z)/19:0)	0.901105538461538	451.116	810.598	POS	1.60852e-09	7.94458e-05	7.95426e-05	5.29967e-05	8.56309e-05	1.6379e-09	6.9024e-05	5.15522e-05	7.10788e-05	7.82181e-05	5.36202e-05	6.76391e-05
N-Acetyl-5-aminosalicylic acid	0.901057846153846	150.88	194.046	NEG	7.73006e-06	8.083e-06	7.39317e-06	7.73541e-06	5.85928e-06	5.55189e-06	6.13678e-06	5.84932e-06	3.79506e-06	3.78164e-06	3.40844e-06	3.66171e-06
JWH 200 2'-naphthyl isomer	0.900883	465.868	383.175	NEG	1.08884e-05	8.12532e-06	8.82833e-06	9.28068e-06	1.60843e-05	1.12005e-05	3.82775e-06	1.03708e-05	4.66463e-06	1.33178e-05	8.89225e-06	8.95822e-06
3-Acetyl-2,5-dimethylfuran	0.900807230769231	246.774	139.075	POS	8.47404e-06	7.64685e-06	5.8166e-06	7.3125e-06	8.50889e-06	7.80158e-06	7.52879e-06	7.94642e-06	9.42961e-06	9.62552e-06	1.71209e-09	6.35228e-06
Artemisiatriene	0.900555538461538	88.513	137.133	POS	0.000123795	1.67087e-09	8.80434e-05	7.06133e-05	1.71483e-09	9.0893e-05	0.000148187	7.9694e-05	0.000147157	0.000139902	0.000114981	0.000134014
S-4-Hydroxymephenytoin	0.900389769230769	159.32	235.108	POS	1.64713e-05	1.52036e-05	1.43815e-05	1.53521e-05	8.6685e-06	7.89978e-06	8.8339e-06	8.46739e-06	1.45797e-05	9.04369e-06	5.7938e-06	9.80572e-06
4-Hydroxy-4-(3-pyridyl)-butanoic acid	0.900205230769231	180.236	182.081	POS	1.13716e-05	1.14139e-05	1.12113e-05	1.13323e-05	1.2199e-05	1.24085e-05	1.73406e-09	8.20307e-06	1.69045e-09	1.33155e-05	1.247e-05	8.59573e-06
4-Methylene-L-glutamine	0.900187692307692	57.0592	159.076	POS	8.02751e-06	6.75922e-06	8.99126e-06	7.926e-06	1.12919e-05	1.02152e-05	1.73406e-09	7.16958e-06	4.82019e-06	7.7272e-06	5.06469e-06	5.87069e-06
Phenylacetonitrile	0.900075	438.772	118.065	POS	3.53606e-05	3.73578e-05	7.04692e-05	4.77292e-05	3.35354e-05	3.32865e-05	9.24129e-05	5.30782e-05	0.00010486	3.86013e-05	3.79662e-05	6.04758e-05
Acetyl vitamin K5	0.900042230769231	266.808	216.102	POS	9.91259e-06	1.24536e-05	8.98019e-06	1.04488e-05	6.32592e-06	5.65535e-06	6.62547e-06	6.20225e-06	3.97163e-06	3.80627e-06	4.32187e-06	4.03326e-06
Confertifoline	0.899704692307692	427.668	233.155	NEG	1.60852e-09	3.97533e-06	3.62604e-06	2.53433e-06	4.68896e-06	1.6379e-09	4.21284e-06	2.96781e-06	4.18858e-06	4.31895e-06	4.11606e-06	4.20787e-06
N-Oleoyl Glycine	0.899538307692308	385.77	338.27	NEG	2.67048e-06	2.76795e-06	2.40225e-06	2.61356e-06	7.25151e-06	7.46417e-06	7.96438e-06	7.56002e-06	9.59332e-06	9.22286e-06	9.8429e-06	9.55303e-06
N-epsilon-Acetyllysine	0.899088769230769	56.0951	189.123	POS	0.000151084	0.000159016	0.000158149	0.000156083	0.000142849	0.000142525	0.000138887	0.000141421	0.000255529	0.000247971	0.000268766	0.000257422
Dihydrocoumarin	0.898576923076923	396.589	149.06	POS	2.06045e-06	2.56574e-06	2.41731e-06	2.34783e-06	1.59397e-05	1.48802e-05	1.49359e-05	1.52519e-05	6.30642e-07	6.21684e-07	1.19167e-06	8.14664e-07
5-[2H-Pyrrol-4-(3H)-ylidenemethyl]-2-furanmethanol	0.898535153846154	212.287	178.086	POS	1.13447e-05	1.22675e-05	1.2018e-05	1.18767e-05	8.7746e-06	8.70016e-06	9.01355e-06	8.82944e-06	6.73994e-06	7.19836e-06	1.71209e-09	4.64667e-06
Chalcomycin	0.897817923076923	397.305	701.37	POS	1.0327e-05	9.31539e-06	1.10757e-05	1.02394e-05	1.65247e-05	2.08013e-05	1.93283e-05	1.88848e-05	2.02033e-05	1.9151e-05	2.00122e-05	1.97888e-05
Diphenylhydantoic acid	0.895967769230769	234.286	271.108	POS	1.90643e-05	2.04704e-05	2.00413e-06	1.38463e-05	1.53494e-05	1.47004e-05	1.53307e-05	1.51268e-05	2.59589e-06	2.01965e-06	2.10612e-06	2.24055e-06
Guaicyl acetate	0.895874923076923	236.509	167.07	POS	1.61808e-05	1.65001e-05	1.51966e-05	1.59592e-05	8.88332e-06	9.72028e-06	9.56744e-06	9.39035e-06	8.01742e-06	8.11355e-06	8.5647e-06	8.23189e-06
2'-Aminoacetophenone	0.895367923076923	90.7224	136.076	POS	0.000431865	0.000418882	0.000425007	0.000425251	0.000289624	0.000391657	0.000299625	0.000326968	0.00039505	0.000305413	0.000313909	0.000338124
Fomepizole	0.895234692307692	469.978	83.0603	POS	0.000219631	0.000242942	0.000264575	0.000242382	0.000233146	0.000477725	0.000280367	0.000330413	0.000262114	0.000386458	0.000413145	0.000353906
Tecostanine	0.894744153846154	367.721	184.17	POS	8.65683e-07	7.08562e-07	7.63201e-07	7.79149e-07	4.60227e-06	4.30828e-06	4.7041e-06	4.53822e-06	1.02011e-05	9.77716e-06	1.1856e-05	1.06114e-05
2-Amino-1,7,9-trimethylimidazo[4,5-g]quinoxaline	0.894576076923077	256.366	228.123	POS	1.8326e-05	1.60344e-05	1.57847e-05	1.6715e-05	1.1053e-05	9.48211e-06	9.63316e-06	1.00561e-05	4.59497e-06	4.9727e-06	5.0737e-06	4.88046e-06
3-Methyluridine	0.894162153846154	140.112	259.082	POS	2.05572e-05	2.8875e-05	9.60777e-07	1.67977e-05	2.07083e-05	3.26788e-07	8.37646e-07	7.29092e-06	2.53667e-05	2.25163e-05	2.44139e-05	2.4099e-05
o-Methoxyhydrocinnamic acid	0.894111461538461	174.16	179.072	NEG	3.99569e-06	4.36588e-06	4.1312e-06	4.16426e-06	5.7866e-06	5.45143e-06	5.58614e-06	5.60806e-06	1.82742e-05	1.8408e-05	1.91121e-05	1.85981e-05
2-(4-Hydroxyphenyl)ethanol	0.893908846153846	189.827	137.061	NEG	3.42648e-06	3.24303e-06	3.17853e-06	3.28268e-06	5.24351e-06	5.10928e-06	5.2887e-06	5.21383e-06	5.30702e-06	5.04551e-06	4.78703e-06	5.04652e-06
Vasicinol	0.893762538461538	186.989	205.097	POS	6.87828e-05	7.32728e-05	7.22104e-05	7.1422e-05	3.75709e-05	3.49355e-05	3.24581e-05	3.49882e-05	3.19567e-05	3.02851e-05	3.1537e-05	3.12596e-05
Phytosphingosine 1-phosphate	0.893623384615385	371.39	398.266	POS	8.68279e-06	1.66321e-05	1.90411e-05	1.47853e-05	0.000106563	8.72951e-05	0.000163127	0.000118995	5.99672e-05	5.55381e-05	5.40615e-05	5.65223e-05
5-Hydroxykynurenamine	0.893393076923077	216.061	181.097	POS	4.2218e-06	4.30732e-06	4.39822e-06	4.30911e-06	5.29527e-06	4.87591e-06	5.81089e-06	5.32736e-06	7.55309e-06	7.21429e-06	7.83042e-06	7.5326e-06
Hydroxyamobarbital	0.893219307692308	198.221	243.134	POS	0.000396764	0.000436805	0.000424128	0.000419232	0.000339346	0.000317106	0.000341443	0.000332632	0.000233639	0.000244279	0.000255967	0.000244628
Porphobilinogen	0.892639230769231	56.0923	225.088	NEG	0.000369656	0.00037956	0.000642422	0.000463879	0.000525414	0.000766643	0.000845011	0.000712356	0.000796446	0.000464878	0.000450422	0.000570582
4-(2-hydroxy-3-isopropyl-aminopropyl)benzoic scid	0.892267538461538	158.064	254.144	POS	1.70108e-05	1.81332e-05	1.89133e-05	1.80191e-05	1.01651e-05	1.05222e-05	9.0603e-06	9.91587e-06	3.38102e-06	3.37148e-06	3.94269e-06	3.56506e-06
1,2,3,4-Tetrahydro-b-carboline-1,3-dicarboxylic acid	0.892146230769231	191.359	261.087	POS	2.24406e-05	1.67087e-09	2.21249e-05	1.48557e-05	1.80088e-05	1.6379e-09	1.85267e-05	1.2179e-05	1.87626e-05	1.70394e-09	1.71209e-09	6.25533e-06
NICOTINATE	0.891525307692308	56.0749	122.025	NEG	1.19662e-05	1.37474e-05	1.16569e-05	1.24568e-05	1.74318e-05	1.32593e-05	1.41049e-05	1.4932e-05	1.47106e-05	1.68152e-05	1.25113e-05	1.4679e-05
QUINAMIDE ISOPROPYLIDENE	0.891380769230769	197.732	232.116	POS	0.000213342	0.000219619	0.000210122	0.000214361	0.000258284	0.000248717	0.000265634	0.000257545	0.000346501	0.000352215	0.000369808	0.000356175
2-Formaminobenzoylacetate	0.891359692307692	84.5095	208.06	POS	1.5739e-05	1.52054e-05	1.58837e-05	1.56094e-05	1.88171e-05	1.85711e-05	1.85199e-05	1.8636e-05	4.50542e-05	4.32705e-05	5.30894e-05	4.7138e-05
Pyro-L-glutaminyl-L-glutamine	0.891095538461538	44.9445	258.108	POS	0.000827536	0.000770815	0.00075442	0.000784257	0.000924989	0.000916054	0.000892985	0.000911343	0.000676856	0.000654819	0.000701589	0.000677755
Phosphatidylglyceride 16:0-18:2	0.890732307692308	503.78	745.505	NEG	1.57368e-05	1.30447e-05	1.67456e-05	1.51757e-05	1.90498e-05	2.03863e-05	1.99652e-05	1.98005e-05	1.34486e-05	1.46493e-05	1.41151e-05	1.4071e-05
5,8-Dihydroxy-3,4-dihydrocarbostyril	0.890721153846154	188.7	180.066	POS	6.00307e-05	6.81666e-05	6.74125e-05	6.52033e-05	2.55781e-05	3.3184e-05	2.1653e-05	2.6805e-05	1.71947e-05	1.36377e-05	1.37848e-05	1.48724e-05
8-Hydroxyadenine	0.890195538461538	39.9834	152.057	POS	2.35642e-05	2.3621e-05	6.47204e-05	3.73019e-05	7.07193e-05	0.00010845	7.39329e-05	8.43675e-05	0.000134362	0.000197921	0.000214555	0.000182279
PC(14:1(9Z)/22:1(13Z))	0.889456923076923	467.442	786.598	POS	0.000171182	0.000172491	2.41845e-05	0.000122619	0.000167577	0.000230342	0.000222163	0.000206694	0.00010848	0.000147326	0.000113662	0.000123156
Chavicol	0.889332692307692	362.306	135.08	POS	3.44893e-06	3.51143e-06	3.15256e-06	3.37097e-06	4.15823e-06	3.99046e-06	4.23024e-06	4.12631e-06	4.5397e-06	4.08044e-06	4.10422e-06	4.24145e-06
Allopurinol	0.888531769230769	134.699	137.046	POS	1.96494e-05	2.05717e-05	1.93196e-05	1.98469e-05	4.10266e-05	4.20674e-05	4.34553e-05	4.21831e-05	4.48249e-05	4.44777e-05	4.39206e-05	4.44077e-05
Ephedroxane	0.887880615384615	232.155	192.102	POS	2.26146e-05	2.4294e-05	2.33274e-05	2.3412e-05	2.76239e-05	2.78853e-05	2.73804e-05	2.76299e-05	3.37181e-05	4.19594e-05	3.77812e-05	3.78196e-05
L-alpha-Amino-1H-pyrrole-1-hexanoic acid	0.887607692307692	71.673	197.129	POS	3.57633e-05	3.81775e-05	3.7242e-05	3.70609e-05	2.50075e-05	2.33456e-05	2.34976e-05	2.39502e-05	3.43929e-05	3.7283e-05	3.82811e-05	3.66524e-05
2'-O-Methyluridine	0.887422076923077	128.225	257.078	NEG	2.21282e-06	1.34437e-06	2.02325e-06	1.86015e-06	1.47487e-06	1.40276e-06	1.31874e-06	1.39879e-06	3.89797e-06	2.99943e-06	2.97776e-06	3.29172e-06
Maleic acid	0.887137384615384	26.9334	115.004	NEG	5.0973e-05	5.40362e-05	5.6061e-05	5.369e-05	4.89469e-05	4.24493e-05	4.45567e-05	4.53176e-05	5.24185e-05	6.00533e-05	5.29859e-05	5.51526e-05
Galegine	0.886838230769231	478.332	128.113	POS	5.36155e-06	2.86255e-06	3.43417e-06	3.88609e-06	4.19976e-06	2.73615e-06	1.73406e-09	2.31255e-06	4.33704e-06	4.54586e-06	4.61923e-06	4.50071e-06
Isophenoxazine	0.886448307692308	198.218	213.066	POS	3.84195e-05	4.26611e-05	4.2015e-05	4.10319e-05	3.84712e-05	3.8483e-05	4.28894e-05	3.99479e-05	7.12285e-05	7.28391e-05	7.498e-05	7.30159e-05
1-Palmitoyl Lysophosphatidic Acid	0.886276769230769	388.517	409.236	NEG	2.57769e-06	3.84152e-06	3.77878e-06	3.39933e-06	1.0229e-05	7.61416e-06	9.80086e-06	9.21469e-06	1.03578e-05	9.43789e-06	8.75375e-06	9.51648e-06
3'-Oxopentobarbitone	0.885737	176.76	241.118	POS	3.52874e-05	3.60826e-05	3.51419e-05	3.5504e-05	1.71483e-09	3.07516e-05	3.09142e-05	2.05559e-05	4.52885e-05	2.34556e-05	2.32838e-05	3.0676e-05
Allylmalonic acid	0.885679769230769	136.277	145.05	POS	0.000110074	0.000112107	0.000111758	0.000111313	3.48809e-05	3.51917e-05	3.56934e-05	3.52553e-05	3.12562e-05	3.05461e-05	3.17527e-05	3.1185e-05
PE(16:1e/11,12-EET)	0.884925692307692	491.247	738.51	NEG	0.000374519	0.000326228	0.000344518	0.000348422	0.000437567	0.00045604	0.00047249	0.000455366	0.000266436	0.000304304	0.000321929	0.000297557
Ethyl-4-dimethylaminobenzoate	0.884443153846154	374.871	194.118	POS	9.11231e-06	8.89114e-06	9.5337e-06	9.17905e-06	9.92186e-06	9.71765e-06	1.12409e-05	1.02935e-05	1.05942e-05	1.07002e-05	9.50264e-06	1.02657e-05
Linoleamide	0.884146615384615	479.057	280.263	POS	0.000556559	0.000264666	0.000405324	0.00040885	0.000261167	0.000214439	0.000265154	0.00024692	0.000632994	0.000893774	0.000604023	0.000710264
Remerin	0.883289538461538	299.489	331.081	POS	8.14609e-06	8.85346e-06	8.26683e-06	8.42213e-06	4.80732e-06	5.20817e-06	5.40084e-06	5.13877e-06	7.58021e-06	7.66406e-06	8.02832e-06	7.75753e-06
2,4,7-tridecatrienal	0.883041615384615	330.648	193.159	POS	4.74698e-05	5.10351e-05	4.92274e-05	4.92441e-05	5.37194e-05	5.0128e-05	1.73406e-09	3.46164e-05	5.29029e-05	5.21036e-05	5.44391e-05	5.31485e-05
Phosphatidylethanolamine lyso 16:0	0.882076	414.675	452.279	NEG	2.22556e-06	2.48678e-06	2.28259e-06	2.33164e-06	7.28223e-06	6.9829e-06	7.26718e-06	7.17744e-06	6.18904e-06	6.42677e-06	6.62819e-06	6.41467e-06
trans-Zeatin	0.881930230769231	44.8614	218.103	NEG	5.74091e-05	5.68987e-05	5.61476e-05	5.68185e-05	6.79763e-05	6.34279e-05	7.02111e-05	6.72051e-05	5.92749e-05	5.85965e-05	5.80677e-05	5.86463e-05
4-Hydroxyphenylpyruvic acid	0.881856153846154	257.863	179.035	NEG	4.63677e-06	4.65638e-06	4.06679e-06	4.45331e-06	1.06131e-05	8.91142e-06	1.1346e-05	1.02902e-05	2.03887e-05	1.95735e-05	2.10078e-05	2.03233e-05
Furmecyclox	0.881159076923077	228.324	252.159	POS	5.92925e-06	5.66809e-06	6.09382e-06	5.89706e-06	8.66422e-06	8.68293e-06	9.37309e-06	8.90675e-06	2.49803e-05	2.51874e-05	2.60754e-05	2.54144e-05
ALANYL-dl-LEUCINE	0.881033538461538	94.4905	201.125	NEG	1.90038e-05	1.17537e-05	1.91497e-05	1.66357e-05	7.45899e-06	7.48637e-06	7.31844e-06	7.42127e-06	2.97846e-06	3.49566e-06	3.54672e-06	3.34028e-06
Dimethoxane	0.880945692307692	578.433	175.098	POS	2.51687e-05	3.38457e-05	2.43038e-05	2.77727e-05	4.40669e-05	5.44228e-05	4.17313e-05	4.67404e-05	2.58614e-05	4.67563e-05	5.77878e-05	4.34685e-05
Inosine	0.880476692307692	134.336	267.074	NEG	3.43766e-06	3.44602e-06	3.58174e-06	3.48847e-06	6.1995e-06	5.698e-06	7.17463e-06	6.35738e-06	5.66433e-06	5.84608e-06	5.57423e-06	5.69488e-06
PG(16:0/0:0)[U]	0.880068769230769	379.892	483.273	NEG	3.46546e-06	4.14767e-06	3.77948e-06	3.79754e-06	7.11037e-06	7.04332e-06	6.87331e-06	7.009e-06	1.06227e-05	9.72827e-06	1.02483e-05	1.01998e-05
Valyl-Threonine	0.880063615384615	65.1775	219.134	POS	3.12285e-05	3.31736e-05	3.35079e-05	3.26367e-05	6.49035e-05	5.58223e-05	7.77925e-05	6.61728e-05	1.15069e-05	3.6032e-05	1.16861e-05	1.97417e-05
2,4,6-Triaminotoluene	0.880062307692308	524.849	138.103	POS	3.50031e-05	0.0001148	6.57544e-05	7.18523e-05	0.000133244	0.000149365	3.09852e-05	0.000104531	0.000201594	0.0001235	0.000244237	0.000189777
Saxitoxin	0.879678076923077	46.0424	300.155	POS	1.38968e-06	2.06321e-06	1.11394e-06	1.52228e-06	1.18688e-06	1.6379e-09	1.36279e-06	8.50434e-07	1.65924e-06	1.02732e-06	1.97978e-06	1.55544e-06
Zinnimidine	0.879674230769231	355.403	262.143	POS	5.25803e-06	3.67941e-06	3.55321e-06	4.16355e-06	3.63117e-06	3.41674e-06	5.55996e-06	4.20262e-06	5.02715e-06	3.33511e-06	3.34238e-06	3.90155e-06
Entecavir	0.879406461538461	36.2706	278.123	POS	0.000364184	0.00037257	0.00034541	0.000360721	0.000219361	0.000215022	0.000221924	0.000218769	9.16233e-05	0.000100017	0.000103933	9.85244e-05
N-Nitrosopiperidine	0.879152076923077	133.316	115.087	POS	2.76065e-05	2.74853e-05	2.56771e-05	2.6923e-05	1.65482e-05	1.59104e-05	1.57932e-05	1.6084e-05	2.85568e-05	3.29491e-05	2.83071e-05	2.99376e-05
Phenyl-beta-glucopyranoside	0.878893384615385	197.633	255.089	NEG	2.61675e-06	2.62546e-06	2.51192e-06	2.58471e-06	4.21161e-06	4.18685e-06	4.14941e-06	4.18262e-06	3.28047e-06	3.73403e-06	3.31381e-06	3.44277e-06
1-L-Leucyl-L-Proline	0.878246153846154	58.5618	229.155	POS	0.000214436	0.000189168	0.000191805	0.00019847	0.000232437	0.000208441	0.00021707	0.000219316	0.000188942	0.000198928	0.000200434	0.000196101
L-prolyl-L-proline	0.877722846153846	57.0708	213.123	POS	7.1231e-05	8.50426e-05	8.17556e-05	7.93431e-05	6.2985e-05	6.16463e-05	6.38163e-05	6.28159e-05	6.77355e-05	7.43166e-05	7.77843e-05	7.32788e-05
Tetrahydropteridine	0.877536615384615	508.316	137.082	POS	2.03468e-05	6.63933e-05	6.11531e-05	4.92977e-05	5.09574e-05	3.87779e-05	3.196e-05	4.05651e-05	8.38905e-05	4.00393e-05	2.28943e-05	4.89414e-05
3-Methyl-3H-imidazo[4,5-f]quinoxalin-2-amine	0.877491384615384	158.782	200.092	POS	5.56274e-05	5.86091e-05	6.1659e-05	5.86318e-05	4.40042e-05	3.68945e-05	4.16472e-05	4.08486e-05	3.70424e-05	3.79393e-05	4.02894e-05	3.84237e-05
Atenolol-desisopropyl	0.876538692307692	205.619	225.123	POS	3.83161e-05	2.87987e-05	2.75254e-05	3.15467e-05	1.97356e-05	2.15296e-05	2.10826e-05	2.07826e-05	1.37917e-05	1.84475e-05	3.05181e-05	2.09191e-05
Proacacipetalin	0.875495461538461	40.4821	260.113	POS	0.000206409	0.000203424	0.000200516	0.00020345	3.83802e-05	3.90996e-05	4.13499e-05	3.96099e-05	5.46082e-05	6.54287e-05	2.07357e-05	4.69242e-05
butalbital	0.874497846153846	176.516	223.109	NEG	1.41409e-05	1.47714e-05	1.42424e-05	1.43849e-05	8.78648e-06	8.04056e-06	8.43713e-06	8.42139e-06	6.01924e-06	6.34563e-06	6.08133e-06	6.14874e-06
D-Xylulose	0.873268461538461	29.8983	149.046	NEG	9.5599e-05	9.51386e-05	9.29695e-05	9.45691e-05	0.000118871	0.000121663	0.000121447	0.000120661	0.00017811	0.000176075	0.000183588	0.000179258
PGF2alpha Alcohol methyl ether	0.873178615384615	417.939	337.273	POS	2.54443e-06	1.51094e-06	2.05773e-06	2.0377e-06	3.59692e-06	3.13501e-06	2.70619e-06	3.14604e-06	4.62962e-06	1.70394e-09	2.82649e-06	2.48594e-06
Hapalindole D	0.872896461538462	219.117	337.175	POS	1.22715e-05	1.3376e-05	1.54116e-06	9.06288e-06	8.21394e-06	8.51358e-06	8.93662e-06	8.55471e-06	8.81533e-06	4.48495e-06	4.97015e-06	6.09014e-06
Pirbuterol	0.872603846153846	131.221	241.155	POS	6.67383e-05	6.54277e-05	6.7595e-05	6.6587e-05	9.24116e-05	7.48135e-05	7.63355e-05	8.11869e-05	6.00292e-05	6.32011e-05	8.41865e-05	6.91389e-05
1-Methoxy-3-carbaldehyde	0.872441153846154	186.983	174.056	NEG	1.84177e-06	1.90465e-06	1.02802e-06	1.59148e-06	2.47973e-06	1.55788e-06	2.15173e-06	2.06311e-06	4.05581e-06	4.37668e-06	3.99533e-06	4.1426e-06
Nigellidine	0.871864769230769	275.4	295.144	POS	9.99025e-06	1.11735e-05	1.09768e-05	1.07135e-05	5.85043e-06	5.24822e-06	5.48744e-06	5.5287e-06	3.30538e-06	3.19035e-06	3.38031e-06	3.29201e-06
butamben	0.871616846153846	320.119	192.103	NEG	1.28943e-05	1.32188e-05	1.32606e-05	1.31246e-05	2.19413e-06	2.10246e-06	2.10539e-06	2.13399e-06	1.02463e-06	1.0322e-06	9.87758e-07	1.01486e-06
GLUCITOL-4-GUCOPYANOSIDE	0.871057538461538	58.355	343.123	NEG	1.60852e-09	6.58761e-06	1.62438e-09	2.19695e-06	4.11301e-06	3.92208e-06	3.91098e-06	3.98202e-06	3.11629e-06	2.20839e-06	2.10492e-06	2.47653e-06
Dihydroisolysergic acid II	0.871010692307692	237.586	271.144	POS	1.80815e-05	2.04147e-05	1.72134e-05	1.85699e-05	1.50128e-05	1.42067e-05	1.49815e-05	1.47337e-05	1.19235e-05	1.23024e-05	1.29984e-05	1.24081e-05
4-amino-N-(4-tert-butylphenyl)benzenesulfonamide	0.870970076923077	56.5708	305.134	POS	0.000174194	0.000206805	0.000197477	0.000192825	9.65261e-05	9.44554e-05	9.75139e-05	9.61651e-05	9.08773e-05	8.40643e-05	9.23066e-05	8.90828e-05
N-Methyltyrosine	0.870948230769231	378.436	194.082	NEG	2.02159e-06	2.46266e-06	2.2898e-06	2.25802e-06	2.65924e-06	2.51013e-06	2.25148e-06	2.47362e-06	2.78246e-06	2.49583e-06	2.24328e-06	2.50719e-06
3-Hydroxy-L-glutamate	0.870005384615384	74.0691	164.057	POS	5.65286e-06	5.84622e-06	5.2074e-06	5.56883e-06	7.41048e-06	7.55003e-06	7.83831e-06	7.59961e-06	2.88049e-05	2.85077e-05	2.94004e-05	2.89044e-05
Undecanoic acid	0.869380923076923	343.771	185.155	NEG	2.3328e-05	2.34307e-05	2.25616e-05	2.31068e-05	2.36038e-05	2.32493e-05	2.38568e-05	2.357e-05	2.59825e-05	2.48101e-05	2.43647e-05	2.50525e-05
ANETHOLE	0.869033461538462	631.468	149.095	POS	0.000197828	0.000240266	0.000189812	0.000209302	7.18768e-05	0.000282413	6.88898e-05	0.00014106	8.07826e-05	0.00012993	0.000159689	0.000123467
Austroinulin	0.868717615384615	504.525	323.258	POS	2.35653e-05	2.83884e-05	2.48833e-05	2.56124e-05	1.78872e-05	1.48228e-05	1.42529e-05	1.56543e-05	1.73916e-05	1.52551e-05	1.47802e-05	1.5809e-05
4-Methylumbelliferone	0.868653307692308	232.189	177.055	POS	8.38697e-05	8.58622e-05	8.1132e-05	8.36213e-05	9.19929e-05	7.8873e-05	7.50563e-05	8.19741e-05	0.000105148	0.000112306	0.000114449	0.000110634
Tricin	0.867810615384615	294.865	329.067	NEG	8.90086e-06	8.47074e-06	8.03117e-06	8.46759e-06	5.22275e-06	5.09325e-06	5.66517e-06	5.32706e-06	7.37081e-06	7.32469e-06	6.73772e-06	7.14441e-06
3,4-Dimethylbenzoic acid	0.867348923076923	184.007	149.061	NEG	1.15941e-05	1.1294e-05	1.23898e-05	1.17593e-05	1.92528e-06	1.83655e-06	1.89167e-06	1.8845e-06	2.03922e-06	2.43574e-06	1.83458e-06	2.10318e-06
benzocaine	0.867288	202.611	166.086	POS	5.25951e-05	1.67087e-09	1.62438e-09	1.75328e-05	2.43156e-05	2.22743e-05	2.41211e-05	2.35703e-05	1.73717e-05	1.74258e-05	1.69344e-05	1.7244e-05
Sarmentosin	0.867019153846154	149.874	276.107	POS	2.25479e-05	2.01624e-05	2.01974e-05	2.09693e-05	3.42036e-05	3.06742e-05	3.22746e-05	3.23841e-05	3.14749e-05	3.41005e-05	3.48887e-05	3.3488e-05
Myristoleic acid (14:1(n-5))	0.866650461538461	400.56	225.186	NEG	1.54164e-05	1.56056e-05	1.4485e-05	1.5169e-05	2.36856e-05	2.32255e-05	2.19326e-05	2.29479e-05	3.35131e-05	3.14252e-05	3.18749e-05	3.22711e-05
Tricyclazole	0.866277461538461	281.301	188.029	NEG	3.89687e-05	3.78925e-05	3.79394e-05	3.82669e-05	1.20602e-05	1.00555e-05	1.01231e-05	1.07463e-05	6.40628e-06	7.15163e-06	6.86896e-06	6.80896e-06
Alismol	0.866142846153846	360.969	221.19	POS	1.59544e-06	2.14584e-07	1.81003e-06	1.20669e-06	4.06095e-06	3.238e-06	3.29347e-06	3.53081e-06	2.1577e-06	2.03888e-06	2.25598e-06	2.15085e-06
Valyl-Leucine	0.866053076923077	169.789	231.17	POS	0.000249702	0.000257815	0.000255064	0.000254194	0.000367502	0.000140548	0.000146297	0.000218116	6.44615e-05	7.12651e-05	7.13408e-05	6.90225e-05
DL-p-Hydroxyphenyllactic acid	0.865749692307692	88.8627	181.051	NEG	3.18086e-06	5.4262e-06	5.751e-06	4.78602e-06	3.85606e-06	1.61462e-06	3.4223e-06	2.96433e-06	1.69045e-09	2.68594e-06	1.17919e-06	1.28894e-06
Imidazole lactate	0.865411692307692	35.7597	157.061	POS	1.66571e-05	1.62609e-05	1.44429e-05	1.5787e-05	0.000127131	0.000125759	0.000140383	0.000131091	0.000112069	0.000120622	0.000126103	0.000119598
4-ACETOXYPHENOL	0.864931615384615	44.9755	151.04	NEG	2.61413e-06	2.61595e-06	2.55654e-06	2.59554e-06	3.79208e-06	4.21193e-06	4.34119e-06	4.11507e-06	3.93117e-06	4.27405e-06	4.12118e-06	4.1088e-06
2-Phenylethyl beta-D-glucopyranoside	0.863810769230769	166.088	285.134	POS	1.24811e-05	1.2069e-05	1.19489e-05	1.21663e-05	8.60357e-06	8.60827e-06	1.04624e-05	9.22474e-06	6.96884e-06	7.26288e-06	7.43197e-06	7.22123e-06
1-(Malonylamino)cyclopropanecarboxylic acid	0.863594076923077	59.7847	188.055	POS	0.000117887	0.000115885	0.000112156	0.000115309	0.000109306	0.00011478	0.00010297	0.000109019	6.61639e-05	7.8149e-05	6.99707e-05	7.14278e-05
4-Hydroxycinnamyl aldehyde	0.863545769230769	150.949	147.045	NEG	6.90394e-05	6.98209e-05	6.90329e-05	6.92977e-05	0.000110852	0.000102545	0.000108531	0.000107309	7.91968e-05	8.46802e-05	8.0249e-05	8.13754e-05
p-Aminobenzoic acid	0.863029076923077	181.112	136.041	NEG	1.08073e-05	1.15761e-05	1.1294e-05	1.12258e-05	6.01401e-06	6.30676e-06	6.88295e-06	6.40124e-06	3.52456e-06	3.73128e-06	3.63035e-06	3.62873e-06
7-epi Jasmonic Acid	0.861472384615385	279.31	211.133	POS	2.15098e-06	4.11658e-06	2.57482e-06	2.94746e-06	1.66276e-06	9.02593e-07	1.32401e-06	1.29646e-06	2.7509e-06	2.74469e-06	2.80893e-06	2.76817e-06
(2S,4R)-4-(9H-Pyrido[3,4-b]indol-1-yl)-1,2,4-butanetriol	0.861291461538461	196.702	273.123	POS	1.60852e-09	1.67087e-09	8.24425e-05	2.74819e-05	9.47908e-05	0.000103891	0.000105015	0.000101232	8.88592e-05	9.01531e-05	9.46026e-05	9.1205e-05
lovastatin	0.860872615384615	438.842	405.261	POS	2.10582e-05	2.65741e-05	2.19362e-05	2.31895e-05	1.65353e-05	1.64617e-05	1.54952e-05	1.61641e-05	3.22938e-05	3.26823e-05	3.26266e-05	3.25343e-05
p-Acetamidophenol	0.860827769230769	219.174	150.056	NEG	1.13301e-05	8.47665e-06	1.14202e-05	1.0409e-05	2.16802e-06	2.21727e-06	2.25589e-06	2.21373e-06	1.23316e-06	1.1518e-06	1.15098e-06	1.17865e-06
PC(16:0/0:0)	0.860361076923077	420.31	496.34	POS	2.66047e-05	2.91046e-05	2.80675e-05	2.79256e-05	7.80849e-05	6.92032e-05	1.73406e-09	4.90966e-05	6.0377e-05	6.49724e-05	6.28491e-05	6.27328e-05
3-Hydroxyaminophenol	0.858936923076923	127.536	126.055	POS	1.68244e-05	1.52596e-05	1.37447e-05	1.52762e-05	1.36804e-05	1.11696e-05	1.2636e-05	1.24953e-05	1.27207e-05	1.21104e-05	1.21416e-05	1.23242e-05
N-(2-Phenylethyl)-acetamide	0.857708	250.08	164.107	POS	2.30782e-05	2.36545e-05	2.18099e-05	2.28475e-05	1.95524e-05	1.87724e-05	1.95599e-05	1.92949e-05	1.28843e-05	1.24744e-05	1.42141e-05	1.31909e-05
3-Dehydrocarnitine	0.857374923076923	110.569	160.097	POS	3.52447e-05	3.56359e-05	3.18274e-05	3.4236e-05	3.31138e-05	2.52612e-05	3.2067e-05	3.01473e-05	6.76339e-05	6.86963e-05	7.76289e-05	7.13197e-05
Dihydrocapsaicin	0.85676	314.824	306.208	NEG	3.98383e-07	3.60301e-07	3.86398e-07	3.81694e-07	7.25549e-07	9.98395e-07	9.11849e-07	8.78598e-07	1.52647e-06	1.58439e-06	1.64473e-06	1.5852e-06
o-Xylene	0.856665230769231	3.29975	107.086	POS	3.05394e-05	2.9223e-05	3.83687e-05	3.27104e-05	4.25632e-05	1.6379e-09	4.68324e-05	2.9799e-05	3.39314e-05	3.30356e-05	3.29125e-05	3.32932e-05
Saccharopine	0.856258076923077	140.532	277.139	POS	1.19587e-05	1.1573e-05	1.18028e-05	1.17782e-05	1.0318e-05	9.882e-06	1.0236e-05	1.01453e-05	1.69045e-09	7.48528e-06	7.79877e-06	5.09525e-06
Spisulosine	0.856004076923077	392.221	286.31	POS	6.83293e-06	7.54196e-06	6.13337e-06	6.83608e-06	1.07152e-05	1.01161e-05	1.51288e-05	1.19867e-05	7.75988e-06	8.5535e-06	7.62637e-06	7.97992e-06
Hydroxypentobarbital	0.855713076923077	150.093	243.134	POS	2.19582e-05	2.23358e-05	1.62438e-09	1.47652e-05	1.58617e-05	1.58166e-05	1.51609e-05	1.56131e-05	1.9994e-05	1.94896e-05	2.05646e-05	2.00161e-05
Phloroglucinol	0.855406076923077	153.73	127.039	POS	1.86307e-05	2.02649e-05	1.98098e-05	1.95685e-05	1.16211e-05	9.95046e-06	5.41067e-06	8.99407e-06	4.48201e-06	3.89229e-06	4.20464e-06	4.19298e-06
Methylone	0.855011923076923	186.989	208.097	POS	6.49712e-06	9.56672e-06	6.28598e-06	7.44994e-06	6.72085e-06	6.87923e-06	5.76617e-06	6.45542e-06	1.02906e-05	1.11851e-05	1.15171e-05	1.09976e-05
D-Proline	0.854334307692308	57.2271	114.056	NEG	9.03909e-05	9.93319e-05	8.34046e-05	9.10425e-05	9.24704e-05	7.68221e-05	8.52006e-05	8.48311e-05	6.93153e-05	7.58509e-05	5.20908e-05	6.57524e-05
PGD2	0.854169384615384	499.257	351.221	NEG	0.000302078	0.000324537	0.000326785	0.0003178	0.000306238	0.000340524	0.000346529	0.000331097	0.00036035	0.000380173	1.71209e-09	0.000246842
(3S,7S)-Jasmonic acid	0.853791	325.76	211.133	POS	4.31953e-06	3.89223e-06	4.29857e-06	4.17011e-06	7.96721e-06	8.90034e-06	8.18999e-06	8.35251e-06	7.86023e-06	7.79642e-06	9.05097e-06	8.23587e-06
Daminozide	0.853484923076923	159.429	161.098	POS	8.51246e-07	6.66285e-07	1.42575e-06	9.81094e-07	7.80869e-06	7.96499e-06	1.03077e-06	5.60148e-06	1.67925e-06	2.23825e-06	1.4956e-05	6.29117e-06
Homostachydrine	0.852925538461538	209.329	158.118	POS	1.66519e-05	1.76513e-05	1.86947e-05	1.7666e-05	3.35643e-05	2.98227e-05	3.24795e-05	3.19555e-05	3.17691e-05	3.24001e-05	3.26699e-05	3.22797e-05
Lentiginosine	0.852345769230769	178.322	158.118	POS	6.87241e-06	6.88239e-06	1.21595e-05	8.6381e-06	1.35132e-05	1.39601e-05	4.8507e-06	1.07747e-05	6.30389e-06	4.55746e-06	4.71565e-06	5.19233e-06
1-(2-Pyrimidyl)piperazine	0.850973461538461	525.795	165.113	POS	5.75209e-05	6.1406e-05	6.64903e-05	6.18057e-05	1.71483e-09	4.47915e-05	1.73406e-09	1.49316e-05	7.57171e-05	6.76795e-05	1.71209e-09	4.77994e-05
(R)-2-hydroxystearic acid	0.849955615384615	396.778	299.259	NEG	6.25069e-06	7.56928e-06	7.30469e-06	7.04155e-06	3.16038e-05	2.69954e-05	2.98754e-05	2.94915e-05	3.83636e-05	3.6619e-05	3.67022e-05	3.72283e-05
alhpa-tocopheronolactone	0.849009384615385	451.234	279.159	POS	1.67831e-05	1.67756e-05	1.7171e-05	1.69099e-05	1.86171e-05	1.81809e-05	1.94924e-05	1.87635e-05	1.67235e-05	1.70154e-05	1.87483e-05	1.74957e-05
Nicotyrine	0.847935230769231	155.756	159.085	POS	6.72064e-06	7.36963e-06	7.22434e-06	7.10487e-06	1.69569e-05	1.66369e-05	1.58053e-05	1.64663e-05	1.2915e-05	1.28126e-05	1.32845e-05	1.3004e-05
3,4-Dihydroxybenzylamine	0.847732	222.618	140.071	POS	1.29681e-05	1.41866e-05	1.2839e-05	1.33312e-05	7.40627e-06	6.89329e-06	6.90773e-06	7.0691e-06	5.56488e-06	4.97467e-06	6.10312e-06	5.54756e-06
4-Hydroxy-3-nitrosobenzamide	0.846740769230769	165.572	167.045	POS	1.85929e-05	1.9337e-05	1.83498e-05	1.87599e-05	6.13633e-05	5.68554e-05	6.30053e-05	6.0408e-05	0.000143145	0.000149452	0.000146482	0.00014636
PC(18:1(9E)/16:0)[U]	0.846429076923077	451.236	760.583	POS	1.60852e-09	0.000439817	0.000663294	0.000367704	0.000456304	0.000386269	0.000447818	0.00043013	0.000570065	0.000383764	0.000287408	0.000413746
1,4,5-Naphthalenetriol	0.845317153846154	252.75	177.055	POS	9.77786e-06	9.84699e-06	9.81882e-06	9.81456e-06	7.5079e-06	7.23242e-06	7.38214e-06	7.37416e-06	1.25896e-05	1.16884e-05	1.28208e-05	1.23663e-05
PIRACETAM	0.845239	56.1789	141.067	NEG	8.33786e-06	2.4505e-06	9.46179e-06	6.75005e-06	3.30143e-06	1.31004e-05	1.33123e-05	9.9047e-06	1.98902e-05	1.86528e-05	1.93973e-05	1.93134e-05
Vinyl acetic acid	0.845030692307692	15.5401	87.0441	POS	5.98757e-05	4.83113e-05	5.57885e-05	5.46585e-05	7.60428e-06	6.29281e-05	1.39804e-05	2.81709e-05	5.0786e-05	5.57284e-05	1.11038e-05	3.92061e-05
9,10-EOT	0.844610153846154	245.737	293.211	POS	1.20504e-05	1.16199e-05	1.62438e-09	7.89062e-06	1.25913e-05	1.23224e-05	1.73406e-09	8.30516e-06	1.28898e-05	1.324e-05	1.71209e-09	8.71049e-06
3-Buten-1-amine	0.843978538461538	38.7263	72.0808	POS	0.00144274	0.00105056	0.00109424	0.00119585	0.00075063	0.00075187	0.000728446	0.000743649	0.000547623	0.000842196	0.000623346	0.000671055
Plantagonine	0.843957846153846	152.19	178.086	POS	0.000235646	0.000233297	0.000236536	0.00023516	0.000213036	0.000207663	0.000212345	0.000211014	1.69045e-09	0.000192387	0.000129154	0.000107181
3'-Hydroxycoclaurine	0.841700307692308	167.702	302.138	POS	2.91137e-05	2.89792e-05	3.10778e-05	2.97236e-05	1.74561e-05	1.74178e-05	1.93096e-05	1.80612e-05	1.41393e-05	1.46636e-05	1.59378e-05	1.49136e-05
Dimethicone	0.841070692307692	527.786	163.098	POS	0.000293833	0.000173616	0.000132489	0.000199979	0.000437753	0.00042187	0.000436675	0.000432099	4.40111e-05	0.000272872	0.000185416	0.000167433
4-PYRIDOXATE	0.840906538461539	36.3762	182.046	NEG	5.77028e-06	4.78694e-06	5.49789e-06	5.3517e-06	3.12911e-06	3.1367e-06	3.56676e-06	3.27752e-06	2.88754e-06	2.54666e-06	1.95051e-06	2.46157e-06
Indoline	0.840796923076923	148.105	120.081	POS	0.00925918	0.00966298	0.00973971	0.00955396	0.00699909	0.00719154	0.00747997	0.00722354	0.00703075	0.00671472	0.00708562	0.0069437
Pyrimidin-4-yl-Methanol	0.840300076923077	126.385	109.041	NEG	9.26937e-06	1.01545e-05	9.81739e-06	9.7471e-06	1.10206e-05	1.6379e-09	1.09e-05	7.3074e-06	1.24698e-05	1.70394e-09	1.71209e-09	4.15775e-06
Tazobactam	0.838444769230769	3.29687	301.058	POS	1.41439e-05	2.57465e-05	1.62438e-09	1.32973e-05	2.06384e-05	1.6379e-09	1.73406e-09	6.88058e-06	1.90709e-05	1.65507e-05	2.94929e-05	2.17048e-05
AZELAIC ACID	0.838134692307692	89.2743	187.098	NEG	1.50145e-05	1.5144e-05	1.52045e-05	1.5121e-05	1.10144e-05	1.30542e-05	1.34182e-05	1.24956e-05	1.94543e-06	7.64206e-06	1.57985e-06	3.72245e-06
1,2-dipalmitoyl-sn-glycero-3-PC	0.837491153846154	469.696	734.566	POS	5.49033e-05	4.29415e-05	5.57055e-05	5.11834e-05	3.85314e-05	2.37505e-05	7.35116e-05	4.52645e-05	2.06814e-05	3.52583e-05	9.07998e-05	4.89132e-05
Glycerophospho-N-Oleoyl Ethanolamine	0.837324923076923	369.111	478.294	NEG	1.10867e-05	1.2249e-05	1.09867e-05	1.14408e-05	2.79665e-05	2.73551e-05	3.1895e-05	2.90722e-05	3.4107e-05	3.69244e-05	3.55485e-05	3.55266e-05
DEOXYRIBOSE	0.837114461538462	32.7993	133.051	NEG	0.000348146	0.00035949	0.000361788	0.000356475	0.000308884	0.000315578	0.000312264	0.000312242	0.000313202	0.000304582	0.000310732	0.000309505
Lignoceric acid	0.837036615384615	597.713	367.358	NEG	3.19155e-05	3.66385e-05	2.76489e-05	3.20677e-05	1.71483e-09	1.6379e-09	2.64615e-05	8.82162e-06	1.34165e-05	2.92066e-05	1.71209e-09	1.42083e-05
9(E),11(E)-Conjugated Linoleic Acid	0.836274692307692	646.065	279.233	NEG	1.20819e-05	1.18231e-05	1.21968e-05	1.20339e-05	1.10389e-05	9.46726e-06	1.52929e-05	1.1933e-05	1.50908e-05	1.62925e-05	1.02576e-05	1.38803e-05
N-decanoyl-L-Homoserine lactone	0.835510846153846	269.968	256.19	POS	2.75686e-06	2.68959e-06	2.38019e-06	2.60888e-06	4.64887e-06	4.62956e-06	5.10067e-06	4.79303e-06	4.50857e-06	4.18735e-06	4.32721e-06	4.34104e-06
b-D-Glucopyranosiduronic acid	0.834905692307692	93.3156	344.133	POS	0.000223985	0.00022602	0.000254409	0.000234805	0.00012567	0.000179925	0.000187658	0.000164418	0.000114105	7.60016e-05	0.000126218	0.000105441
Dodecylbenzenesulfonic acid	0.834889076923077	379.492	325.185	NEG	2.84073e-05	2.79531e-05	2.8303e-05	2.82211e-05	5.69042e-05	5.69854e-05	5.7825e-05	5.72382e-05	3.60554e-05	3.69618e-05	5.23627e-05	4.17933e-05
2,9-Dimethyl-2,9-diazatricyclo[10.2.2.25,8]octadeca-5,7,12,14,15,17-hexaene-3,10-diol, 9CI	0.833997153846154	234.796	299.175	POS	3.92848e-06	4.1488e-06	3.86736e-06	3.98155e-06	4.4299e-06	3.77126e-06	3.93282e-06	4.04466e-06	5.78259e-06	5.83791e-06	5.6443e-06	5.75493e-06
Anandamide (20:3, n-3)	0.833693	501.281	350.305	POS	1.40772e-06	1.77528e-06	1.40916e-06	1.53072e-06	3.41703e-06	2.23982e-06	2.50013e-06	2.71899e-06	1.57736e-05	1.55238e-05	1.42035e-05	1.5167e-05
Bis-(4-cyanophenyl)-methanol	0.832692461538461	245.22	233.072	NEG	3.04107e-06	2.87384e-06	2.86925e-06	2.92805e-06	1.92564e-06	1.67671e-06	2.00447e-06	1.86894e-06	9.72872e-07	8.03691e-07	8.07248e-07	8.6127e-07
(4E,8E,9Me-d19:2)sphingosine	0.831544461538462	366.486	312.289	POS	1.89136e-05	1.78833e-05	1.70918e-05	1.79629e-05	4.34527e-05	4.12398e-05	5.01977e-05	4.49634e-05	5.89044e-05	5.8198e-05	6.41105e-05	6.04043e-05
Dihydroclavaminic acid	0.831526846153846	98.4183	201.087	POS	8.50166e-05	8.4059e-05	8.86556e-05	8.59104e-05	6.96876e-05	7.45138e-05	7.23882e-05	7.21965e-05	5.03593e-05	4.33039e-05	4.76208e-05	4.70947e-05
CAY10487	0.831319076923077	156.05	264.088	NEG	2.80804e-06	2.76315e-06	3.81879e-06	3.13e-06	4.76851e-06	4.70367e-06	4.40732e-06	4.6265e-06	2.54393e-06	2.4881e-06	2.5915e-06	2.54118e-06
L-Glutamate methylester	0.830655384615384	32.5202	162.076	POS	0.000445843	0.000481217	0.000466342	0.000464468	0.000191492	0.000196853	0.000140325	0.000176224	0.000104231	0.00010844	0.000116731	0.000109801
Bufexamac	0.830241384615385	135.119	224.128	POS	5.52907e-05	5.5325e-05	5.35974e-05	5.47377e-05	7.7965e-06	7.71555e-06	7.43731e-06	7.64979e-06	4.86389e-06	4.39807e-06	5.07321e-06	4.77839e-06
p-Coumaric acid	0.829885615384615	90.7224	165.055	POS	0.000491889	0.000385673	0.000397124	0.000424896	0.000265751	0.000362246	0.000280163	0.00030272	0.000314552	0.000285163	0.000296612	0.000298776
D-Gluconic acid	0.829591153846154	45.2651	195.041	NEG	4.19248e-06	4.17833e-06	3.72149e-06	4.03077e-06	2.94752e-06	2.64067e-06	2.45045e-06	2.67955e-06	2.98565e-06	2.98119e-06	1.71209e-09	1.98952e-06
Citraconic acid	0.829251230769231	30.4088	129.02	NEG	1.40151e-06	1.44325e-06	1.82346e-06	1.55607e-06	5.57625e-05	4.9196e-05	5.10146e-05	5.1991e-05	1.36623e-06	0.000103833	1.27075e-06	3.549e-05
Ethosuximide M7	0.829241846153846	183.861	158.081	POS	9.67413e-06	1.02961e-05	1.04952e-05	1.01551e-05	7.15672e-06	6.69839e-06	6.63432e-06	6.82981e-06	9.5282e-06	9.74631e-06	3.42915e-06	7.56789e-06
Dehydrophytosphingosine	0.829237461538461	343.378	316.284	POS	1.22335e-05	1.29165e-05	1.30815e-05	1.27438e-05	3.26422e-05	3.14765e-05	4.79645e-05	3.73611e-05	3.19791e-05	3.26678e-05	3.30636e-05	3.25702e-05
HC Toxin	0.829074923076923	172.418	435.225	NEG	4.35897e-05	4.17913e-05	4.54295e-05	4.36035e-05	2.78225e-05	3.37789e-05	3.02642e-05	3.06218e-05	1.33029e-05	1.41016e-05	1.46382e-05	1.40142e-05
21-hydroxypregnenolone	0.828942461538462	486.713	331.228	NEG	4.45799e-05	4.59405e-05	4.83907e-05	4.63037e-05	5.00704e-05	5.00323e-05	5.02103e-05	5.01043e-05	6.86062e-05	6.43726e-05	7.30575e-05	6.86788e-05
3-(2-Hydroxyphenyl)propionic acid	0.827308230769231	189.482	165.056	NEG	1.18347e-05	1.24792e-05	1.1531e-05	1.19483e-05	7.99065e-06	2.23902e-06	1.73406e-09	3.41047e-06	2.11682e-06	7.83825e-06	1.39616e-05	7.97224e-06
2-Methylbutyroylcarnitine	0.826870230769231	190.147	246.17	POS	3.85936e-05	3.96836e-05	3.77636e-05	3.86803e-05	2.93049e-05	2.73501e-05	3.0232e-05	2.89623e-05	1.49549e-05	1.46918e-05	1.52849e-05	1.49772e-05
1-Methyl-6-(1,2,3,4-tetrahydro-6-hydroxy-2-naphthyl)-2(1H)-pyridone	0.826212769230769	239.262	256.133	POS	2.97542e-05	2.97677e-05	2.97725e-05	2.97648e-05	2.03032e-05	2.01649e-05	1.99919e-05	2.01533e-05	1.43064e-05	1.42856e-05	1.44265e-05	1.43395e-05
2-HYDROXY-3,4-DIMETHOXYBENZOIC ACID	0.825923923076923	91.6465	197.046	NEG	3.32336e-06	3.90132e-06	3.28482e-06	3.50317e-06	2.57025e-06	2.43396e-06	2.27361e-06	2.42594e-06	1.5894e-06	1.59106e-06	1.25632e-06	1.47893e-06
Dodecanedioate	0.824674923076923	244.077	229.145	NEG	6.97636e-07	1.84728e-06	1.51867e-06	1.35453e-06	4.35757e-06	4.01746e-06	4.13292e-06	4.16932e-06	6.06144e-06	6.09374e-06	5.71502e-06	5.95673e-06
Laurinterol	0.824539769230769	256.943	295.071	POS	1.76375e-06	1.81249e-06	1.55827e-06	1.7115e-06	2.246e-06	2.24165e-06	2.36094e-06	2.28286e-06	5.58676e-06	5.92802e-06	5.79473e-06	5.76983e-06
N-(3-Methylbutyl)acetamide	0.823662153846154	239.737	130.123	POS	8.46982e-05	9.39449e-05	8.53468e-05	8.79966e-05	2.5199e-05	2.42011e-05	2.66727e-05	2.53576e-05	1.41938e-05	1.46863e-05	1.38747e-05	1.42516e-05
Hydroxyprolyl-Tyrosine	0.823505538461538	198.353	295.128	POS	5.33273e-06	5.55202e-06	5.3564e-06	5.41372e-06	8.96538e-06	8.34973e-06	9.0681e-06	8.7944e-06	8.67496e-06	9.75304e-06	9.1585e-06	9.1955e-06
Propamocarb hydrochloride	0.823114615384615	252.17	225.139	POS	2.5329e-05	2.44834e-05	2.37196e-05	2.45107e-05	1.7457e-05	1.90598e-05	1.75262e-05	1.80143e-05	1.17328e-05	1.1429e-05	1.18109e-05	1.16576e-05
Vindoline	0.822755230769231	129.007	455.215	NEG	3.53953e-06	3.13741e-06	3.27744e-06	3.31812e-06	1.79345e-06	2.21348e-06	1.8707e-06	1.95921e-06	5.24418e-07	6.13211e-07	7.11823e-07	6.16484e-07
Indoleacetaldehyde	0.822371461538462	258.597	158.061	NEG	2.93553e-06	2.98492e-06	2.66417e-06	2.86154e-06	3.19356e-06	2.71053e-06	3.28188e-06	3.06199e-06	2.82685e-06	2.82099e-06	2.73813e-06	2.79532e-06
Gluconic acid	0.821775384615385	58.3419	195.051	NEG	1.67122e-05	1.60786e-05	1.70747e-05	1.66218e-05	1.52029e-05	1.67559e-05	1.5883e-05	1.59473e-05	1.5657e-05	1.58268e-05	1.86141e-05	1.66993e-05
Dihydrojasmonic Acid	0.821132538461538	367.731	211.134	NEG	3.03567e-05	3.31119e-05	3.25379e-05	3.20022e-05	3.6756e-05	3.2546e-05	3.60511e-05	3.51177e-05	3.50809e-05	1.70394e-09	3.52451e-05	2.34426e-05
Gentiatibetine	0.820472384615384	184.722	166.086	POS	1.55415e-05	1.69574e-05	1.64103e-05	1.63031e-05	1.37469e-05	1.14466e-05	1.78625e-05	1.4352e-05	1.1988e-05	1.15287e-05	1.15433e-05	1.16867e-05
2-Methylindole	0.818292615384615	152.197	132.081	POS	3.9618e-05	3.85948e-05	3.85279e-05	3.89136e-05	3.13013e-05	3.01582e-05	3.17302e-05	3.10632e-05	1.53004e-05	1.60155e-05	1.73668e-05	1.62275e-05
N-formylanthranilic acid	0.817652461538461	168.915	164.036	NEG	2.82992e-06	3.57256e-06	2.94453e-06	3.11567e-06	2.73402e-06	2.56018e-06	2.88328e-06	2.72583e-06	1.69045e-09	4.61366e-06	4.17286e-06	2.9294e-06
Norfuraneol	0.817370230769231	136.215	115.039	POS	9.23732e-05	9.43174e-05	9.49132e-05	9.38679e-05	5.43245e-05	5.45654e-05	5.69444e-05	5.52781e-05	5.03338e-05	4.82368e-05	5.06378e-05	4.97361e-05
DL-2-hydroxy stearic acid	0.816831538461538	415.355	299.259	NEG	4.7008e-05	6.75337e-05	6.50245e-05	5.98554e-05	0.000475882	0.000487446	0.000523408	0.000495578	0.000355107	0.000364661	0.000354284	0.000358017
L-gamma-glutamyl-L-isoleucine	0.816821	162.493	261.144	POS	2.90419e-05	2.85367e-05	2.96648e-05	2.90811e-05	2.736e-05	2.69866e-05	2.80123e-05	2.7453e-05	1.07098e-05	1.1111e-05	1.08586e-05	1.08931e-05
gamma-Glutamylvaline	0.815671538461538	89.9388	247.129	POS	5.43834e-05	5.65564e-05	5.64627e-05	5.58008e-05	4.25772e-05	4.43902e-05	3.24228e-05	3.97967e-05	2.04903e-05	1.69128e-05	1.045e-05	1.59511e-05
Myriocin	0.813974	241.093	400.271	NEG	2.00212e-05	1.77219e-05	1.5478e-05	1.77404e-05	1.67486e-05	1.38491e-05	1.46422e-05	1.508e-05	9.23329e-06	9.3167e-06	9.29848e-06	9.28282e-06
3-hydroxy-hexadecanoic acid	0.812630846153846	371.425	271.228	NEG	5.28214e-05	6.57962e-05	7.66909e-05	6.51028e-05	0.00102343	0.00101053	0.00109909	0.00104435	0.000719619	0.000715205	0.000690951	0.000708592
Rilmenidine	0.812418692307692	248.552	181.134	POS	2.80528e-06	3.28557e-06	3.17759e-06	3.08948e-06	3.19102e-06	3.39702e-06	3.87749e-06	3.48851e-06	6.04853e-06	5.42307e-06	5.68545e-06	5.71902e-06
Helenine	0.811974384615385	266.428	271.107	POS	3.05018e-05	3.02674e-05	2.97095e-05	3.01596e-05	1.90776e-05	1.62544e-05	1.77496e-05	1.76939e-05	1.65412e-05	1.6619e-05	1.74885e-05	1.68829e-05
CAY10562	0.811811769230769	233.776	182.027	POS	5.42709e-06	6.1325e-06	5.88717e-06	5.81558e-06	4.39511e-06	4.06259e-06	4.2953e-06	4.251e-06	3.58892e-06	3.33366e-06	3.4204e-06	3.44766e-06
5-Carboxymethoxy-3,4-dihydrocarbostyril	0.810432769230769	154.016	222.079	POS	7.05573e-07	1.20121e-06	1.30543e-06	1.07074e-06	1.71483e-09	1.14987e-06	1.73406e-09	3.84441e-07	1.01755e-06	1.36363e-06	1.08275e-06	1.15464e-06
Kynurenic acid	0.810176	181.945	190.05	POS	4.66468e-05	4.79654e-05	4.56741e-05	4.67621e-05	0.000162679	0.000153249	0.000160394	0.000158774	0.00020084	0.000196695	0.000205767	0.000201101
11alpha-(4-dimethylaminophenyl)-1alpha,25-dihydroxyvitamin D3	0.809855	415.693	536.41	POS	3.34729e-05	4.0807e-05	3.7313e-05	3.71977e-05	2.83921e-05	2.89242e-05	3.00345e-05	2.91169e-05	2.33905e-05	2.14058e-05	2.05073e-05	2.17678e-05
4-(2-Pyrazinylethenyl)phenol	0.809843076923077	201.025	199.087	POS	6.21441e-05	6.34879e-05	5.87031e-05	6.1445e-05	6.19584e-05	5.37958e-05	6.23468e-05	5.9367e-05	3.14877e-05	3.30856e-05	3.50775e-05	3.32169e-05
Ectocarpen	0.809026230769231	275.41	149.133	POS	4.13885e-06	4.56278e-06	4.62563e-06	4.44242e-06	4.69562e-06	4.69063e-06	4.83983e-06	4.74203e-06	6.2327e-06	6.03954e-06	6.16427e-06	6.1455e-06
(3S)-5-[(1R,2R,8aS)-2-hydroxy-2,5,5,8a-tetramethyl-3,4,4a,6,7,8-hexahydro-1H-naphthalen-1-yl]-3-methylpentanoic acid	0.808613307692308	455.754	325.273	POS	2.13412e-05	2.2057e-05	2.14467e-05	2.1615e-05	1.35443e-05	1.19849e-05	1.26974e-05	1.27422e-05	8.53831e-06	8.24209e-06	9.35865e-06	8.71302e-06
(1S,2S)-3-oxo-2-pentyl-cyclopentanebutanoic acid	0.808537769230769	255.464	241.18	POS	2.85331e-06	2.79524e-06	3.039e-06	2.89585e-06	9.3463e-06	8.33773e-06	9.50715e-06	9.06373e-06	8.26698e-06	8.76829e-06	9.01854e-06	8.6846e-06
Pterine	0.808522153846154	103.833	164.057	POS	6.07331e-06	6.69513e-06	6.7994e-06	6.52261e-06	9.33095e-06	9.65567e-06	9.75834e-06	9.58165e-06	3.57887e-05	3.57459e-05	4.31672e-05	3.82339e-05
(22E, 24x)-Ergosta-4,6,8,22-tetraen-3-one	0.808252	548.806	393.315	POS	7.30711e-05	3.30545e-05	2.94014e-05	4.51757e-05	5.79517e-05	5.27175e-05	3.11125e-05	4.72606e-05	5.59515e-05	8.9048e-05	1.09433e-07	4.83696e-05
Fluvoxamine acid	0.808070923076923	181.067	319.129	POS	2.12012e-05	3.19109e-05	2.132e-05	2.48107e-05	1.78081e-05	1.34058e-05	1.64274e-05	1.58804e-05	1.1591e-05	9.13517e-06	1.04529e-05	1.0393e-05
Capric acid	0.807830230769231	332.851	171.139	NEG	5.36414e-06	5.95695e-06	5.42069e-06	5.58059e-06	5.69105e-06	5.65391e-06	5.83556e-06	5.72684e-06	6.01107e-06	5.83579e-06	1.71209e-09	3.94952e-06
1-Hydroxy-2-(9Z,12Z,15Z-octadecatrienoyl)-sn-glycero-3-phosphoethanolamine	0.807577615384615	382.467	474.263	NEG	1.28725e-07	1.75075e-07	1.05212e-07	1.36337e-07	3.0513e-06	2.99269e-06	3.213e-06	3.08566e-06	2.82702e-06	2.72423e-06	2.9357e-06	2.82898e-06
N-Methylisoleucine	0.807316076923077	56.0749	144.103	NEG	4.30055e-06	4.30454e-06	4.30367e-06	4.30292e-06	4.21e-06	4.01277e-06	4.27753e-06	4.16677e-06	2.05606e-06	1.80661e-06	2.09049e-06	1.98439e-06
6,11-hexadecadienal	0.804622769230769	429.296	237.221	POS	6.71139e-06	6.30511e-06	6.85816e-06	6.62489e-06	7.31252e-06	7.55723e-06	8.00296e-06	7.62423e-06	1.12089e-05	9.99647e-06	1.06052e-05	1.06035e-05
2-Hydroxyglutarate	0.804491461538461	27.7974	147.03	NEG	4.0402e-05	4.08014e-05	4.17167e-05	4.09734e-05	6.77013e-05	6.38156e-05	6.10333e-05	6.41834e-05	0.000101644	9.76617e-05	0.000100627	9.99777e-05
Dimethyl trisulfide	0.803534153846154	3.29975	125.961	POS	1.60852e-09	2.7647e-06	4.71757e-06	2.49463e-06	4.99641e-06	4.51633e-06	4.29364e-06	4.60212e-06	1.69045e-09	1.70394e-09	5.72732e-06	1.91024e-06
N-Despropylpergolide	0.80312	190.624	273.144	POS	5.78941e-06	1.03041e-05	9.56062e-06	8.55139e-06	5.19438e-06	4.77724e-06	1.73406e-09	3.32445e-06	2.31487e-06	1.70394e-09	2.57655e-06	1.63104e-06
Isoprenyl alcohol	0.802993923076923	4.95283	87.0804	POS	1.60852e-09	1.67087e-09	1.62438e-09	1.63459e-09	3.13547e-05	1.6379e-09	1.73406e-09	1.04527e-05	1.69045e-09	5.05198e-05	4.95351e-05	3.33522e-05
11Z,13E,15-Hexadecatrienyl acetate	0.802954	628.422	279.231	POS	3.40387e-05	3.22567e-05	3.24935e-05	3.29296e-05	1.71483e-09	4.05082e-05	2.69549e-05	2.24883e-05	4.85156e-05	4.40131e-05	1.74804e-05	3.66697e-05
3-Hydroxyphenylacetic acid	0.802952923076923	155.837	151.04	NEG	4.31047e-05	4.64005e-05	4.15684e-05	4.36912e-05	8.21227e-05	8.48854e-05	8.19999e-05	8.30027e-05	8.73125e-05	9.06846e-05	8.5697e-05	8.78981e-05
Pyrazine	0.802767230769231	534	81.0447	POS	0.00138071	0.00142441	0.00152971	0.00144494	0.00177846	0.00139382	0.00212361	0.0017653	0.00107336	0.00215861	0.00133201	0.00152133
3-Furoic acid	0.802656846153846	36.7837	111.009	NEG	1.169e-05	1.1049e-05	1.62438e-09	7.58019e-06	1.14229e-05	9.73139e-06	9.46411e-06	1.02061e-05	1.04072e-05	1.08105e-05	8.74217e-06	9.98661e-06
Morpholine	0.80219	136.277	88.0757	POS	4.34538e-05	4.5786e-05	4.47673e-05	4.4669e-05	3.80614e-05	3.53261e-05	3.81919e-05	3.71932e-05	3.53748e-05	3.63697e-05	3.59903e-05	3.59116e-05
L-Allysine Ethylene Acetal	0.801622461538462	138.405	188.093	NEG	0.000117017	0.000120096	0.000119029	0.000118714	0.000147988	0.000145895	0.000153875	0.000149253	0.00014282	0.00013978	0.000143074	0.000141891
Prostaglandin D1 Alcohol	0.801612076923077	435.753	339.254	NEG	3.07188e-06	3.02216e-06	3.10781e-06	3.06728e-06	7.3354e-06	7.2868e-06	7.61297e-06	7.41172e-06	4.82052e-06	5.07793e-06	5.31116e-06	5.06987e-06
Vinylacetylglycine	0.801490230769231	140.155	144.066	POS	9.34647e-05	9.3192e-05	8.95623e-05	9.2073e-05	7.5939e-05	7.53243e-05	7.57643e-05	7.56759e-05	6.58718e-05	6.40006e-05	6.47173e-05	6.48632e-05
Mequitazine	0.799299	194.048	323.16	POS	3.88346e-05	4.20549e-05	3.97754e-05	4.02216e-05	2.33004e-05	2.39684e-05	2.30811e-05	2.345e-05	1.01842e-05	1.03344e-05	1.06655e-05	1.03947e-05
Homoglutamine	0.799246076923077	187.386	161.092	POS	1.93756e-06	1.94303e-06	1.8283e-06	1.90296e-06	2.31623e-05	2.27984e-05	2.13369e-05	2.24326e-05	1.77964e-05	1.79866e-05	1.88066e-05	1.81966e-05
3-Methylindole	0.798314076923077	174.19	132.081	POS	9.43674e-06	7.4083e-06	8.93661e-06	8.59388e-06	1.17204e-05	1.12587e-05	1.06366e-05	1.12052e-05	1.6688e-05	1.63289e-05	1.64856e-05	1.65009e-05
(3-Hydroxyphenyl)trimethylammonium	0.797847615384615	281.841	152.107	POS	1.67919e-06	1.1246e-06	1.8692e-06	1.55766e-06	6.79647e-06	5.59555e-06	6.81451e-06	6.40218e-06	5.94698e-06	5.95604e-06	5.86879e-06	5.92394e-06
6-Caprolactam	0.797201769230769	129.298	114.091	POS	2.88976e-05	2.82758e-05	2.82909e-05	2.84881e-05	1.99432e-05	1.96327e-05	1.96087e-05	1.97282e-05	3.29265e-05	3.23982e-05	3.17012e-05	3.2342e-05
Oleoyl Ethyl Amide	0.797174230769231	541.519	310.31	POS	1.60852e-09	1.67087e-09	2.91431e-05	9.71546e-06	3.5218e-05	3.57654e-05	3.83776e-05	3.64536e-05	3.27152e-05	3.31712e-05	3.6062e-05	3.39828e-05
MANNITOL	0.797147615384615	58.3678	181.07	NEG	4.35115e-05	4.29178e-05	4.2694e-05	4.30411e-05	3.57809e-05	2.17639e-05	3.13353e-05	2.96267e-05	3.21258e-05	2.19242e-05	5.9979e-06	2.00159e-05
4-Vinylphenol	0.796966	221.14	119.05	NEG	2.40072e-06	2.2994e-06	2.50329e-06	2.40114e-06	3.65318e-06	3.52915e-06	3.6524e-06	3.61158e-06	2.88817e-06	2.70812e-06	2.83891e-06	2.81174e-06
Stigmatellin Y	0.796687230769231	477.512	485.29	POS	5.06158e-06	6.68628e-06	3.702e-06	5.14995e-06	0.000254632	0.000169822	0.000391664	0.00027204	0.000317582	0.000291666	0.000451737	0.000353662
Estragole	0.796279153846154	553.08	149.095	POS	5.21912e-05	7.01475e-05	1.62438e-09	4.07801e-05	4.63261e-05	7.77216e-05	8.28613e-05	6.89696e-05	0.000124003	8.58292e-05	5.09735e-05	8.69352e-05
9-Decenoic acid	0.795682384615385	283.349	169.124	NEG	1.07007e-05	1.0401e-05	9.80832e-06	1.03033e-05	1.15761e-05	1.11086e-05	1.48171e-05	1.25006e-05	2.26554e-05	1.88123e-05	1.69662e-05	1.9478e-05
5-Oxo-2(5H)-isoxazolepropanenitrile	0.795485307692308	43.9797	139.05	POS	9.56698e-05	9.76923e-05	9.11602e-05	9.48408e-05	0.000183735	0.000180393	0.000181357	0.000181828	0.000228131	0.000227339	0.00024443	0.0002333
3-(1-Pyrrolidinyl)-2-butanone	0.794733923076923	137.282	142.123	POS	2.07642e-05	3.31734e-05	2.11708e-05	2.50361e-05	1.90481e-05	1.24548e-05	1.94619e-05	1.69883e-05	4.18119e-06	4.00057e-06	3.93202e-06	4.03793e-06
N-Carboxytocainide	0.794525076923077	169.28	237.123	POS	3.79844e-05	3.85704e-05	3.92659e-05	3.86069e-05	2.43163e-05	2.39582e-05	2.53238e-05	2.45328e-05	2.47417e-05	1.53272e-05	1.63915e-05	1.88201e-05
2-Benzofurancarboxaldehyde	0.792831846153846	66.2126	147.044	POS	0.000108433	0.000104736	0.000105274	0.000106148	7.21238e-05	6.87638e-05	7.02647e-05	7.03841e-05	7.0806e-05	7.61004e-05	7.55614e-05	7.41559e-05
Digitalose	0.792590307692308	502.902	179.093	POS	2.99643e-05	6.05303e-05	5.87617e-05	4.97521e-05	2.47674e-05	6.48118e-05	7.94735e-05	5.63509e-05	4.4311e-05	3.85866e-05	2.66239e-05	3.65072e-05
Methyl o-methoxyhippuric acid	0.791884923076923	180.33	224.092	POS	1.2086e-05	1.1642e-05	1.02896e-05	1.13392e-05	1.4469e-05	5.08869e-05	1.57696e-05	2.70419e-05	1.77866e-05	3.05813e-05	3.1244e-05	2.65373e-05
Muramic acid	0.790847923076923	32.7882	252.108	POS	0.000457937	0.000474642	0.000459459	0.000464013	0.000258308	0.000273679	0.000275404	0.00026913	0.000172467	0.000161312	0.000174349	0.000169376
Enalapril	0.790122692307692	255.333	375.195	NEG	3.7538e-06	4.11716e-06	4.18549e-06	4.01881e-06	3.83934e-06	3.30669e-06	4.12959e-06	3.75854e-06	3.62508e-06	3.58819e-06	3.14312e-06	3.45213e-06
Arachidonic acid ethyl ester	0.790068384615385	494.99	331.268	NEG	1.60852e-09	2.70336e-05	2.40826e-05	1.70393e-05	3.88508e-05	2.75866e-05	4.40325e-05	3.68233e-05	2.45206e-05	3.63821e-05	1.71209e-09	2.03015e-05
9-HOTrE	0.789841	333.368	293.212	NEG	4.14843e-05	4.14585e-05	3.85077e-05	4.04835e-05	5.01173e-05	4.78989e-05	5.03857e-05	4.94673e-05	6.34136e-05	6.51397e-05	6.43454e-05	6.42996e-05
1,8-Diazacyclotetradecane-2,9-dione	0.788988923076923	259.188	227.175	POS	0.000116738	0.000118762	0.000114038	0.000116513	5.7377e-05	5.98712e-05	6.02367e-05	5.91616e-05	2.53568e-05	2.64328e-05	2.8707e-05	2.68322e-05
Sinapyl alcohol	0.788708923076923	172.395	209.082	NEG	1.54311e-06	1.88112e-06	1.77787e-06	1.73403e-06	2.66364e-06	2.54531e-06	2.22622e-06	2.47839e-06	2.12269e-06	1.95031e-06	1.70299e-06	1.92533e-06
Clindamycin	0.786955076923077	183.63	425.191	POS	2.06197e-05	2.00989e-05	2.00504e-05	2.02563e-05	9.39686e-06	8.57994e-06	9.54464e-06	9.17381e-06	1.10766e-05	1.04635e-05	1.08885e-05	1.08095e-05
O-propanoyl-carnitine	0.786361769230769	244.293	218.139	POS	1.15516e-06	9.60004e-07	1.13722e-06	1.08412e-06	9.27646e-06	9.42954e-06	9.7061e-06	9.4707e-06	4.09947e-06	4.28221e-06	4.36119e-06	4.24762e-06
Pizotifen	0.786305384615384	193.27	294.135	NEG	1.63814e-06	3.7401e-07	1.70735e-06	1.23983e-06	6.43182e-06	5.56356e-06	6.57991e-06	6.19176e-06	4.15508e-06	4.43391e-06	4.46646e-06	4.35182e-06
Dicyclopentadiene	0.786093076923077	477.825	133.101	POS	1.4717e-06	1.55994e-06	1.37007e-06	1.46724e-06	3.02282e-05	1.99264e-05	4.58724e-05	3.2009e-05	3.6153e-05	3.95631e-05	5.48511e-05	4.35224e-05
Linoleic acid	0.785751230769231	435.037	281.247	POS	3.39106e-06	9.51707e-06	8.0709e-06	6.99301e-06	6.21569e-06	6.23892e-06	6.26361e-06	6.23941e-06	1.69045e-09	1.70394e-09	6.88592e-06	2.29644e-06
6-Iminocyclohexa-2,4-dienone	0.784813307692308	40.4545	108.044	POS	0.0005177	0.000538935	0.000530103	0.000528913	3.97982e-05	0.000120111	3.79468e-05	6.5952e-05	5.74283e-05	6.09349e-05	1.89444e-05	4.57692e-05
Vasicinone	0.783788846153846	221.381	203.082	POS	9.82395e-06	9.9383e-06	1.0277e-05	1.00131e-05	7.34233e-06	6.92172e-06	7.26813e-06	7.17739e-06	1.34005e-05	1.60995e-05	1.68574e-05	1.54525e-05
8-hydroperoxy-9,12-octadecadienoic acid	0.783625153846154	361.025	313.237	POS	1.17342e-05	1.09406e-05	1.28201e-05	1.18316e-05	1.63815e-05	1.75261e-05	1.7495e-05	1.71342e-05	1.99759e-05	2.42181e-05	1.92596e-05	2.11512e-05
N-Acetylneuraminate	0.782168230769231	34.2724	310.113	POS	0.000232482	0.000246735	0.000223053	0.00023409	0.000282217	0.000279722	0.000287202	0.000283047	0.000257365	0.000267171	0.000284356	0.00026963
Diphenylsulfoxide	0.781064769230769	30.7257	203.053	POS	0.000196122	0.000197284	0.000193224	0.000195543	0.000193175	0.000182091	0.000195782	0.00019035	0.000134599	0.000135562	0.000130348	0.000133503
Heptadecanoic acid	0.780991461538462	522.742	269.249	NEG	0.000316825	0.000625682	0.00100257	0.000648358	0.000327955	0.000491179	0.000990035	0.000603056	0.00056198	0.000621809	1.71209e-09	0.000394597
Linoleoyl glycine	0.780538692307692	507.055	338.268	POS	7.3233e-05	0.000112393	8.22729e-05	8.92996e-05	8.70038e-05	7.3884e-05	7.08109e-05	7.72329e-05	0.000119685	0.000121334	8.90828e-05	0.000110034
6-[5]-ladderane-1-hexanol	0.780110461538461	454.014	261.221	POS	5.53462e-06	5.11487e-06	4.50207e-06	5.05052e-06	7.26418e-06	7.27783e-06	7.40505e-06	7.31569e-06	1.11145e-05	1.11111e-05	1.06672e-05	1.09643e-05
4-METHYLDAPHNETIN	0.779443769230769	231.037	191.035	NEG	7.51583e-07	8.04926e-07	9.68898e-07	8.41802e-07	6.47828e-07	6.63884e-07	6.27293e-07	6.46335e-07	4.92961e-07	5.91921e-07	8.59008e-07	6.47963e-07
Nor-psi-tropine	0.779441692307692	210.79	128.107	POS	8.53358e-06	8.17788e-06	7.98063e-06	8.2307e-06	1.68954e-05	1.56498e-05	1.68467e-05	1.6464e-05	1.95491e-05	2.15389e-05	1.60088e-05	1.90323e-05
Benzaldehyde	0.778043307692308	178.972	107.049	POS	3.59318e-06	3.48118e-06	3.00367e-06	3.35934e-06	8.96509e-06	8.40255e-06	8.75023e-06	8.70596e-06	4.00612e-05	3.96536e-05	3.97402e-05	3.98183e-05
Carbidopa	0.778010769230769	140.056	227.103	POS	2.51395e-05	1.67087e-09	2.67041e-05	1.72817e-05	2.60739e-05	2.45798e-05	2.58624e-05	2.55054e-05	2.77418e-05	1.70394e-09	2.9927e-05	1.92235e-05
N-oleoyl isoleucine	0.777209153846154	526.165	396.347	POS	5.8638e-06	7.97924e-06	5.76869e-06	6.53724e-06	3.06039e-05	2.72143e-05	3.22662e-05	3.00281e-05	2.15094e-05	1.89167e-05	2.35495e-05	2.13252e-05
3-(Hydrohydroxyphosphoryl)pyruvate	0.776716076923077	654.041	152.995	POS	0.000367195	0.000401686	1.62438e-09	0.000256294	0.000397134	0.000383335	0.000407769	0.000396079	0.000401459	0.000406297	1.71209e-09	0.000269253
Thymine	0.776181461538461	57.4916	127.058	POS	9.81884e-06	1.27929e-05	1.19842e-05	1.1532e-05	6.59819e-06	1.06439e-05	2.45792e-06	6.56667e-06	1.12547e-06	7.53713e-06	1.49032e-05	7.85527e-06
N-Acryloylglycine	0.773467923076923	192.994	130.05	POS	1.06073e-05	1.00064e-05	9.83217e-06	1.01486e-05	1.62014e-05	1.38633e-05	1.37847e-05	1.46165e-05	1.28378e-05	1.28723e-05	1.09025e-05	1.22042e-05
N-Acetyl-D-mannosaminolactone	0.773449307692308	31.303	220.081	POS	0.000280794	0.000278499	0.000302674	0.000287322	0.0001915	0.000187957	0.000191622	0.00019036	8.85262e-05	0.000101832	0.000117513	0.000102624
N-Acetylindole	0.773182307692308	236.725	160.076	POS	1.43265e-06	1.31512e-06	1.17969e-06	1.30915e-06	8.92866e-06	8.47914e-06	8.65985e-06	8.68922e-06	6.61345e-06	6.74861e-06	6.91788e-06	6.75998e-06
Macaridine	0.773143846153846	163.782	216.102	POS	4.17959e-05	4.0391e-05	4.19753e-05	4.13874e-05	3.64456e-05	3.54578e-05	4.06238e-05	3.75091e-05	1.15265e-05	1.1446e-05	1.22037e-05	1.17254e-05
p-Acetaminobenzoic acid	0.772608	138.98	178.051	NEG	1.22153e-06	3.32328e-06	1.97207e-06	2.17229e-06	1.05954e-06	1.61665e-05	1.61454e-06	6.28021e-06	8.69943e-06	8.39539e-06	7.04887e-06	8.04789e-06
Triamcinolone acetonide	0.772413153846154	259.71	441.129	POS	5.36435e-06	5.13268e-06	5.56653e-06	5.35452e-06	2.62241e-06	2.75944e-06	3.30119e-06	2.89435e-06	1.79614e-06	1.9605e-06	2.21164e-06	1.98943e-06
alpha-Methyl-m-tyrosine	0.771107923076923	287.177	196.097	POS	1.81936e-05	1.68173e-05	1.86396e-05	1.78835e-05	7.38969e-06	7.89096e-06	7.96609e-06	7.74891e-06	4.0769e-06	3.6408e-06	4.04905e-06	3.92225e-06
12S-HHTrE	0.771001076923077	202.656	303.191	POS	9.97124e-05	9.10831e-05	0.00010556	9.8785e-05	7.29279e-05	7.1898e-05	7.55288e-05	7.34516e-05	2.07372e-05	2.06283e-05	2.69071e-05	2.27575e-05
KOJIC ACID	0.770281	172.631	143.034	POS	2.27553e-05	2.28418e-05	2.29766e-05	2.28579e-05	9.86328e-06	9.1253e-06	1.00184e-05	9.669e-06	6.29602e-06	6.93487e-06	7.06908e-06	6.76666e-06
Isoleucyl-Phenylalanine	0.770212923076923	210.131	279.17	POS	7.38806e-05	7.71578e-05	7.5312e-05	7.54501e-05	4.58488e-05	4.7198e-05	4.59568e-05	4.63345e-05	8.43826e-07	1.80871e-05	1.33554e-06	6.75548e-06
Ac-Tyr-OEt	0.769217384615385	165.401	250.109	NEG	2.37244e-06	2.62556e-06	2.87712e-06	2.62504e-06	3.35433e-06	3.24619e-06	3.05074e-06	3.21709e-06	1.18863e-05	1.27794e-05	1.19922e-05	1.22193e-05
Sterebin E	0.768607846153846	405.015	339.251	POS	1.40902e-05	1.05738e-06	1.14768e-06	5.43174e-06	1.56322e-05	1.71918e-05	3.15174e-06	1.19919e-05	3.83964e-06	3.29657e-06	3.9959e-06	3.7107e-06
Succinylacetone	0.768530923076923	48.8846	157.051	NEG	9.3125e-06	9.86684e-06	1.20987e-05	1.0426e-05	2.41356e-05	2.16066e-05	2.64598e-05	2.40673e-05	5.71274e-05	6.28274e-05	5.40926e-05	5.80158e-05
Isovalerylglutamic acid	0.768240076923077	214.311	232.118	POS	5.41065e-05	5.38064e-05	5.58097e-05	5.45742e-05	5.83748e-05	5.73193e-05	5.51452e-05	5.69464e-05	3.93794e-05	4.17007e-05	4.34694e-05	4.15165e-05
Octopamine	0.767725384615385	235.023	154.086	POS	8.9635e-06	1.00578e-05	8.74185e-06	9.25437e-06	5.44106e-06	4.80328e-06	4.667e-06	4.97045e-06	3.23083e-06	3.31635e-06	3.36978e-06	3.30565e-06
Glycine, 5-oxo-L-prolyl-	0.767577153846154	35.3085	185.057	NEG	0.000104745	0.000113081	0.000112704	0.000110177	0.000117356	0.000107831	0.000110636	0.000111941	9.45746e-05	0.000103328	9.55878e-05	9.783e-05
Nap-Ile-OH	0.767460384615385	181.755	435.153	NEG	6.16914e-06	6.4317e-06	5.79229e-06	6.13105e-06	6.77949e-06	6.614e-06	6.94093e-06	6.77814e-06	8.73858e-06	9.26355e-06	9.0088e-06	9.00364e-06
Glycerophospho-N-Palmitoyl Ethanolamine	0.767366615384615	358.749	452.279	NEG	3.28716e-06	3.43308e-06	3.03367e-06	3.2513e-06	6.94267e-06	6.71718e-06	7.73434e-06	7.1314e-06	1.04586e-05	1.02512e-05	1.03824e-05	1.03641e-05
5-(4-HYDROXYPHENYL)-5-PHENYLHYDANTOIN	0.765813153846154	357.688	267.077	NEG	2.48538e-06	2.56761e-06	2.61327e-06	2.55542e-06	7.90784e-07	8.70331e-07	9.41492e-07	8.67535e-07	5.99917e-07	6.16247e-07	5.23632e-07	5.79932e-07
Butoctamide hydrogen succinate	0.765457615384615	191.798	316.211	POS	8.91342e-06	1.05879e-05	9.45392e-06	9.65176e-06	1.31814e-05	1.28927e-05	1.36213e-05	1.32318e-05	2.45924e-05	2.55158e-05	2.40278e-05	2.4712e-05
4-methyl-hexanoic acid	0.765331307692308	215.198	129.092	NEG	7.45897e-06	7.24677e-06	7.39485e-06	7.36686e-06	7.68201e-06	1.6379e-09	7.90609e-06	5.19658e-06	7.54281e-06	7.86578e-06	1.71209e-09	5.13677e-06
2-Pyridylacetic acid	0.764458384615385	49.0434	136.035	NEG	6.3374e-07	7.68882e-07	7.01861e-07	7.01494e-07	1.28876e-06	1.02069e-06	1.26173e-06	1.19039e-06	1.087e-06	1.06643e-06	1.71209e-09	7.18381e-07
3-Isopropyl-2-methoxy-5-methylpyrazine	0.763904692307692	176.749	167.118	POS	9.04088e-06	1.02942e-05	9.30694e-06	9.54734e-06	6.25377e-06	5.67367e-06	5.9033e-06	5.94358e-06	1.50602e-05	1.30629e-05	1.33664e-05	1.38298e-05
GALACTITOL	0.763215846153846	32.3612	181.072	NEG	0.00239768	0.00240859	0.00224754	0.00235127	0.00287311	0.00275099	0.00308514	0.00290308	0.00302269	0.0032355	0.00304619	0.00310146
Methylgingerol	0.761515384615385	312.87	307.192	NEG	3.32979e-06	3.51522e-06	3.35095e-06	3.39866e-06	1.27265e-06	1.1684e-06	1.30259e-06	1.24788e-06	1.90547e-06	2.00536e-06	1.77216e-06	1.89433e-06
cis-5-dodecenoic acid	0.761260692307692	339.538	197.155	NEG	3.87992e-06	4.14074e-06	3.74021e-06	3.92029e-06	6.64094e-06	6.56634e-06	6.55521e-06	6.5875e-06	9.30516e-06	9.2845e-06	8.68702e-06	9.09223e-06
DL-Propargylglycine	0.760915615384615	47.9766	114.055	POS	8.92494e-05	0.000101022	9.04827e-05	9.35846e-05	7.42272e-05	7.41741e-05	7.19266e-05	7.34426e-05	6.15742e-05	6.36203e-05	6.57865e-05	6.36604e-05
2,4,6-Octatriyn-1-ol	0.760632	66.2126	119.049	POS	0.000123202	0.000121708	0.000117761	0.000120891	8.28099e-05	8.31341e-05	8.15972e-05	8.25137e-05	8.25506e-05	8.36731e-05	8.58462e-05	8.40233e-05
Isobutyryl carnitine	0.759983153846154	162.493	232.154	POS	2.63856e-05	2.77444e-05	2.66238e-05	2.69179e-05	2.15929e-05	2.28926e-05	2.33487e-05	2.26114e-05	1.01716e-05	1.06716e-05	1.04401e-05	1.04278e-05
Proclavaminic acid	0.759975461538462	82.3741	203.103	POS	1.6775e-05	1.84886e-05	1.67111e-05	1.73249e-05	2.73208e-05	2.38732e-05	2.87808e-05	2.66583e-05	8.21159e-05	0.000113376	0.000120985	0.000105492
Decanoic acid	0.759401538461538	312.993	171.139	NEG	2.24405e-05	2.33152e-05	1.62438e-09	1.52524e-05	2.46357e-05	1.6379e-09	2.46906e-05	1.64427e-05	1.69045e-09	1.70394e-09	2.46119e-05	8.20511e-06
1,8-Dihydroxy-3-methylnaphthalene	0.758106461538462	316.56	175.075	POS	8.32556e-06	9.0267e-06	8.90989e-06	8.75405e-06	8.04409e-06	7.29409e-06	8.17602e-06	7.83807e-06	5.78797e-06	5.5791e-06	5.47907e-06	5.61538e-06
Isopentenyladenine	0.756261846153846	150.999	202.109	NEG	5.55543e-05	5.5623e-05	5.26177e-05	5.45983e-05	8.54828e-05	8.06178e-05	8.48368e-05	8.36458e-05	7.21683e-05	7.53338e-05	7.41791e-05	7.38937e-05
N-(beta-ketocaproyl)-L-Homoserine lactone	0.755614538461538	228.334	214.107	POS	8.61414e-06	9.18096e-06	8.88135e-06	8.89215e-06	5.35953e-06	5.25418e-06	4.7357e-06	5.11647e-06	2.5812e-06	3.09035e-06	3.28865e-06	2.98673e-06
4-Hydroxybenzotriazole	0.753799076923077	554.262	134.036	NEG	0.000142757	0.00017145	0.000103718	0.000139308	0.00021546	0.000102691	0.000142496	0.000153549	0.000136314	1.70394e-09	0.000167561	0.000101292
Methacycline	0.752835153846154	267	443.144	POS	1.11125e-05	1.12316e-05	1.1147e-05	1.11637e-05	7.98295e-06	7.42703e-06	8.25207e-06	7.88735e-06	1.49896e-06	1.64119e-06	1.74157e-06	1.62724e-06
FARNESOL	0.750923230769231	265.953	261.159	POS	7.96923e-05	8.06095e-05	7.61415e-05	7.88144e-05	4.16577e-05	4.27131e-05	4.16201e-05	4.1997e-05	2.00969e-05	1.96286e-05	2.09275e-05	2.02177e-05
Vaccenic acid	0.750626153846154	530.598	283.263	POS	9.33305e-06	1.10285e-05	1.10445e-05	1.04687e-05	1.4245e-05	1.34957e-05	1.59192e-05	1.45533e-05	1.97007e-05	1.79523e-05	2.12561e-05	1.96364e-05
4-Biphenylamine	0.749589230769231	225.043	170.097	POS	1.3819e-05	1.29547e-05	1.21448e-05	1.29728e-05	9.82923e-06	8.69984e-06	9.35452e-06	9.29453e-06	2.48436e-06	3.15033e-06	2.92685e-06	2.85385e-06
Dodecanedioic acid	0.749505923076923	227.951	229.145	NEG	2.06744e-06	2.25667e-06	1.93147e-06	2.08519e-06	7.12219e-06	5.97858e-06	7.44197e-06	6.84758e-06	1.4919e-05	1.49134e-05	1.49926e-05	1.49417e-05
Deacetylgedunin	0.749087846153846	214.618	439.209	NEG	9.25173e-06	9.32924e-06	9.19925e-06	9.26007e-06	5.22301e-06	4.98353e-06	5.28478e-06	5.16377e-06	3.43798e-06	3.34357e-06	3.391e-06	3.39085e-06
3-Methylxanthine	0.748412230769231	448.958	165.041	NEG	3.49149e-06	2.46597e-06	2.55486e-06	2.83744e-06	2.56148e-06	3.29918e-06	3.35855e-06	3.07307e-06	3.41944e-06	3.86144e-06	1.71209e-09	2.42753e-06
8-iso Prostaglandin A2	0.748385	361.025	335.219	POS	1.16662e-05	1.08947e-05	1.23861e-05	1.1649e-05	1.72711e-05	1.85819e-05	1.8722e-05	1.81917e-05	2.00553e-05	2.11663e-05	2.11583e-05	2.07933e-05
17-Hydroxylinolenic acid	0.748004461538461	357.256	295.226	POS	2.2459e-05	1.69189e-05	2.34566e-05	2.09448e-05	3.39701e-05	3.30216e-05	3.34152e-05	3.34689e-05	3.75312e-05	4.14932e-05	4.1075e-05	4.00332e-05
N,N-Diethyl-4-hydroxybenzamide	0.746193076923077	267.95	194.118	POS	6.79867e-05	7.17394e-05	6.83924e-05	6.93728e-05	2.44762e-05	2.65867e-05	2.59147e-05	2.56592e-05	1.20075e-05	1.25859e-05	1.38007e-05	1.2798e-05
Fenamic acid	0.744866230769231	197.712	214.086	POS	0.000189114	0.000198342	0.000193704	0.00019372	0.00020689	0.000200178	0.00021968	0.000208916	0.000298514	0.000302236	0.000315919	0.000305556
Hordenine	0.744411923076923	159.288	164.108	NEG	2.79319e-05	2.96878e-05	2.75314e-05	2.83837e-05	1.63674e-05	1.58389e-05	1.60853e-05	1.60972e-05	6.76656e-06	7.08423e-06	7.5245e-06	7.1251e-06
EUGENITOL	0.742616153846154	228.525	205.051	NEG	1.27389e-05	1.36637e-05	1.21386e-05	1.28471e-05	5.97001e-06	5.32578e-06	6.3003e-06	5.86536e-06	2.35516e-06	2.6414e-06	2.81779e-06	2.60479e-06
Monodesmethylpheniramine	0.742461461538461	238.599	227.154	POS	2.77786e-06	1.3651e-06	2.66381e-06	2.26892e-06	3.0275e-06	3.07388e-06	3.03288e-06	3.04476e-06	1.03184e-05	6.2399e-06	1.71209e-09	5.52e-06
1-(2-Furanyl)-1-butanone	0.742390769230769	587.784	139.074	POS	0.000335098	0.000222709	0.000254608	0.000270805	0.000194281	0.000161111	0.000244324	0.000199906	0.000171091	0.000249631	0.000155775	0.000192165
N-Acetylleucine	0.741958692307692	215.881	174.113	POS	7.9906e-06	8.20121e-06	7.75343e-06	7.98175e-06	9.81996e-06	8.74117e-06	1.0144e-05	9.56836e-06	6.81442e-06	7.39174e-06	7.75722e-06	7.32113e-06
D-Glucoheptose	0.741693230769231	284.414	209.067	NEG	1.44538e-05	1.67087e-09	1.26365e-05	9.03065e-06	1.59063e-05	1.4079e-05	1.50318e-05	1.50057e-05	1.4707e-05	1.31927e-05	1.71209e-09	9.30046e-06
Harmine	0.740939538461538	290.282	211.088	NEG	8.18458e-06	7.98016e-06	7.61767e-06	7.92747e-06	5.66881e-06	5.34043e-06	5.02428e-06	5.34451e-06	4.48198e-06	4.69517e-06	4.53543e-06	4.57086e-06
15-HEPE	0.740831461538462	355.429	317.21	NEG	1.60047e-06	1.98424e-06	1.56823e-06	1.71765e-06	2.61606e-06	2.1968e-06	2.50179e-06	2.43822e-06	3.22655e-06	3.12614e-06	2.79029e-06	3.04766e-06
N-(6-aminohexanoyl)-6-aminohexanoic acid	0.740311615384615	193.44	245.186	POS	0.000218317	0.000230311	0.000221604	0.000223411	0.000137696	0.000135951	0.000141292	0.000138313	6.41946e-05	6.47979e-05	6.779e-05	6.55942e-05
2-Acetyl-1,5,6,7-tetrahydro-6-hydroxy-7-(hydroxymethyl)-4H-azepine-4-one	0.740281538461538	201.535	200.09	POS	8.66732e-06	9.73221e-06	8.88631e-06	9.09528e-06	9.09196e-06	8.48831e-06	8.92654e-06	8.8356e-06	4.71025e-06	5.34981e-06	5.33053e-06	5.1302e-06
N-Isobutyrylglycine	0.740012461538461	35.8396	144.067	NEG	1.79928e-05	1.67087e-09	1.86145e-05	1.2203e-05	1.71483e-09	1.85556e-05	1.98311e-05	1.27961e-05	1.90575e-05	1.70394e-09	1.71209e-09	6.35365e-06
trans-Cinnamic acid	0.739685	138.98	147.045	NEG	6.91806e-05	7.11916e-05	6.94599e-05	6.9944e-05	5.48862e-05	5.23818e-05	5.66987e-05	5.46556e-05	5.07358e-05	4.83121e-05	5.01463e-05	4.97314e-05
DL-2-Hydroxyvaleric acid	0.738191538461538	43.3927	117.056	NEG	9.56845e-05	9.71983e-05	9.55894e-05	9.61574e-05	0.000244929	0.000177926	0.000187738	0.000203531	0.000235187	0.000238472	0.000139943	0.000204534
1,3-PBIT	0.738078846153846	201.639	283.107	POS	1.76172e-05	1.84585e-05	1.83264e-05	1.8134e-05	1.19213e-05	1.05488e-05	1.20417e-05	1.1504e-05	1.33595e-05	1.33933e-05	1.54509e-05	1.40679e-05
alpha-ESA	0.737973230769231	419.517	277.217	NEG	1.04536e-05	1.19682e-05	1.12276e-05	1.12165e-05	1.02514e-05	1.03823e-05	9.71301e-06	1.01156e-05	1.5217e-05	1.71749e-05	1.71946e-05	1.65288e-05
3-Methylpyrazole	0.737779	538.475	83.0603	POS	0.000371383	0.000538056	0.000856441	0.000588627	0.000884026	3.32498e-05	0.000581223	0.0004995	5.95208e-05	3.0364e-05	0.000536253	0.000208713
Ethyl (2E,4Z,7Z)-Decatrienoate	0.736968769230769	275.478	195.138	POS	6.98293e-06	7.80062e-06	7.82852e-06	7.53736e-06	7.78156e-06	8.88086e-06	8.53131e-06	8.39791e-06	1.69045e-09	9.35176e-06	9.48301e-06	6.27882e-06
L-Histidinal	0.735480461538461	520.462	140.082	POS	0.000201339	8.58758e-06	0.000120153	0.000110027	0.000108767	0.000114472	0.000125006	0.000116082	1.69045e-09	0.000193067	0.000178325	0.000123798
Oleic acid	0.734737846153846	509.265	281.249	NEG	0.027475	0.0268385	0.0301186	0.028144	0.029805	0.0346868	0.0334717	0.0326545	0.0368895	0.0378211	0.0393491	0.0380199
Flurandrenolide	0.734719846153846	267.786	441.131	NEG	1.92944e-06	1.68974e-06	2.10528e-06	1.90815e-06	1.22887e-06	1.30313e-06	1.48232e-06	1.33811e-06	2.68089e-07	2.75832e-07	2.84533e-07	2.76151e-07
Slaframine	0.734705923076923	212.522	199.144	POS	9.86937e-06	9.32612e-06	9.27102e-06	9.48884e-06	5.30648e-06	5.02039e-06	5.26947e-06	5.19878e-06	2.25458e-06	2.16134e-06	2.5409e-06	2.31894e-06
Diethyl-phthalate	0.733741615384615	215.918	221.082	NEG	5.01416e-06	5.12406e-06	4.91654e-06	5.01825e-06	7.82215e-06	7.02572e-06	8.35719e-06	7.73502e-06	5.453e-06	5.59765e-06	5.75966e-06	5.60344e-06
3',4'-dihydroxyflurbiprofen	0.732796538461538	63.6608	277.085	POS	4.26592e-05	4.26658e-05	4.201e-05	4.2445e-05	3.17532e-05	2.95069e-05	3.14476e-05	3.09026e-05	1.79072e-05	1.65768e-05	1.92614e-05	1.79151e-05
ISOPEONOL	0.732145692307692	234.883	165.056	NEG	1.68854e-05	1.72993e-05	1.69166e-05	1.70338e-05	1.04535e-05	8.47342e-06	9.31199e-06	9.41297e-06	8.56214e-06	9.20384e-06	7.91626e-06	8.56075e-06
Dihydroxymelphalan	0.730560307692308	210.865	269.138	POS	4.2203e-06	3.30605e-07	4.15689e-06	2.9026e-06	1.57444e-06	3.70444e-06	3.25109e-06	2.84332e-06	6.66614e-07	1.26199e-06	1.29972e-06	1.07611e-06
Butyryl-L-carnitine	0.728684307692308	143.615	232.154	POS	1.09673e-05	1.1063e-05	1.21384e-05	1.13896e-05	3.65608e-06	3.47312e-06	3.48032e-06	3.53651e-06	1.2449e-06	1.75814e-06	1.74581e-06	1.58295e-06
N-3-oxo-hexadec-11(Z)-enoyl-L-Homoserine lactone	0.728135230769231	275.983	352.246	POS	4.82614e-06	4.91026e-06	4.90018e-06	4.87886e-06	1.71483e-09	4.33067e-06	5.1004e-06	3.14426e-06	5.05851e-06	4.93554e-06	4.87643e-06	4.95683e-06
3-O-Methyl-a-methyldopamine	0.728132692307692	312.734	182.118	POS	6.12309e-05	6.04108e-05	6.16344e-05	6.1092e-05	2.35246e-05	2.28005e-05	2.48143e-05	2.37131e-05	1.11311e-05	1.12782e-05	1.23087e-05	1.15727e-05
N,N-Dimethyldodecylamine N-oxide	0.726903769230769	327.377	230.248	POS	2.35651e-05	2.42924e-05	2.45009e-05	2.41195e-05	2.42986e-05	2.33549e-05	2.43972e-05	2.40169e-05	1.69045e-09	3.18865e-05	2.74711e-05	1.97864e-05
(E)-4-stilbenol	0.726209230769231	402.386	197.096	POS	6.44314e-06	5.90782e-06	6.4385e-06	6.26315e-06	6.97355e-06	6.3317e-06	6.27988e-06	6.52838e-06	6.99152e-06	6.24567e-06	7.02161e-06	6.75293e-06
L-ARABITOL	0.725878923076923	202.936	151.059	NEG	1.44302e-06	1.23657e-06	1.09589e-06	1.25849e-06	1.47688e-06	1.10764e-06	1.5159e-06	1.3668e-06	7.48337e-07	2.59479e-07	4.32978e-07	4.80265e-07
meso-Erythritol	0.723839692307692	33.3373	121.051	NEG	8.86331e-05	8.88874e-05	9.01052e-05	8.92086e-05	0.000133003	0.000123002	0.000125647	0.000127217	9.05365e-05	9.91344e-05	8.60702e-05	9.19137e-05
Fructoselysine	0.722342461538461	29.3259	309.165	POS	9.94946e-05	0.000106234	9.94016e-05	0.00010171	5.72977e-05	5.89693e-05	5.86895e-05	5.83188e-05	2.66034e-05	2.60232e-05	3.09772e-05	2.78679e-05
1,6-Dihydro-1-(3-methoxyphenethyl)-6-oxonicotinic acid	0.721938538461538	153.783	274.107	POS	3.01256e-05	2.9745e-05	3.21869e-05	3.06859e-05	2.34118e-05	2.20105e-05	2.42779e-05	2.32334e-05	1.33874e-05	1.34089e-05	1.41425e-05	1.36463e-05
aminohippuric acid	0.721337846153846	138.98	193.062	NEG	1.2153e-06	1.38019e-06	1.19169e-06	1.26239e-06	1.13744e-06	1.08571e-06	1.1738e-06	1.13232e-06	1.69045e-09	1.70394e-09	1.71209e-09	1.70216e-09
3-Hydroxy-3-methylglutaric acid	0.721284307692308	28.3279	161.046	NEG	6.39462e-05	6.42561e-05	6.44328e-05	6.42117e-05	9.78842e-05	0.000131361	9.92789e-05	0.000109508	9.14965e-05	8.89508e-05	8.92099e-05	8.98857e-05
(4E,8E,10E-d18:3)sphingosine	0.721119230769231	418.052	296.258	POS	2.94164e-05	1.62072e-05	1.55712e-05	2.03983e-05	1.87428e-05	1.96958e-05	1.97784e-05	1.94057e-05	3.68539e-05	4.56084e-05	3.98e-05	4.07541e-05
4-Hydroxymethylimidazole	0.720863076923077	622.223	99.0553	POS	0.000366182	4.08341e-07	0.000194176	0.000186922	0.000190013	0.000358815	0.000300233	0.000283021	0.000374806	0.000379186	0.000373907	0.000375966
His	0.719990692307692	604.559	156.077	POS	3.05839e-05	3.44831e-05	2.47997e-05	2.99556e-05	2.59121e-05	2.92727e-05	1.73406e-09	1.83955e-05	2.27729e-05	3.81284e-05	2.77797e-05	2.95603e-05
Piperidione	0.719659923076923	211.96	170.118	POS	8.16308e-06	8.21089e-06	8.9535e-06	8.44249e-06	9.53069e-06	1.12595e-05	9.76162e-06	1.01839e-05	1.0357e-05	1.13792e-05	1.10904e-05	1.09422e-05
Ethirimol	0.718667538461538	160.047	210.16	POS	3.37031e-08	1.62414e-07	2.17599e-07	1.37905e-07	3.60074e-07	5.1199e-07	5.63208e-07	4.78424e-07	1.19035e-05	1.19428e-05	1.17361e-05	1.18608e-05
2,3-Dihydro-4-methylfuran	0.717214384615385	142.024	85.0648	POS	2.1329e-05	1.97435e-05	2.03641e-05	2.04789e-05	4.04286e-05	4.04654e-05	4.27887e-05	4.12276e-05	2.58244e-05	2.51435e-05	2.71307e-05	2.60329e-05
7-Methylxanthine	0.714563692307692	58.8722	165.041	NEG	1.04355e-05	9.97206e-06	9.9379e-06	1.01152e-05	1.21781e-05	1.34459e-05	1.26067e-05	1.27436e-05	1.47299e-05	1.6192e-05	1.69025e-05	1.59415e-05
HIPPURATE	0.713416769230769	164.922	178.051	NEG	1.42144e-05	1.44286e-05	1.39565e-05	1.41998e-05	1.47689e-05	1.42881e-05	1.43388e-05	1.44653e-05	7.38287e-05	7.72065e-05	7.35593e-05	7.48648e-05
3,4-Dihydroxyphenylalanine	0.712816615384615	552.744	196.063	NEG	6.64436e-05	9.74485e-05	8.58421e-05	8.32447e-05	8.30453e-05	7.02185e-05	9.5294e-05	8.28526e-05	1.69045e-09	8.61135e-05	6.55281e-05	5.05477e-05
Dodecyl glucoside	0.712358769230769	233.123	347.244	NEG	1.60852e-09	3.87919e-06	3.78932e-06	2.55671e-06	1.71483e-09	1.6379e-09	4.45569e-06	1.48635e-06	4.35053e-06	4.21563e-06	3.97403e-06	4.18006e-06
4-Vinylcyclohexene	0.710932153846154	328.993	109.101	POS	3.75258e-05	3.50169e-05	2.73969e-05	3.33132e-05	4.6964e-05	3.82299e-05	4.28352e-05	4.26763e-05	2.96537e-05	2.9093e-05	4.2901e-05	3.38826e-05
Torsemide	0.710636230769231	138.404	347.121	NEG	9.49665e-06	9.57629e-06	9.66549e-06	9.57948e-06	7.5512e-06	7.37059e-06	7.71669e-06	7.54616e-06	3.9669e-06	3.9181e-06	3.99792e-06	3.96097e-06
1-Benzylimidazole	0.709018230769231	207.102	159.092	POS	5.13935e-06	5.15332e-06	5.09619e-06	5.12962e-06	4.86754e-06	4.26073e-06	5.09468e-06	4.74098e-06	9.55436e-06	9.80771e-06	9.46204e-06	9.60804e-06
Methyl jasmonate	0.707271615384615	383.287	225.148	POS	5.44561e-06	5.88505e-06	5.83464e-06	5.72177e-06	1.13337e-05	1.02819e-05	1.1853e-05	1.11562e-05	1.4245e-05	1.62249e-05	1.5471e-05	1.53136e-05
PC(18:1(9Z)/20:4(5Z,8Z,11Z,14Z))[U]	0.707010846153846	486.541	808.582	POS	9.94991e-05	7.2866e-05	8.56585e-05	8.60079e-05	5.86158e-05	0.000103963	9.84972e-05	8.70255e-05	7.43555e-05	0.000118108	0.000114054	0.000102172
AMPA	0.706040153846154	58.0647	187.071	POS	6.58407e-05	6.8959e-05	6.68781e-05	6.72259e-05	9.77358e-05	9.49478e-05	9.8194e-05	9.69592e-05	8.34684e-05	8.32485e-05	9.07748e-05	8.58306e-05
6,8-Dimethyl-4-hydroxycoumarin	0.705802538461538	278.509	189.056	NEG	1.22176e-05	1.3284e-05	1.21391e-05	1.25469e-05	5.55262e-06	4.67849e-06	5.53618e-06	5.25576e-06	1.41532e-06	1.36344e-06	1.62451e-06	1.46775e-06
N-Acetylneuraminic acid	0.705266307692308	127.894	294.154	POS	0.00193711	0.00192589	0.00188399	0.00191566	0.000961951	0.000872962	0.00109786	0.00097759	0.00041199	0.000437851	0.000521249	0.00045703
Koenoline	0.704398615384615	273.721	228.102	POS	2.92966e-05	2.71461e-05	2.8663e-05	2.83686e-05	1.14102e-05	1.11531e-05	1.22452e-05	1.16028e-05	5.69905e-06	5.65485e-06	5.83708e-06	5.73033e-06
Phosphatidylcholine lyso 18:2	0.703522538461538	403.271	578.347	NEG	1.37572e-05	1.44372e-05	1.47112e-05	1.43019e-05	2.44421e-05	2.20368e-05	2.44356e-05	2.36382e-05	1.90644e-05	1.6987e-05	1.78406e-05	1.7964e-05
2-Oxo-4-hydroxy-5-aminovalerate	0.702411846153846	59.7995	148.06	POS	1.39103e-05	1.32356e-05	1.58714e-05	1.43391e-05	0.000120012	3.14108e-05	2.67271e-05	5.93832e-05	2.72804e-05	0.000216069	0.000218929	0.000154093
Benzyloxyphenylisoserine Methylester	0.701340769230769	198.039	298.109	NEG	4.46109e-06	4.42825e-06	4.04851e-06	4.31262e-06	3.76699e-06	3.60515e-06	3.46352e-06	3.61189e-06	5.50381e-06	5.43421e-06	4.95781e-06	5.29861e-06
3-Hydroxy-1-indanone	0.700735769230769	148.105	149.06	POS	0.000161097	0.000163243	0.000175364	0.000166568	0.000120817	0.000126549	0.000134878	0.000127415	0.000125763	0.000122066	0.000124764	0.000124197
L-Malic acid	0.699261769230769	26.9246	133.014	NEG	0.000376024	0.000404829	0.000398167	0.000393007	0.000316134	0.000281297	0.000286806	0.000294746	0.000300399	0.000335741	0.000292324	0.000309488
Hydralazine	0.698353307692308	629.495	161.082	POS	9.65201e-05	0.000126632	6.22569e-05	9.51364e-05	9.28602e-05	0.000210316	0.000230472	0.000177883	0.000104333	0.000230119	0.00017988	0.000171444
3,4-DIHYDROXY-L-PHENYLALANINE	0.697675153846154	635.43	196.063	NEG	0.000133651	7.21215e-05	8.25723e-05	9.6115e-05	9.01099e-05	0.000248198	5.66748e-05	0.000131661	0.000356262	0.000140772	0.000270266	0.000255767
11-deoxy PGF2beta	0.697280153846154	420.086	337.239	NEG	8.82115e-06	9.42598e-06	9.50675e-06	9.25129e-06	7.31621e-06	7.51472e-06	7.86935e-06	7.56676e-06	7.08507e-06	7.26937e-06	7.37315e-06	7.24253e-06
L-phenylalanyl-L-proline	0.695449769230769	158.689	261.125	NEG	7.73945e-06	8.18593e-06	7.92573e-06	7.95037e-06	4.24282e-06	4.11341e-06	4.60172e-06	4.31932e-06	2.4411e-06	2.53268e-06	2.48468e-06	2.48616e-06
delta-Tocopherol	0.695117076923077	607.078	401.343	NEG	1.46612e-05	1.61022e-05	1.59209e-05	1.55614e-05	2.49436e-05	2.52858e-05	3.56631e-05	2.86309e-05	1.97147e-05	2.23254e-05	2.284e-05	2.16267e-05
9-HpODE	0.695062923076923	290.436	311.223	NEG	7.86236e-05	7.94599e-05	7.5346e-05	7.78098e-05	0.000100689	9.99506e-05	8.91557e-05	9.65986e-05	9.24092e-05	8.99907e-05	9.31013e-05	9.18337e-05
Metolachlor	0.694547923076923	238.599	284.139	POS	7.33971e-06	8.10863e-06	7.38504e-06	7.61113e-06	6.13111e-06	6.21239e-06	5.465e-06	5.93617e-06	5.57767e-06	5.70991e-06	5.58974e-06	5.62578e-06
(2-Methoxyethoxy)propanoic acid	0.693756769230769	623.606	149.082	POS	0.000178863	0.000127606	3.38732e-05	0.000113447	0.000196438	0.000225708	0.000225695	0.000215947	0.000145655	0.000188791	0.000129703	0.000154717
Leucyl-Aspartate	0.693498769230769	145.48	247.129	POS	8.81967e-05	7.50575e-05	7.50045e-05	7.94196e-05	8.93938e-05	8.87527e-05	0.000101821	9.33226e-05	7.56232e-05	7.64457e-05	8.2177e-05	7.8082e-05
Na,Na-Dimethylhistamine	0.693287230769231	514.168	140.118	POS	3.33899e-05	4.16224e-05	2.9318e-05	3.47768e-05	2.59538e-05	3.25826e-05	1.73406e-09	1.95127e-05	2.64443e-05	2.71847e-05	3.11808e-05	2.82699e-05
Methaphenilene	0.693148230769231	147.115	261.144	POS	5.63777e-05	5.93112e-05	5.72207e-05	5.76365e-05	4.85005e-05	8.18315e-05	4.95052e-05	5.99458e-05	2.90619e-05	2.59145e-05	2.62105e-05	2.70623e-05
gamma-Glutamyl-gamma-aminobutyraldehyde	0.692666076923077	133.485	217.118	POS	1.56771e-05	1.52331e-05	1.51209e-05	1.53437e-05	4.13759e-05	4.03616e-05	4.02579e-05	4.06651e-05	8.30631e-05	8.61458e-05	8.87879e-05	8.59989e-05
Valyl-Tyrosine	0.692009692307692	158.257	281.149	POS	3.46279e-05	3.79317e-05	3.67898e-05	3.64498e-05	2.75579e-05	2.87425e-05	2.67879e-05	2.76961e-05	2.46641e-05	2.49656e-05	2.6872e-05	2.55006e-05
4-Hydroxy-1-(3-pyridinyl)-1-butanone	0.691843923076923	148.351	166.086	POS	0.00837127	0.00866857	0.00857177	0.0085372	0.0063792	0.0065583	0.00677917	0.00657222	0.00634796	0.00632708	0.00655781	0.00641095
Mecoprop	0.691523	245.799	213.031	NEG	5.58428e-06	5.47523e-06	5.21289e-06	5.42413e-06	3.49712e-06	3.07505e-06	3.61851e-06	3.39689e-06	6.63778e-07	6.77819e-07	7.07336e-07	6.82978e-07
9S,10R-Epoxy-6Z-octadecene	0.691265230769231	506.134	265.252	POS	3.88633e-05	1.54813e-05	2.47716e-05	2.6372e-05	8.05472e-06	8.4858e-06	1.19221e-05	9.48753e-06	1.60452e-05	3.49175e-05	1.15712e-05	2.08447e-05
8-Isoquinoline methanamine	0.690240769230769	197.712	158.096	POS	0.000266741	0.000281005	0.000269199	0.000272315	0.000290908	0.000277206	0.000302439	0.000290184	0.000409463	0.000420232	0.000427337	0.000419011
Proline betaine	0.689451538461539	107.742	144.102	POS	0.000336515	0.000333287	0.00035391	0.000341237	0.000293923	0.000294192	0.000307172	0.000298429	0.000129594	0.000137391	0.000151139	0.000139375
PC(18:1(9Z)/18:2(9Z,12Z))[U]	0.689364461538461	470.233	784.582	POS	5.85785e-05	4.35111e-05	4.90603e-05	5.03833e-05	5.26492e-05	3.71631e-05	3.08741e-05	4.02288e-05	1.69045e-09	1.70394e-09	3.67304e-05	1.22446e-05
2-Phenylacetamide	0.687550692307692	141.236	136.076	POS	3.11447e-05	3.21881e-05	3.14536e-05	3.15955e-05	2.45493e-05	2.73587e-05	2.46879e-05	2.5532e-05	1.48116e-05	1.72212e-05	1.34827e-05	1.51718e-05
N-oleoyl histidine	0.686734153846154	385.509	420.321	POS	7.65905e-07	9.30394e-07	8.56168e-07	8.50822e-07	6.15588e-06	6.37329e-06	6.83513e-06	6.45476e-06	4.86972e-06	5.12202e-06	5.27183e-06	5.08786e-06
3-methyl-2-nitrophenyl acetate	0.683843923076923	28.832	218.042	POS	0.000181164	0.000203663	0.000183861	0.000189563	8.05558e-05	8.25322e-05	8.19217e-05	8.16699e-05	5.24056e-05	5.75521e-05	5.80361e-05	5.59979e-05
Methyl n-formylanthranilate	0.683106538461538	165.918	180.066	POS	1.60852e-09	5.09689e-06	5.75119e-06	3.61656e-06	1.02929e-05	5.90702e-06	9.85861e-06	8.68617e-06	3.77654e-06	3.87069e-06	6.93572e-06	4.86098e-06
a-[1-(ethylamino)ethyl]-p-hydroxy-Benzyl alcohol	0.680506076923077	307.699	196.133	POS	7.23077e-06	7.0517e-06	7.24796e-06	7.17681e-06	1.17271e-06	1.31991e-06	1.47042e-06	1.32101e-06	1.69931e-06	6.10998e-07	4.97133e-07	9.35812e-07
Betaxolol	0.680282076923077	269.795	308.222	POS	1.7701e-05	1.76329e-05	1.52964e-05	1.68768e-05	2.99618e-05	3.18747e-05	3.36029e-05	3.18131e-05	4.4611e-05	4.38339e-05	4.40158e-05	4.41536e-05
Nebivolol	0.679764153846154	252.537	406.186	POS	3.80491e-06	4.03676e-06	5.14088e-06	4.32751e-06	2.92151e-06	2.90373e-06	2.44274e-06	2.75599e-06	2.05583e-06	2.27275e-06	2.11526e-06	2.14795e-06
N-palmitoyl histidine	0.678535153846154	375.324	394.306	POS	8.0002e-07	1.08206e-06	8.10416e-07	8.975e-07	4.42989e-06	3.98867e-06	9.46843e-06	5.96233e-06	5.44268e-06	5.12088e-06	5.25675e-06	5.27344e-06
2-Methylpropanal oxime	0.677513384615384	19.8103	88.0838	POS	2.32411e-05	2.40064e-05	1.66775e-06	1.63051e-05	1.81526e-06	1.89851e-06	3.45576e-05	1.27571e-05	2.46622e-05	2.66109e-05	2.37862e-05	2.50198e-05
PE(18:1(9Z)/18:0)[U]	0.675653307692308	450.769	746.568	POS	6.63093e-05	3.63823e-05	1.18421e-05	3.81779e-05	3.87481e-05	4.62569e-05	3.14385e-05	3.88145e-05	3.70625e-05	2.22345e-05	5.06825e-05	3.66598e-05
Homocarnosine	0.674165076923077	142.28	241.129	POS	3.6792e-06	3.72885e-06	3.08912e-06	3.49906e-06	1.37771e-06	1.31424e-06	1.73406e-09	8.97895e-07	3.49788e-07	2.74805e-07	4.89616e-07	3.71403e-07
Nefiracetam	0.673537923076923	248.128	247.144	POS	2.94553e-05	3.1878e-05	3.15002e-05	3.09445e-05	1.73897e-05	1.63401e-05	1.62687e-05	1.66662e-05	6.93984e-06	6.9746e-06	7.57385e-06	7.16276e-06
Eicosanoyl-EA	0.673420153846154	397.882	356.352	POS	2.94199e-05	3.1115e-05	3.20001e-05	3.0845e-05	3.8846e-05	3.8833e-05	3.0463e-05	3.60473e-05	2.02656e-05	1.85162e-05	1.94719e-05	1.94179e-05
Bestatin	0.670961615384615	240.568	307.167	NEG	1.36325e-05	1.41958e-05	1.12196e-05	1.3016e-05	6.25525e-06	4.24049e-06	6.11085e-06	5.53553e-06	2.69898e-06	2.88521e-06	3.30631e-06	2.9635e-06
Mevalonic acid	0.670065615384615	545.121	149.082	POS	1.60852e-09	0.000115505	0.00011207	7.58588e-05	0.000111872	0.000206771	0.00016387	0.000160838	0.000153988	0.000164333	0.000104584	0.000140968
Di-n-butyl phthalate	0.669517	313.629	277.145	NEG	3.38065e-06	3.55829e-06	3.52385e-06	3.4876e-06	3.65829e-06	3.35505e-06	3.48006e-06	3.4978e-06	4.0736e-06	4.05961e-06	3.91157e-06	4.01492e-06
1-Pyrroline-2-carboxylic acid	0.667424538461538	59.0648	114.055	POS	7.15944e-05	7.64571e-05	7.32203e-05	7.37573e-05	9.18987e-05	1.6379e-09	8.67875e-05	5.95626e-05	8.62852e-05	8.57301e-05	8.73787e-05	8.64647e-05
Valyl-Valine	0.666685230769231	142.33	217.155	POS	0.000178121	0.000182291	0.000180094	0.000180169	0.000111612	0.000106956	0.000107616	0.000108728	5.39644e-05	5.55079e-05	6.08909e-05	5.67877e-05
Oxypurinol	0.665580153846154	44.4674	151.026	NEG	2.48264e-06	2.95001e-06	2.30389e-06	2.57884e-06	1.71483e-09	3.31447e-06	3.40103e-06	2.23907e-06	3.34633e-06	2.98926e-06	3.35365e-06	3.22975e-06
Tyrosyl-Valine	0.664409076923077	192.888	281.149	POS	1.6966e-05	1.89359e-05	1.89667e-05	1.82895e-05	1.02927e-05	1.05309e-05	1.03858e-05	1.04031e-05	6.78875e-06	5.0265e-06	4.85558e-06	5.55694e-06
5-cis Carbaprostacyclin	0.664266230769231	484.874	349.236	NEG	1.79313e-05	1.60962e-05	1.88504e-05	1.76259e-05	2.86544e-05	3.42548e-05	3.11935e-05	3.13675e-05	2.93063e-05	2.90496e-05	3.62521e-05	3.1536e-05
15(R)-HEDE	0.663614230769231	450.576	323.259	NEG	6.98993e-06	7.19087e-06	6.58797e-06	6.92292e-06	9.01459e-06	4.27854e-06	4.87156e-06	6.0549e-06	4.38436e-06	1.70394e-09	4.34679e-06	2.91095e-06
5,8,11-Eicosatriynoic Acid	0.661889538461538	466.414	299.202	NEG	6.74243e-06	4.3391e-06	4.2706e-06	5.11738e-06	5.1247e-06	5.94234e-06	5.20292e-06	5.42332e-06	2.17885e-06	6.36152e-06	2.39749e-06	3.64595e-06
7-Oxo-11-dodecenoic acid	0.661066230769231	303.975	213.148	POS	6.6356e-05	7.09694e-05	6.44483e-05	6.72579e-05	0.000117797	0.0001168	0.000121744	0.00011878	0.000115019	0.000122876	0.000125387	0.000121094
N6-Methyl-2'-deoxyadenosine	0.660587307692308	34.2724	266.123	POS	0.000571949	0.00060318	0.000568098	0.000581076	0.00037831	0.000382353	0.000371242	0.000377302	0.000249716	0.000254852	0.000264888	0.000256485
Prednisolone	0.658152538461538	92.4313	181.105	POS	4.44735e-06	5.48487e-06	3.56799e-06	4.50007e-06	3.18047e-05	3.269e-05	3.25395e-05	3.23447e-05	1.82497e-05	2.34131e-05	2.50167e-05	2.22265e-05
Xanthurenic acid	0.657717461538461	202.501	204.03	NEG	3.88343e-06	3.68299e-06	3.85714e-06	3.80785e-06	3.74962e-06	3.92953e-06	4.83809e-06	4.17241e-06	2.33952e-06	2.61024e-06	2.35997e-06	2.43658e-06
butyl 2E,4E-hexadienoate	0.657098153846154	292.265	169.122	POS	5.55866e-06	4.89877e-06	5.03234e-06	5.16326e-06	1.0538e-05	1.02594e-05	1.01863e-05	1.03279e-05	5.86096e-06	6.92701e-06	7.11037e-06	6.63278e-06
Indole-3-acetate	0.656109615384615	231.121	174.056	NEG	6.22379e-06	6.05913e-06	5.62365e-06	5.96886e-06	2.20657e-05	2.16974e-05	1.77779e-05	2.05137e-05	2.05761e-05	1.62484e-05	1.87665e-05	1.85303e-05
4-Hydroxy-4-methyl-2-pentanone	0.655554230769231	176.516	115.077	NEG	8.31907e-06	8.47426e-06	7.91505e-06	8.23613e-06	1.1044e-05	1.01421e-05	1.10171e-05	1.07344e-05	9.7828e-06	9.89562e-06	8.77589e-06	9.48477e-06
HYDROCOTARNINE	0.654626538461538	330.202	222.112	POS	3.42406e-05	4.01514e-05	3.85815e-05	3.76578e-05	5.12733e-06	5.45983e-06	6.00242e-06	5.52986e-06	9.50069e-07	8.21729e-07	9.59813e-07	9.10537e-07
Leptomycin B	0.653549307692308	293.939	541.348	POS	1.82458e-05	1.65829e-05	1.75597e-05	1.74628e-05	1.47398e-05	1.49671e-05	1.65665e-05	1.54245e-05	1.10193e-05	1.23349e-05	1.18045e-05	1.17195e-05
EXALAMIDE	0.652419230769231	185.364	222.149	POS	1.66201e-05	1.82047e-05	1.74534e-05	1.74261e-05	2.06187e-05	1.86129e-05	2.06616e-05	1.99644e-05	6.6846e-06	7.21704e-06	7.59938e-06	7.167e-06
Valproic Acid	0.650569	232.248	143.108	NEG	1.08061e-05	1.10357e-05	1.06374e-05	1.08264e-05	9.86561e-06	1.15038e-05	9.44808e-06	1.02725e-05	9.96119e-06	9.54493e-06	8.7698e-06	9.42531e-06
Melanin	0.649336615384615	57.1699	319.071	POS	9.08649e-05	9.55864e-05	0.000102327	9.62594e-05	7.40987e-05	7.73891e-05	7.53099e-05	7.55992e-05	5.55705e-05	5.36799e-05	4.0864e-05	5.00381e-05
Isoproterenol	0.649029615384615	188.113	210.114	NEG	3.86305e-06	3.75844e-06	3.54938e-06	3.72362e-06	1.79293e-06	1.46224e-06	1.65584e-06	1.637e-06	1.74549e-06	1.9257e-06	1.46739e-06	1.71286e-06
3-Methoxy-8,9-methylenedioxy-3,4-dihydrophenanthridine	0.648823076923077	273.714	256.097	POS	4.08156e-05	3.96378e-05	4.06455e-05	4.03663e-05	1.76053e-05	1.72067e-05	1.89212e-05	1.79111e-05	9.66207e-06	9.85643e-06	9.94613e-06	9.82154e-06
15-keto Iloprost	0.646330846153846	205.294	357.203	NEG	9.32026e-06	9.10033e-06	8.40384e-06	8.94148e-06	4.72957e-06	3.20913e-06	4.69367e-06	4.21079e-06	1.03061e-06	1.61611e-06	1.14159e-06	1.26277e-06
Mycosporine	0.645395769230769	44.2134	262.128	POS	0.00130017	0.00129258	0.00129882	0.00129719	0.000940444	0.00090691	0.000914505	0.00092062	0.000369897	0.000351487	0.0003786	0.000366661
1-Hydroxybenzotriazole	0.644303153846154	599.601	134.036	NEG	0.000121257	0.000141357	0.000113852	0.000125488	0.0001886	0.000110753	9.14926e-05	0.000130282	0.000125416	0.000210126	0.000167923	0.000167822
4-Methylimidazole	0.641701846153846	452.524	83.0603	POS	0.000193511	0.00041881	0.000378054	0.000330125	8.50214e-05	0.000308675	0.000185971	0.000193223	0.000304958	0.00017718	0.000280253	0.00025413
Succinylmonocholine	0.641221076923077	219.638	204.123	POS	6.80685e-05	7.07215e-05	6.74977e-05	6.87626e-05	0.000116559	0.000149078	0.000148804	0.000138147	0.00015568	0.000162667	0.000170367	0.000162905
Nicotinate D-ribonucleoside	0.640254076923077	40.3998	256.081	POS	1.61827e-05	1.55374e-05	1.42875e-05	1.53359e-05	0.00011668	2.13041e-05	0.000112931	8.36385e-05	7.43757e-05	1.7074e-05	1.96844e-05	3.70447e-05
Flurbiprofen	0.639487384615385	29.2983	279.053	NEG	3.03449e-06	3.84961e-06	3.33487e-06	3.40632e-06	3.46339e-06	4.32171e-06	3.68317e-06	3.82276e-06	3.24991e-06	4.25294e-06	1.71209e-09	2.50152e-06
Methoprene acid	0.638669	316.628	267.197	NEG	8.71865e-07	1.00761e-06	8.39659e-07	9.06377e-07	2.39931e-06	1.84533e-06	2.2469e-06	2.16385e-06	2.48815e-06	2.62822e-06	2.32083e-06	2.47907e-06
Pyrimidinol	0.638668153846154	178.596	153.102	POS	6.63964e-05	6.51168e-05	6.23631e-05	6.46254e-05	0.000164143	0.000160426	0.000155682	0.000160084	0.000229868	0.000221893	0.000238901	0.000230221
Thiabendazole	0.638361153846154	174.473	202.044	POS	0.000109394	0.000111319	0.000109324	0.000110012	0.000127733	0.000120626	0.000126117	0.000124825	0.000121703	0.000126586	0.000137053	0.000128447
C-2 Ceramide	0.637675769230769	400.713	340.286	NEG	2.04434e-06	2.29621e-06	2.00075e-06	2.11377e-06	4.66993e-06	4.68932e-06	4.69697e-06	4.68541e-06	7.19977e-06	7.03553e-06	6.95808e-06	7.06446e-06
Pinacidil	0.637605846153846	222.295	244.156	NEG	4.30185e-06	4.34601e-06	4.25859e-06	4.30215e-06	2.05051e-05	2.01521e-05	2.18625e-05	2.08399e-05	6.93647e-06	6.92537e-06	6.46516e-06	6.77566e-06
(E)-2-Butenyl-4-methyl-threonine	0.634797923076923	132.875	188.128	POS	4.15283e-05	3.98385e-05	7.85824e-05	5.33164e-05	7.31549e-05	7.40796e-05	2.60319e-05	5.77555e-05	7.20863e-06	2.08686e-05	2.16391e-05	1.65721e-05
Alanyl-Isoleucine	0.634609923076923	130.64	203.139	POS	0.000141433	0.0001396	0.000132846	0.00013796	7.7231e-05	7.7552e-05	8.4301e-05	7.96946e-05	3.74187e-05	5.06347e-05	4.06398e-05	4.28978e-05
Valaciclovir	0.634127	162.254	323.146	NEG	1.41258e-06	1.58731e-06	1.6216e-06	1.5405e-06	3.50114e-07	1.12217e-06	1.04154e-06	8.37944e-07	5.01471e-07	8.66742e-07	4.95951e-07	6.21388e-07
3-(4-HYDROXYPHENYL)LACTATE	0.632818846153846	57.2368	181.051	NEG	6.48227e-06	6.26098e-06	5.74518e-06	6.16281e-06	5.95758e-06	5.40391e-06	1.73406e-09	3.78774e-06	8.04055e-06	1.20921e-05	1.20652e-05	1.07326e-05
Sorbitol	0.629015	504.887	181.072	NEG	9.03343e-06	1.97805e-05	9.17216e-06	1.2662e-05	1.90488e-05	1.80903e-06	5.49443e-06	8.78409e-06	1.45765e-05	1.44138e-05	7.16112e-07	9.90215e-06
Isoschaftoside	0.628057846153846	199.066	563.142	NEG	3.82239e-05	3.75924e-05	3.6153e-05	3.73231e-05	4.68703e-05	4.49138e-05	4.65668e-05	4.6117e-05	5.71077e-05	5.3684e-05	5.36158e-05	5.48025e-05
Tetrahydrofuran	0.627903615384615	69.6813	73.0648	POS	0.000114976	0.000140373	0.000142219	0.000132522	0.000109368	0.000124794	0.000117377	0.00011718	0.000100581	7.93378e-05	0.000139722	0.000106547
11Z-hexadecenoic acid	0.625808769230769	429.308	255.232	POS	8.19064e-06	7.85657e-06	8.46487e-06	8.1707e-06	8.43433e-06	8.89199e-06	9.32656e-06	8.88429e-06	1.26398e-05	1.16492e-05	1.2503e-05	1.2264e-05
Mesaconic acid	0.625340769230769	56.6476	129.02	NEG	4.53406e-06	5.64202e-06	4.19658e-06	4.79089e-06	3.50183e-06	4.02572e-06	4.0872e-06	3.87158e-06	3.091e-06	3.30276e-06	3.30997e-06	3.23458e-06
Aldosine	0.624993461538461	203.214	255.134	POS	3.05554e-05	3.28106e-05	3.23101e-05	3.1892e-05	1.87568e-05	2.04729e-05	2.03924e-05	1.98741e-05	1.54378e-05	1.55255e-05	1.68175e-05	1.59269e-05
MEDICA 16	0.624936615384615	455.765	343.284	POS	8.23008e-06	9.14443e-06	8.39184e-06	8.58879e-06	5.67513e-06	1.14423e-05	5.73944e-06	7.61895e-06	3.2579e-06	3.24786e-06	1.71209e-09	2.16916e-06
1-(3-(Trifluoromethyl)phenyl)piperazine	0.624754461538461	197.714	231.113	POS	0.00147322	0.00154102	0.00147667	0.00149697	0.00161408	0.00154278	0.00167381	0.00161022	0.00225878	0.00230856	0.00243354	0.00233363
L-prolyl-L-phenylalanine	0.624051153846154	197.03	263.139	POS	9.86131e-05	0.000104657	9.31596e-05	9.88098e-05	0.000179679	0.000172764	0.000178692	0.000177045	0.000167364	0.000167181	0.000175232	0.000169926
5,6-Dihydroxy-3-methyl-2-oxo-1,2,5,6-tetrahydroquinoline	0.620381461538462	185.248	194.081	POS	1.62138e-05	1.66233e-05	1.30469e-05	1.52947e-05	9.80924e-06	8.04862e-06	9.04474e-06	8.96753e-06	6.96301e-06	7.36062e-06	7.59473e-06	7.30612e-06
Proline-hydroxyproline	0.620048076923077	152.58	227.104	NEG	3.80521e-05	3.91459e-05	3.91728e-05	3.87903e-05	1.9178e-05	1.78255e-05	1.88015e-05	1.86017e-05	1.0295e-05	1.07084e-05	1.05432e-05	1.05155e-05
Isoacoramone	0.619759076923077	322.477	225.112	POS	4.14212e-06	3.89057e-06	3.89583e-06	3.97617e-06	6.11918e-06	5.77637e-06	6.45915e-06	6.11823e-06	4.65892e-06	4.77326e-06	4.98729e-06	4.80649e-06
Semilepidinoside A	0.619560384615385	164.528	337.139	POS	2.40947e-05	2.22948e-05	2.28635e-05	2.30843e-05	1.51353e-05	1.54135e-05	1.91749e-05	1.65746e-05	1.41849e-05	1.47087e-05	1.43418e-05	1.44118e-05
N-Acetyl-L-glutamic acid	0.619109307692308	71.7317	190.071	POS	8.61699e-06	8.92929e-06	8.39401e-06	8.64676e-06	1.85233e-05	1.78189e-05	1.68031e-05	1.77151e-05	2.50221e-05	2.52774e-05	2.54808e-05	2.52601e-05
ribosylimidazoleacetic acid	0.618612230769231	76.7248	259.092	POS	0.000293491	0.000294722	0.000291992	0.000293402	0.000329912	0.000334611	0.000333228	0.000332584	0.000258631	0.000262518	0.000275835	0.000265661
2-Deoxy-2,3-dehydro-N-acetylneuraminic acid	0.618397615384615	34.451	292.102	POS	0.000113497	0.000123095	0.000119398	0.000118663	0.000153016	0.000149635	0.000147915	0.000150188	0.000123733	0.000138584	0.000134934	0.000132417
CB-25	0.617326846153846	410.789	402.302	NEG	6.57579e-06	6.91273e-06	6.68928e-06	6.72593e-06	1.96611e-05	1.77862e-05	2.0761e-05	1.94028e-05	1.97703e-05	2.01905e-05	2.14405e-05	2.04671e-05
9-Hydroxyfluorene	0.616002461538462	379.103	183.08	POS	2.75377e-05	2.93925e-05	2.73232e-05	2.80845e-05	3.23126e-05	3.09171e-05	3.18782e-05	3.17027e-05	2.9379e-05	2.99244e-05	3.03634e-05	2.98889e-05
GRAYANOTOXIN I	0.615357769230769	266.614	411.237	NEG	1.39308e-06	1.35979e-06	1.31172e-06	1.35486e-06	2.05617e-06	1.8063e-06	1.8209e-06	1.89446e-06	1.96947e-06	1.78464e-06	2.35816e-06	2.03743e-06
Secobarbital	0.614925153846154	181.761	237.125	NEG	8.48476e-06	8.87131e-06	8.65363e-06	8.6699e-06	2.18518e-06	2.27097e-06	2.58256e-06	2.34623e-06	2.52757e-06	2.8214e-06	2.69573e-06	2.68157e-06
Zalcitabine	0.612946307692308	128.486	210.089	NEG	2.50388e-05	2.47206e-05	2.70764e-05	2.56119e-05	1.94085e-05	1.8929e-05	2.29266e-05	2.04214e-05	1.25718e-05	1.3681e-05	1.50389e-05	1.37639e-05
Dihomo-alpha-linolenic acid (20:3(n-3))	0.611646230769231	490.709	305.249	NEG	3.89722e-05	3.53781e-05	3.63786e-05	3.69096e-05	5.49388e-05	5.44993e-05	5.86261e-05	5.60214e-05	6.93713e-05	7.5978e-05	8.62993e-05	7.72162e-05
Melicopicine	0.611519846153846	260.222	330.133	POS	2.72861e-06	3.21512e-06	2.92789e-06	2.95721e-06	7.7494e-06	7.42332e-06	8.24823e-06	7.80699e-06	6.55386e-06	7.65009e-06	7.78577e-06	7.32991e-06
PC(20:4(5Z,8Z,11Z,14Z)/16:0)[U]	0.611437307692308	423.653	782.566	POS	8.07965e-05	1.32712e-05	4.23183e-05	4.5462e-05	4.05314e-05	6.45972e-05	5.10941e-05	5.20742e-05	2.59121e-05	6.53833e-05	4.5672e-05	4.56558e-05
Hydroxyprolyl-Isoleucine	0.611354923076923	187.118	245.15	POS	1.5994e-05	1.63597e-05	1.59935e-05	1.61157e-05	0.000152837	0.000154715	0.000144062	0.000150538	0.000134312	0.00013466	0.000139151	0.000136041
2,2`,4,4`-Tetrahydroxybenzophenone	0.611239230769231	29.4047	245.043	NEG	7.51808e-05	7.41329e-05	8.35563e-05	7.76233e-05	6.91656e-05	5.86659e-05	6.50921e-05	6.43079e-05	3.05735e-05	3.2139e-05	3.13065e-05	3.13396e-05
Phytyl phosphate	0.610044076923077	298.915	377.279	POS	1.37624e-05	1.33213e-05	1.22219e-05	1.31019e-05	2.41269e-05	2.7554e-05	2.76392e-05	2.644e-05	2.08801e-05	2.14023e-05	2.32039e-05	2.18288e-05
N-omega-Acetylhistamine	0.609781384615385	599.519	154.097	POS	2.33309e-05	2.78421e-05	3.31317e-05	2.81016e-05	4.12219e-05	4.89123e-05	4.645e-05	4.55281e-05	3.37941e-05	3.0044e-05	1.71209e-09	2.12799e-05
Imiquimod	0.606609615384615	239.604	241.143	POS	4.26911e-06	4.64967e-06	4.51589e-06	4.47822e-06	5.24062e-06	5.40356e-06	4.6718e-06	5.10533e-06	5.09816e-06	5.17776e-06	5.40561e-06	5.22717e-06
8-iso-16-cyclohexyl-tetranor Prostaglandin E2	0.605637692307692	355.429	377.231	NEG	7.24442e-06	6.60877e-06	6.06135e-06	6.63818e-06	1.05237e-05	9.49134e-06	1.00828e-05	1.00326e-05	1.34283e-05	1.24351e-05	1.38219e-05	1.32284e-05
Annoglabasin F	0.604619461538462	408.486	379.245	POS	5.19516e-06	4.96786e-06	5.31337e-06	5.1588e-06	5.54841e-06	5.7039e-06	6.41539e-06	5.88923e-06	2.09843e-06	2.34506e-06	2.32378e-06	2.25576e-06
Valine	0.604233	56.0923	116.072	NEG	8.19434e-05	8.78144e-05	8.18921e-05	8.38833e-05	6.40019e-05	4.88635e-05	5.55569e-05	5.61407e-05	0.000110754	0.000121121	8.87739e-05	0.000106883
Enicoflavine	0.604098692307692	167.862	212.092	POS	2.08635e-05	2.06522e-05	2.16815e-05	2.10658e-05	1.54188e-05	1.44793e-05	1.47406e-05	1.48796e-05	9.28285e-06	1.0122e-05	1.02413e-05	9.88203e-06
2-Isopropyl-1,4-benzenediol	0.603281692307692	460.123	153.091	POS	9.05598e-06	4.15974e-06	5.00155e-06	6.07243e-06	2.6993e-06	2.44375e-06	4.17297e-06	3.10534e-06	3.97121e-06	7.4135e-06	6.50397e-06	5.96289e-06
Pandamarilactam 3x	0.602698923076923	272.69	236.128	POS	1.43219e-05	1.46107e-05	1.47928e-05	1.45751e-05	1.69426e-05	1.62607e-05	1.92479e-05	1.74837e-05	2.46701e-05	2.33806e-05	2.56063e-05	2.45523e-05
N-Methylglutamic acid	0.602376615384615	34.7916	160.062	NEG	0.000103276	0.000114289	0.000106968	0.000108178	0.000119887	9.58964e-05	9.75563e-05	0.000104446	0.000230417	0.000247164	0.000222114	0.000233232
threo-Syringoylglycerol	0.600332230769231	198.33	245.1	POS	3.60428e-05	3.96389e-05	3.83014e-05	3.79944e-05	2.07262e-05	2.05223e-05	2.13778e-05	2.08755e-05	1.08749e-05	1.04656e-05	1.22507e-05	1.11971e-05
