# Supplementary material for: Analysis of the Formation of Sauce-Flavored Daqu Using Non-targeted Metabolomics
Source: Front Microbiol. 2022 Mar 24;13:857966. doi: 10.3389/fmicb.2022.857966 (PMC8988067; doi:10.3389/fmicb.2022.857966)
Supplement: Supplementary file 1 [file Data_Sheet_1.ZIP › Support information/Table S6.xlsx]

## Sheet: Sheet1
MS2 name	BQ1	BQ2	BQ3	YQ1	YQ2	YQ3	WQ1	WQ2	WQ3
N-Methyl-2-pyrrolidinone	0.000381447	0.000383888	0.000378463	9.61272e-05	0.000102319	0.000104689	0.000242811	0.000161991	0.000168679
Fuberidazole	7.16425e-06	8.21195e-06	7.11394e-06	6.9681e-06	7.5415e-06	7.84524e-06	4.12561e-06	4.41918e-06	4.03722e-06
8-(5-hexyl-furan-2-yl)-octanoic acid	6.10011e-06	5.96373e-06	5.65383e-06	6.03933e-06	6.23732e-06	6.01821e-06	6.28212e-06	6.35081e-06	6.62492e-06
2-(2-Furanyl)-3-piperidinol	1.78883e-05	1.75922e-05	1.76112e-05	7.44822e-06	7.56664e-06	7.32847e-06	3.35526e-06	3.06227e-06	3.66311e-06
Formylfusarochromanone	1.23178e-05	2.94232e-05	1.21381e-05	1.40015e-05	1.36623e-05	1.14623e-05	2.08554e-05	2.25724e-05	2.34498e-05
3-Acetyl-2,5-dimethylfuran	8.47404e-06	7.64685e-06	5.8166e-06	8.50889e-06	7.80158e-06	7.52879e-06	9.42961e-06	9.62552e-06	1.71209e-09
5-[2H-Pyrrol-4-(3H)-ylidenemethyl]-2-furanmethanol	1.13447e-05	1.22675e-05	1.2018e-05	8.7746e-06	8.70016e-06	9.01355e-06	6.73994e-06	7.19836e-06	1.71209e-09
Norfuraneol	9.23732e-05	9.43174e-05	9.49132e-05	5.43245e-05	5.45654e-05	5.69444e-05	5.03338e-05	4.82368e-05	5.06378e-05
2-Benzofurancarboxaldehyde	0.000108433	0.000104736	0.000105274	7.21238e-05	6.87638e-05	7.02647e-05	7.0806e-05	7.61004e-05	7.55614e-05
1-(2-Furanyl)-1-butanone	0.000335098	0.000222709	0.000254608	0.000194281	0.000161111	0.000244324	0.000171091	0.000249631	0.000155775
2,3-Dihydro-4-methylfuran	2.1329e-05	1.97435e-05	2.03641e-05	4.04286e-05	4.04654e-05	4.27887e-05	2.58244e-05	2.51435e-05	2.71307e-05
Tetrahydrofuran	0.000114976	0.000140373	0.000142219	0.000109368	0.000124794	0.000117377	0.000100581	7.93378e-05	0.000139722
5-(2-Hydroxyethyl)thiazole-4-cabolactone	2.75333e-05	2.51745e-05	2.60273e-05	4.45019e-05	4.43557e-05	4.7166e-05	6.93779e-05	7.30359e-05	7.22988e-05
Picolinic acid	0.000160065	0.000171775	0.000158256	0.000288971	0.000266578	0.000276938	0.000260719	0.00025182	0.000278734
4-Phenylpyridine	4.88714e-06	4.79236e-06	4.59482e-06	4.63816e-06	4.43731e-06	4.14121e-06	5.42385e-06	6.14099e-06	5.96744e-06
3-Hydroxypyridine	0.000108255	0.000112495	0.00010795	6.46285e-05	5.84836e-05	6.24392e-05	3.01792e-05	3.15341e-05	2.76444e-05
2-Hydroxypyridine	0.00032411	0.00033014	0.000310987	0.000186385	0.000166661	0.000173273	8.67675e-05	8.41606e-05	9.27302e-05
4-Acetyl-2-methylpyridine	6.04376e-05	6.22638e-05	5.84251e-05	5.67276e-05	6.09583e-05	6.10206e-05	6.16831e-05	5.11204e-05	4.83612e-05
2-Pyridylacetylglycine	8.09308e-05	8.24183e-05	8.51494e-05	6.8512e-05	6.77234e-05	6.8724e-05	5.02208e-05	5.22645e-05	5.31821e-05
3-Hydroxy-2-Methylpyridine	4.20013e-05	4.2205e-05	4.124e-05	1.95883e-05	1.66909e-05	1.77954e-05	1.37523e-05	1.40224e-05	1.36185e-05
2-Aminopyridine	0.00016666	0.000126449	0.000119204	0.000111795	7.7885e-05	0.000176998	0.000182632	0.000214261	0.000140261
4-(3-Pyridyl)-3-butenoic acid	4.37791e-06	1.67087e-09	4.65099e-06	1.71483e-09	5.41273e-06	6.64359e-06	1.69045e-09	4.62802e-06	5.65617e-06
3-Pyridylamide oxime	4.41479e-05	8.14255e-05	3.96882e-05	4.99243e-05	6.51224e-05	5.76458e-05	6.30162e-05	4.93078e-05	8.71949e-05
Pyridine-2-azo-p-dimethylaniline	2.17344e-05	2.49299e-05	2.35724e-05	1.41877e-05	1.39869e-05	1.4253e-05	3.12948e-05	3.28003e-05	3.13626e-05
1-Methyl-1,6-dihydropyridine-2-carbaldoxime	2.00744e-05	2.13125e-05	2.0722e-05	3.9853e-05	3.42605e-05	3.54609e-05	6.09253e-05	6.43269e-05	6.57288e-05
p-Phenetidine	1.91505e-06	1.98945e-06	2.13078e-06	2.70292e-05	2.63986e-05	2.70163e-05	1.97812e-05	2.15616e-05	2.01469e-05
4-Hydroxy-4-(3-pyridyl)-butanoic acid	1.13716e-05	1.14139e-05	1.12113e-05	1.2199e-05	1.24085e-05	1.73406e-09	1.69045e-09	1.33155e-05	1.247e-05
1-Methyl-6-(1,2,3,4-tetrahydro-6-hydroxy-2-naphthyl)-2(1H)-pyridone	2.97542e-05	2.97677e-05	2.97725e-05	2.03032e-05	2.01649e-05	1.99919e-05	1.43064e-05	1.42856e-05	1.44265e-05
2-Pyridylacetic acid	6.3374e-07	7.68882e-07	7.01861e-07	1.28876e-06	1.02069e-06	1.26173e-06	1.087e-06	1.06643e-06	1.71209e-09
4-Hydroxy-1-(3-pyridinyl)-1-butanone	0.00837127	0.00866857	0.00857177	0.0063792	0.0065583	0.00677917	0.00634796	0.00632708	0.00655781
2-Methyl-3-(2-methylpropyl)pyrazine	9.51817e-05	9.4645e-05	9.23102e-05	0.00025547	0.000246945	0.000264018	0.000466717	0.000437889	0.000435427
2-Methyl-3-propylpyrazine	4.70355e-05	4.97522e-05	4.74061e-05	0.000328027	0.000310298	0.000324712	0.000594005	0.000579935	0.000599334
2-Methoxy-5-methylpyrazine	2.05043e-05	2.16163e-05	2.18504e-05	2.74146e-05	2.97456e-05	2.73615e-05	5.63213e-05	5.5933e-05	6.59757e-05
Pyrazinamide	7.09181e-05	6.24599e-05	5.84464e-05	5.11216e-05	4.96101e-05	0.00235524	0.00235721	6.9905e-05	0.00258101
Tetramethylpyrazine	3.63797e-06	3.59849e-06	3.14525e-06	1.13775e-05	9.18878e-06	9.28402e-06	2.34721e-05	2.33211e-05	2.5115e-05
3,5-Dimethyl-2-propylpyrazine	1.64032e-06	1.56221e-06	1.66245e-06	6.14941e-06	5.33966e-06	5.67069e-06	1.56289e-05	1.56169e-05	1.66678e-05
2-Acetyl-3,6-dimethylpyrazine	1.51181e-06	1.61311e-06	1.40829e-06	2.36455e-06	1.92989e-06	1.96685e-06	4.49265e-06	5.0813e-06	4.17636e-06
4-(2-Pyrazinylethenyl)phenol	6.21441e-05	6.34879e-05	5.87031e-05	6.19584e-05	5.37958e-05	6.23468e-05	3.14877e-05	3.30856e-05	3.50775e-05
Pyrazine	0.00138071	0.00142441	0.00152971	0.00177846	0.00139382	0.00212361	0.00107336	0.00215861	0.00133201
3-Isopropyl-2-methoxy-5-methylpyrazine	9.04088e-06	1.02942e-05	9.30694e-06	6.25377e-06	5.67367e-06	5.9033e-06	1.50602e-05	1.30629e-05	1.33664e-05
Pyrrolidine	0.000126676	8.28858e-05	9.52884e-05	0.000133239	0.000108933	0.000116399	0.000107367	0.000162074	9.87997e-05
2-Pyrrolidinone	1.60852e-09	4.34886e-07	1.62438e-09	1.97917e-06	1.52151e-06	1.68399e-06	8.12805e-07	9.43551e-07	1.04761e-06
2-ACETYLPYRROLE	3.65217e-06	1.67087e-09	1.62438e-09	3.36166e-06	2.98279e-06	3.04655e-06	2.44086e-06	2.82361e-06	2.56032e-06
V-PYRRO/NO	0.000219211	0.00022421	0.000223075	0.000225002	0.000231772	0.000219812	0.000181369	0.000191496	0.000200078
ETHYL 1-BENZYL-3-HYDROXY- 2-OXO[5H]PYRROLE-4-CARBOXYLATE	4.86063e-06	5.24569e-06	5.09899e-06	3.84563e-06	3.42454e-06	3.42738e-06	2.33309e-06	2.60372e-06	2.41339e-06
3,4-Dihydro-5-(5-methyl-2-furanyl)-2H-pyrrole	5.85583e-06	5.82883e-06	5.0553e-06	3.88184e-06	3.81724e-06	3.3496e-06	3.5771e-06	3.76515e-06	4.78895e-06
7,8-Dihydro-3-methylpyrrolo[1,2-a]pyrimidin-2(6H)-one	3.34337e-05	7.84158e-07	3.30616e-05	2.82057e-05	2.75858e-05	6.7377e-07	3.61781e-05	5.50445e-07	6.2153e-07
1-(2,3-Dihydro-5-methyl-1H-pyrrolizin-7-yl)ethanone	2.91092e-05	2.88744e-05	2.7488e-05	1.09543e-05	1.02871e-05	1.0693e-05	5.69069e-06	5.41915e-06	6.52771e-06
2,3-Dihydro-5-(3-hydroxypropanoyl)-1H-pyrrolizine	3.00661e-05	3.53456e-05	3.32114e-05	5.62325e-06	5.1571e-06	5.5699e-06	5.95779e-06	5.79648e-06	5.22506e-06
(R)-(+)-2-Pyrrolidone-5-carboxylic acid	1.3375e-05	3.50512e-05	4.0726e-05	3.08668e-05	8.08979e-06	3.11517e-05	1.2074e-05	1.29922e-05	2.71463e-05
5-[2H-Pyrrol-4-(3H)-ylidenemethyl]-2-furanmethanol	1.13447e-05	1.22675e-05	1.2018e-05	8.7746e-06	8.70016e-06	9.01355e-06	6.73994e-06	7.19836e-06	1.71209e-09
Pyro-L-glutaminyl-L-glutamine	0.000827536	0.000770815	0.00075442	0.000924989	0.000916054	0.000892985	0.000676856	0.000654819	0.000701589
L-alpha-Amino-1H-pyrrole-1-hexanoic acid	3.57633e-05	3.81775e-05	3.7242e-05	2.50075e-05	2.33456e-05	2.34976e-05	3.43929e-05	3.7283e-05	3.82811e-05
3-(1-Pyrrolidinyl)-2-butanone	2.07642e-05	3.31734e-05	2.11708e-05	1.90481e-05	1.24548e-05	1.94619e-05	4.18119e-06	4.00057e-06	3.93202e-06
1-Pyrroline-2-carboxylic acid	7.15944e-05	7.64571e-05	7.32203e-05	9.18987e-05	1.6379e-09	8.67875e-05	8.62852e-05	8.57301e-05	8.73787e-05
5,6-Dimethylbenzimidazole	2.40281e-05	2.40543e-05	2.30459e-05	1.07736e-05	1.08879e-05	1.27362e-05	1.11416e-05	1.10894e-05	1.06391e-05
Fuberidazole	7.16425e-06	8.21195e-06	7.11394e-06	6.9681e-06	7.5415e-06	7.84524e-06	4.12561e-06	4.41918e-06	4.03722e-06
2-Aminobenzimidazole	3.53648e-05	1.67087e-09	5.53494e-05	2.52264e-05	4.67607e-05	6.08242e-05	2.99186e-05	2.89632e-05	0.000103041
Idazoxan	0.000184469	0.000187568	0.000189735	0.000351785	0.000363002	0.000346962	0.000507319	0.000501799	0.000526306
Imidazolone	0.000120906	0.000122039	0.000151083	0.000118581	0.000209768	0.000118465	0.000169444	0.000161035	0.000116652
1-(1-Oxopropyl)-1H-imidazole	1.85994e-05	1.84496e-05	1.76368e-05	1.93229e-05	1.97324e-05	1.97601e-05	1.99949e-05	1.92357e-05	2.04966e-05
Imidazoleacetic acid	1.72646e-05	1.98297e-05	2.12654e-05	6.52446e-06	1.03236e-05	5.43573e-06	5.34448e-06	1.06509e-05	8.19696e-06
2-Amino-1,7,9-trimethylimidazo[4,5-g]quinoxaline	1.8326e-05	1.60344e-05	1.57847e-05	1.1053e-05	9.48211e-06	9.63316e-06	4.59497e-06	4.9727e-06	5.0737e-06
3-Methyl-3H-imidazo[4,5-f]quinoxalin-2-amine	5.56274e-05	5.86091e-05	6.1659e-05	4.40042e-05	3.68945e-05	4.16472e-05	3.70424e-05	3.79393e-05	4.02894e-05
Imidazole lactate	1.66571e-05	1.62609e-05	1.44429e-05	0.000127131	0.000125759	0.000140383	0.000112069	0.000120622	0.000126103
4-Hydroxymethylimidazole	0.000366182	4.08341e-07	0.000194176	0.000190013	0.000358815	0.000300233	0.000374806	0.000379186	0.000373907
1-Benzylimidazole	5.13935e-06	5.15332e-06	5.09619e-06	4.86754e-06	4.26073e-06	5.09468e-06	9.55436e-06	9.80771e-06	9.46204e-06
GLYCERALDEHYDE	0.00260929	0.00272871	0.00262473	0.00186918	0.00190774	0.00146645	0.00129991	0.00265424	0.00193423
4-Methylimidazole	0.000193511	0.00041881	0.000378054	8.50214e-05	0.000308675	0.000185971	0.000304958	0.00017718	0.000280253
ribosylimidazoleacetic acid	0.000293491	0.000294722	0.000291992	0.000329912	0.000334611	0.000333228	0.000258631	0.000262518	0.000275835
2,5-Dihydro-2,4,5-trimethyloxazole	1.60852e-09	4.14504e-05	3.5182e-05	6.02427e-05	6.07982e-05	6.16099e-05	5.94311e-05	5.61669e-05	4.54596e-05
5-Oxo-2(5H)-isoxazolepropanenitrile	9.56698e-05	9.76923e-05	9.11602e-05	0.000183735	0.000180393	0.000181357	0.000228131	0.000227339	0.00024443
AMPA	6.58407e-05	6.8959e-05	6.68781e-05	9.77358e-05	9.49478e-05	9.8194e-05	8.34684e-05	8.32485e-05	9.07748e-05
OXYQUINOLINE	8.94662e-06	9.97568e-06	9.19479e-06	9.19004e-06	9.57268e-06	8.76475e-06	1.29241e-05	1.38711e-05	1.29471e-05
2-Aminoquinoline	7.31573e-07	5.94727e-07	6.77026e-07	5.62692e-07	4.79408e-07	5.43773e-07	3.30535e-07	2.92735e-07	1.71209e-09
Quinolin-2,8-diol	4.8606e-06	3.88543e-06	3.91538e-06	1.19055e-05	1.10272e-05	1.12648e-05	1.49379e-05	1.49519e-05	1.40846e-05
beta-PHENYL-gamma-Aminobutyric Acid	3.39074e-05	3.73281e-05	3.55876e-05	2.36509e-05	2.28986e-05	2.30322e-05	8.63908e-06	8.45523e-06	9.25462e-06
N-palmitoyl GABA	2.54452e-06	3.38658e-06	2.18072e-06	8.85665e-06	5.45103e-06	1.03431e-05	1.29273e-05	9.55957e-06	8.62832e-06
Quinoline	1.93569e-05	2.0768e-05	2.17789e-05	2.0249e-05	1.94684e-05	2.92215e-05	3.59874e-05	3.27614e-05	3.53635e-05
8-Isoquinoline methanamine	0.000266741	0.000281005	0.000269199	0.000290908	0.000277206	0.000302439	0.000409463	0.000420232	0.000427337
5,6-Dihydroxy-3-methyl-2-oxo-1,2,5,6-tetrahydroquinoline	1.62138e-05	1.66233e-05	1.30469e-05	9.80924e-06	8.04862e-06	9.04474e-06	6.96301e-06	7.36062e-06	7.59473e-06
Furfural	0.000134677	0.000131822	7.12622e-05	5.444e-05	4.73661e-05	9.81015e-05	6.66843e-05	3.59473e-05	3.32007e-05
3,4-Dihydro-5-(5-methyl-2-furanyl)-2H-pyrrole	5.85583e-06	5.82883e-06	5.0553e-06	3.88184e-06	3.81724e-06	3.3496e-06	3.5771e-06	3.76515e-06	4.78895e-06
Desmethyl-betahistine(2-(2-aminoethyl)pyridine)	2.82624e-05	2.92633e-05	2.7428e-05	7.4148e-05	6.49538e-05	7.62127e-05	0.000181054	0.000188969	0.000193832
(2S,4R)-4-(9H-Pyrido[3,4-b]indol-1-yl)-1,2,4-butanetriol	1.60852e-09	1.67087e-09	8.24425e-05	9.47908e-05	0.000103891	0.000105015	8.88592e-05	9.01531e-05	9.46026e-05
3-Ethylidenehexahydropyrrolo[1,2-a]pyrazine-1,4-dione	7.28568e-06	8.02432e-06	7.31896e-06	3.07837e-05	3.01275e-05	2.90541e-05	3.30975e-05	3.55042e-05	3.54472e-05
1-(2,3-Dihydro-1H-pyrrolizin-5-yl)-2-propen-1-one	2.98299e-06	3.2663e-06	2.79231e-06	3.27343e-06	3.35191e-06	3.17512e-06	9.37498e-07	9.47407e-07	9.62778e-07
3-Ethylidenehexahydropyrrolo[1,2-a]pyrazine-1,4-dione	7.28568e-06	8.02432e-06	7.31896e-06	3.07837e-05	3.01275e-05	2.90541e-05	3.30975e-05	3.55042e-05	3.54472e-05
