# Supplementary material for: Analysis of the Formation of Sauce-Flavored Daqu Using Non-targeted Metabolomics
Source: Front Microbiol. 2022 Mar 24;13:857966. doi: 10.3389/fmicb.2022.857966 (PMC8988067; doi:10.3389/fmicb.2022.857966)
Supplement: Supplementary file 1 [file Data_Sheet_1.ZIP › Support information/Table S5.xlsx]

## Sheet: file explanation
header name	description
id	The unique data number of the metabolites in this qualitative analysis
MS2 name	The name of the metabolites obtained by the qualitative matching analysis of the secondary mass spectrometry
MS2 score	The score of the second-level matching, the value is [0, 1], the bigger the better
MS1 name	The name of the first-order fragment ion match, refer to the HMDB database or the KEGG database
MS1 ppm	The accuracy of the first-level matching, the value is (-25, 25), the closer to 0, the better
rt	The chromatographic retention time of the metabolites
mz	The mass-to-charge ratio of the characteristic ions of the metabolites
platform	metabolites detection platform
BQ1	Relative quantitative value of BQ1 sample
BQ2	Relative quantitative value of BQ2 sample
BQ3	Relative quantitative value of BQ3 sample
Mean BQ	The mean relative quantification value of the BQ sample repeated experiments
YQ1	Relative quantitative value of YQ1 sample
YQ2	Relative quantitative value of YQ2 sample
YQ3	Relative quantitative value of YQ3 sample
Mean YQ	The mean relative quantification value of the YQ sample repeated experiments
WQ1	Relative quantitative value of WQ1 sample
WQ2	Relative quantitative value of WQ2 sample
WQ3	Relative quantitative value of WQ3 sample
Mean WQ	The mean relative quantification value of the WQ sample repeated experiments

## Sheet: Mean
id	MS2 name	MS2 score	MS1 name	MS1 ppm	rt	mz	platform	X1	X2	X3	Mean BQ	X4	X5	X6	Mean YQ	X7	X8	X9	Mean WQ
1	N-Methyl-2-pyrrolidinone	0.999917153846154			148.107	100.076	POS	0.000381447	0.000383888	0.000378463	0.000381266	9.61272e-05	0.000102319	0.000104689	0.000101045	0.000242811	0.000161991	0.000168679	0.00019116
2	Isobutylamine	0.999867769230769			645.635	74.0964	POS	0.000309565	0.000358931	0.00029852	0.000322339	1.71483e-09	0.000316996	0.00037194	0.000229646	0.000382383	0.000315046	0.000347119	0.000348183
3	Succinic acid	0.999828769230769			27.42	117.02	NEG	0.000216854	0.000231858	0.000226808	0.000225173	0.000189455	0.000163428	0.000181969	0.000178284	0.000141735	0.000156467	5.01671e-05	0.000116123
4	Proline	0.999783923076923			35.5393	116.071	POS	0.00900391	0.0090713	0.00854494	0.00887338	0.00884159	0.00839241	0.00899703	0.00874368	0.00649307	0.00645685	0.00675795	0.00656929
5	Niacin	0.999635			25.8559	124.041	POS	7.23882e-07	4.91987e-07	1.089e-06	7.68289e-07	8.08073e-07	6.68866e-07	7.5269e-07	7.4321e-07	1.64384e-06	1.70394e-09	1.71209e-09	5.49085e-07
6	Methyl 2-furoate	0.999616538461538			174.657	127.039	POS	6.0019e-05	6.12742e-05	6.13303e-05	6.08745e-05	3.1009e-05	1.63135e-05	3.34034e-05	2.69086e-05	1.32866e-06	2.06118e-05	8.98047e-07	7.61284e-06
7	Leucine	0.999605692307692			92.8848	132.102	POS	0.00509875	0.00565501	0.00539586	0.00538321	0.0043801	0.00424572	0.004338	0.00432127	0.0031885	0.00326665	0.00349255	0.0033159
8	Isoleucine	0.999599384615385			67.961	132.102	POS	0.00245548	0.00249889	0.00232758	0.00242732	0.00206239	0.00202377	0.0020384	0.00204152	0.00157646	0.0015654	0.00160783	0.00158323
9	Indoleamine	0.999428846153846			171.972	133.076	POS	3.70391e-05	3.89784e-05	3.92836e-05	3.84337e-05	0.000111822	9.84376e-05	0.000110718	0.000106993	5.7333e-05	5.79406e-05	5.76163e-05	5.763e-05
10	Benzoic acid	0.999390615384615			210.683	121.03	NEG	0.000149669	0.000151142	0.000153964	0.000151592	0.000109604	0.000104257	0.00011835	0.000110737	5.42301e-05	5.17728e-05	5.04765e-05	5.21598e-05
11	TYRAMINE	0.999369461538462			84.9773	138.091	POS	2.07455e-05	2.1152e-05	1.88175e-05	2.02383e-05	6.59639e-05	5.56795e-05	7.42571e-05	6.53002e-05	2.02058e-05	1.98332e-05	2.72445e-05	2.24278e-05
12	Acetone oxime	0.999348230769231			31.7942	74.06	POS	8.26417e-05	7.37703e-05	8.00796e-05	7.88305e-05	6.71803e-05	6.93447e-05	7.4103e-05	7.02094e-05	5.53047e-05	6.5278e-05	7.22125e-05	6.42651e-05
13	Isobutyronitrile	0.999334692307692			35.7446	70.0652	POS	0.000308651	0.000308577	0.000278057	0.000298429	0.000306629	0.000291589	0.000287599	0.000295272	0.000203082	0.000204621	0.000207321	0.000205008
14	PC(22:2(13Z,16Z)/12:0)	0.999317076923077			425.939	758.567	POS	9.7906e-05	2.30857e-05	6.80106e-05	6.30008e-05	2.52854e-05	2.94733e-05	5.77136e-05	3.74907e-05	0.000118072	0.000107376	6.40511e-05	9.64998e-05
15	PC(22:1(11Z)/12:0)	0.999287769230769			486.541	760.583	POS	0.000850797	0.000964385	0.000757023	0.000857402	0.000518159	0.00083298	0.000991975	0.000781038	0.000790236	0.000542952	0.000410186	0.000581125
16	Acetone cyanohydrin	0.999130230769231			128.188	86.06	POS	3.55454e-05	3.60961e-05	3.48675e-05	3.5503e-05	1.71483e-09	4.90056e-05	5.53831e-05	3.47968e-05	7.51271e-05	4.80185e-05	4.45069e-05	5.58842e-05
17	NICOTINYL	0.999073461538462			57.0708	110.06	POS	6.44356e-05	7.22995e-05	6.74989e-05	6.8078e-05	3.6257e-05	3.15839e-05	3.62561e-05	3.4699e-05	3.05533e-05	2.73577e-05	3.13253e-05	2.97454e-05
18	Hydroxyphenethylamine	0.999038538461538			104.239	138.091	POS	3.1079e-05	2.3418e-05	3.15776e-05	2.86915e-05	6.97397e-05	7.41209e-05	7.66142e-05	7.34916e-05	2.46697e-05	3.05637e-05	2.68288e-05	2.73541e-05
19	Phenylalanine	0.999019230769231			223.538	166.086	POS	5.13891e-05	4.38921e-05	5.03309e-05	4.85374e-05	2.67795e-05	2.61193e-05	2.59305e-05	2.62764e-05	2.8661e-05	3.05269e-05	3.11233e-05	3.01037e-05
20	PC(20:1(11Z)/12:0)	0.998997153846154			378.849	732.552	POS	1.41108e-05	3.1868e-07	1.48458e-05	9.75841e-06	2.58041e-06	2.6074e-05	1.52819e-05	1.46454e-05	7.74567e-06	1.60482e-05	1.71209e-09	7.93188e-06
21	2-amino-m-cresol	0.998988461538461			645.137	124.076	POS	5.64464e-05	6.06923e-05	1.62438e-09	3.90468e-05	6.71678e-05	5.93762e-05	6.34235e-05	6.33225e-05	6.33571e-05	6.14739e-05	1.71209e-09	4.16109e-05
22	17-Octadecynoic Acid	0.998955846153846			472.916	279.233	NEG	0.0670766	0.0659103	0.063606	0.065531	0.0673851	0.0659453	0.0673369	0.0668891	0.0805467	0.0817585	0.0844109	0.0822387
23	PC(18:0/14:0)	0.998928384615384			450.797	734.566	POS	1.60852e-09	4.05104e-05	5.46206e-05	3.17109e-05	2.68744e-05	4.43017e-05	4.25191e-05	3.78984e-05	3.40391e-05	3.48673e-05	3.61999e-05	3.50354e-05
24	OXYQUINOLINE	0.998853923076923			197.732	146.06	POS	8.94662e-06	9.97568e-06	9.19479e-06	9.37236e-06	9.19004e-06	9.57268e-06	8.76475e-06	9.17582e-06	1.29241e-05	1.38711e-05	1.29471e-05	1.32474e-05
25	4-formyl Indole	0.998840384615385			157.62	144.046	NEG	6.16353e-06	6.23074e-06	5.84685e-06	6.08037e-06	2.03723e-05	1.86932e-05	1.8994e-05	1.93532e-05	2.58199e-05	2.50212e-05	2.46172e-05	2.51527e-05
26	Pyrrolidine	0.998819692307692			191.587	72.0808	POS	0.000126676	8.28858e-05	9.52884e-05	0.000101617	0.000133239	0.000108933	0.000116399	0.000119524	0.000107367	0.000162074	9.87997e-05	0.000122747
27	N-palmitoyl isoleucine	0.998811923076923			520.636	370.331	POS	3.93587e-06	4.2552e-06	3.73051e-06	3.97386e-06	1.71984e-05	1.26436e-05	2.83948e-05	1.94123e-05	1.41817e-05	1.32314e-05	1.26782e-05	1.33638e-05
28	Norleucine	0.998784769230769			34.3079	130.088	NEG	2.84609e-05	3.09654e-05	2.63293e-05	2.85852e-05	2.2285e-05	1.99939e-05	2.12695e-05	2.11828e-05	1.40949e-05	1.5094e-05	1.05523e-05	1.32471e-05
29	CITRATE	0.998726230769231			44.9755	191.02	NEG	1.63901e-05	1.63283e-05	1.5598e-05	1.61055e-05	3.8491e-05	5.14631e-05	5.71098e-05	4.90213e-05	3.41104e-05	3.52109e-05	2.60153e-05	3.17789e-05
30	m-Aminophenol	0.998696			40.153	110.06	POS	1.22319e-05	1.67087e-09	1.62438e-09	4.07841e-06	6.0134e-05	2.87577e-05	6.20482e-05	5.03133e-05	4.70306e-05	1.80595e-05	5.01244e-05	3.84048e-05
31	Isonicotinic acid	0.998679153846154			45.0064	124.039	POS	0.000624704	0.000498632	0.000466243	0.00052986	0.00107589	0.00103854	0.00106841	0.00106095	0.0010221	0.000998839	0.00110396	0.00104163
32	2-Methyl-3-(2-methylpropyl)pyrazine	0.998648076923077			166.095	151.123	POS	9.51817e-05	9.4645e-05	9.23102e-05	9.40457e-05	0.00025547	0.000246945	0.000264018	0.000255478	0.000466717	0.000437889	0.000435427	0.000446678
33	1-hexylamine	0.998636538461538			644.686	102.128	POS	0.000278497	0.000280794	1.62438e-09	0.000186431	1.71483e-09	0.000281597	0.000285238	0.000188946	0.000282758	0.000287367	0.000288918	0.000286348
34	Choline	0.998529230769231			30.8094	104.107	POS	0.00496748	0.00466276	0.00466544	0.00476523	0.00484652	0.00449266	0.00479487	0.00471135	0.003488	0.00377693	0.00384491	0.00370328
35	Norharman	0.998486615384615			191.829	169.076	POS	1.32641e-05	1.52331e-05	1.39708e-05	1.4156e-05	1.28163e-05	1.20699e-05	1.35944e-05	1.28269e-05	9.59312e-06	9.91203e-06	9.3513e-06	9.61882e-06
36	Adenine	0.998423076923077			36.8779	136.062	POS	0.000434405	0.000446054	0.000436952	0.000439137	0.000515186	0.000505599	0.000525893	0.000515559	0.00042822	0.0004235	0.000456246	0.000435988
37	Dulcitol	0.998390461538461			211.091	183.092	POS	0.000327503	0.000315015	0.00030403	0.000315516	0.000267539	0.000263659	0.00025495	0.000262049	0.000264124	0.00030136	0.000275861	0.000280449
38	D-Glu	0.998377307692307			28.4119	146.046	NEG	0.000536473	0.000567975	0.000566323	0.000556924	0.000820351	0.000757722	0.000826706	0.000801593	0.000845408	0.00085354	0.000838547	0.000845832
39	Fasoracetam	0.998362923076923			59.5457	197.129	POS	8.54495e-05	7.80774e-05	7.97074e-05	8.10781e-05	6.68093e-05	6.58468e-05	5.8806e-05	6.38207e-05	8.26972e-05	8.08348e-05	7.89726e-05	8.08349e-05
40	Picolinic acid	0.998351153846154			56.0951	124.039	POS	0.000160065	0.000171775	0.000158256	0.000163365	0.000288971	0.000266578	0.000276938	0.000277496	0.000260719	0.00025182	0.000278734	0.000263758
41	4-HYDROXYBENZOATE	0.998346846153846			159.841	137.025	NEG	6.8444e-06	7.31393e-06	6.77997e-06	6.97944e-06	8.83938e-06	7.58588e-06	8.31993e-06	8.2484e-06	1.30979e-05	1.40304e-05	1.1426e-05	1.28514e-05
42	5-AMINOPENTANOATE	0.998342153846154			32.7882	118.086	POS	0.0246344	0.0229886	0.0211489	0.022924	0.0246628	0.0248347	0.0253278	0.0249418	0.0217085	0.0212468	0.0250534	0.0226696
43	PC(22:1(11Z)/14:1(9Z))	0.998294384615385			486.811	786.598	POS	0.000291227	1.67087e-09	0.000257094	0.000182774	0.000226392	0.000278248	0.000325234	0.000276625	0.000277851	0.000186293	0.000162031	0.000208725
44	Uracil	0.998205076923077			61.0265	113.035	POS	8.70866e-05	0.000141392	0.000138539	0.000122339	1.71483e-09	0.000137423	0.000156886	9.81034e-05	0.000122202	0.000123254	0.000131392	0.000125616
45	2-Hydroxy-4-methylpentanoic acid	0.998146307692308			94.4937	131.072	NEG	0.000178489	0.000185261	0.000178192	0.000180647	0.000276488	0.000261348	0.00027445	0.000270762	9.80935e-05	0.000102962	9.9273e-05	0.00010011
46	p-Lactophenetide	0.998136846153846			141.237	210.113	POS	5.80139e-06	5.76118e-06	7.75455e-06	6.43904e-06	6.84086e-06	6.46744e-06	7.45113e-06	6.91981e-06	3.29152e-06	3.05462e-06	2.75295e-06	3.03303e-06
47	Stearidonic Acid	0.998093615384615			286.687	277.216	POS	1.60852e-09	7.02281e-06	7.49519e-06	4.83987e-06	9.71354e-06	1.28252e-05	1.3618e-05	1.20523e-05	6.20069e-06	1.04551e-05	7.76028e-06	8.13869e-06
48	Phenazone	0.998087615384615			165.021	189.102	POS	4.13347e-05	4.33346e-05	4.41922e-05	4.29538e-05	2.29599e-05	2.57093e-05	2.65186e-05	2.50626e-05	5.74847e-06	6.47704e-06	6.10844e-06	6.11132e-06
49	PC(20:1(11Z)/13:0)	0.998040769230769			487.657	746.568	POS	1.60852e-09	3.17046e-05	2.86595e-05	2.01219e-05	4.25607e-05	4.28685e-05	2.25138e-05	3.5981e-05	4.50969e-05	5.42449e-05	3.12775e-05	4.35397e-05
50	Anthranilic acid	0.998001153846154			223.59	138.055	POS	3.15186e-06	3.73029e-06	2.96039e-06	3.28085e-06	8.0173e-06	7.48996e-06	7.54697e-06	7.68474e-06	2.71142e-05	2.77716e-05	2.91918e-05	2.80259e-05
51	beta-Sitostenone	0.997920076923077			497.755	413.377	POS	3.82062e-05	5.59094e-05	1.96724e-05	3.79293e-05	8.51767e-05	1.4692e-05	1.73406e-09	3.32901e-05	0.000129151	0.000105166	1.71209e-09	7.81062e-05
52	3alpha,4,5,7alpha-Tetrahydro-5-hydroxy-1H-isoindole-1,3(2H)-dione	0.997878923076923			44.3741	168.066	POS	0.000348486	0.00036017	0.000352906	0.000353854	0.000215588	0.000201374	0.000215046	0.000210669	6.53378e-05	6.18932e-05	6.74699e-05	6.49003e-05
53	2-Methoxymethcathinone	0.997874538461538			332.923	194.118	POS	2.92059e-05	3.25779e-05	3.33303e-05	3.17047e-05	5.22352e-06	4.75183e-06	5.22481e-06	5.06672e-06	1.40524e-06	1.47568e-06	1.7906e-06	1.55717e-06
54	Palmitoleic acid	0.997836			455.578	253.217	NEG	0.000728199	0.000744666	0.000735151	0.000736005	0.00129176	0.00126932	0.0013223	0.00129446	0.00156532	0.00159417	0.00153139	0.00156363
55	(+)-3-Carene	0.997812			20.621	137.133	POS	7.14457e-05	7.46299e-05	7.34213e-05	7.31657e-05	1.71483e-09	8.13237e-05	8.15832e-05	5.43029e-05	8.01315e-05	7.46932e-05	8.35506e-05	7.94584e-05
56	4-Phenylpyridine	0.997682076923077			197.72	156.081	POS	4.88714e-06	4.79236e-06	4.59482e-06	4.7581e-06	4.63816e-06	4.43731e-06	4.14121e-06	4.40556e-06	5.42385e-06	6.14099e-06	5.96744e-06	5.84409e-06
57	2-Phenylethylamine	0.997570384615385			164.241	122.096	POS	2.88445e-05	2.80365e-05	2.43262e-05	2.70691e-05	2.53172e-05	2.53902e-05	2.57927e-05	2.55001e-05	1.5902e-05	1.69614e-05	1.70184e-05	1.66273e-05
58	3-Hydroxypyridine	0.997525307692308			136.73	94.03	NEG	0.000108255	0.000112495	0.00010795	0.000109567	6.46285e-05	5.84836e-05	6.24392e-05	6.18504e-05	3.01792e-05	3.15341e-05	2.76444e-05	2.97859e-05
59		0.997508615384615			34.9172	114.056	NEG	0.000971494	0.00101477	0.000993192	0.000993152	0.000980349	0.000907217	0.000921656	0.000936408	0.000732263	0.000762382	0.000682767	0.000725804
60	Coniine	0.997484230769231			613.004	128.143	POS	1.7568e-05	4.10811e-05	4.42e-05	3.4283e-05	2.44793e-05	1.6379e-09	2.76517e-05	1.73775e-05	4.53524e-06	1.70394e-09	4.98764e-05	1.81378e-05
61	N-Methyldioctylamine	0.997479615384615			416.879	256.3	POS	3.69506e-05	3.58854e-05	3.48609e-05	3.5899e-05	5.0407e-05	1.6379e-09	4.16809e-05	3.06965e-05	4.3287e-05	3.94483e-05	4.37025e-05	4.21459e-05
62	Hypoxanthine	0.997390230769231			60.0364	135.031	NEG	1.52536e-05	1.53555e-05	1.37492e-05	1.47861e-05	2.70059e-05	2.46452e-05	2.64741e-05	2.60417e-05	2.2543e-05	2.26227e-05	2.27916e-05	2.26524e-05
63	Xanthine	0.997383076923077			58.8867	151.026	NEG	0.000133877	8.13615e-05	0.000132503	0.000115914	0.000126494	0.000209269	0.000127082	0.000154282	1.76667e-05	1.8432e-05	0.000121557	5.2552e-05
64	7-Hydroxy-2-acetamidofluorene	0.997347153846154			153.461	240.098	POS	6.73078e-06	1.67087e-09	6.06914e-06	4.2672e-06	5.21261e-06	4.62942e-06	5.32632e-06	5.05611e-06	1.69045e-09	2.40995e-06	3.1414e-06	1.85101e-06
65	Pilocarpine	0.997327			148.601	209.128	POS	3.99528e-05	4.02736e-05	4.61829e-05	4.21364e-05	4.76648e-05	4.5015e-05	4.53606e-05	4.60135e-05	4.20962e-05	4.01412e-05	4.27561e-05	4.16645e-05
66	3,6-Dihydronicotinic acid	0.997293076923077			40.6003	126.055	POS	0.000234615	0.000238984	0.000216564	0.000230054	0.000218246	0.000203962	7.40925e-05	0.000165434	4.74411e-05	0.000128123	4.88881e-05	7.48176e-05
67	2-Hydroxypyridine	0.997279461538462			36.7373	96.0444	POS	0.00032411	0.00033014	0.000310987	0.000321746	0.000186385	0.000166661	0.000173273	0.00017544	8.67675e-05	8.41606e-05	9.27302e-05	8.78861e-05
68	Pinolenic Acid	0.997262538461538			440.294	277.217	NEG	0.00378302	0.00370559	0.00372593	0.00373818	0.00484216	0.00416127	0.00472219	0.00457521	0.00631886	0.00616425	0.00619898	0.00622736
69	Oleic Acid ethyl ester	0.997246538461538			557.908	309.28	NEG	0.000331082	0.000340512	0.000350237	0.00034061	0.000357027	0.000395948	0.000408039	0.000387005	0.000503661	0.000508325	0.000561578	0.000524521
70	2,4-dichloro-N-propylbenzamide	0.997171384615385			172.403	230.013	NEG	2.33472e-05	2.29394e-05	2.26757e-05	2.29874e-05	3.04947e-05	2.97585e-05	3.08261e-05	3.03598e-05	6.11153e-05	6.67353e-05	5.8719e-05	6.21899e-05
71	5-Hydroxyindoleacetic acid	0.997136692307692			227.939	192.066	POS	4.06606e-06	3.90815e-06	4.05842e-06	4.01088e-06	4.3038e-06	4.08827e-06	4.53781e-06	4.30996e-06	2.50049e-06	2.06628e-06	2.21914e-06	2.26197e-06
72	p-Aminosalicylic acid methyl ester	0.997033923076923			57.0708	168.066	POS	0.000104635	0.000114691	0.000108823	0.000109383	6.6605e-05	6.15388e-05	6.40028e-05	6.40489e-05	3.17128e-05	2.97316e-05	3.42358e-05	3.18934e-05
73	4-Guanidinobutyric acid	0.997003461538461			56.0736	146.092	POS	0.000172867	0.000187689	0.000176118	0.000178891	0.000120713	0.000114722	0.000117316	0.000117584	7.85623e-05	7.63314e-05	8.32507e-05	7.93815e-05
74	Indole-3-carboxaldehyde	0.997003076923077			249.71	146.06	POS	1.16753e-05	1.09713e-05	1.14092e-05	1.1352e-05	2.69939e-05	2.54523e-05	2.56601e-05	2.60354e-05	2.86437e-05	2.80154e-05	2.92308e-05	2.863e-05
75	indole	0.996990230769231			173.859	118.065	POS	4.74896e-05	4.94028e-05	5.09517e-05	4.92814e-05	6.37018e-05	5.90767e-05	6.30824e-05	6.19536e-05	6.85804e-05	7.25642e-05	7.51861e-05	7.21102e-05
76	Glycine	0.996855384615385			30.7294	76.0393	POS	4.31764e-05	4.77475e-05	5.28082e-05	4.79107e-05	5.44254e-05	3.98104e-05	6.19474e-05	5.20611e-05	5.77496e-05	5.38344e-05	3.2711e-05	4.80984e-05
77	capsidiol	0.996776461538462			442.136	219.174	POS	1.57788e-05	1.6175e-05	1.54337e-05	1.57958e-05	1.71516e-05	1.59236e-05	1.73668e-05	1.6814e-05	1.63251e-05	1.5999e-05	1.71209e-09	1.07753e-05
78	Flindersine	0.996772538461538			256.022	228.102	POS	6.33903e-06	6.86733e-06	5.76924e-06	6.3252e-06	3.23858e-06	2.83614e-06	3.14627e-06	3.07367e-06	4.7977e-06	5.06738e-06	5.26679e-06	5.04395e-06
79	2-Methylbutyric acid	0.996728538461538			81.172	101.061	NEG	9.25721e-05	0.000169416	0.000163143	0.00014171	0.000132364	0.000191638	0.000200855	0.000174952	0.000159579	0.000157507	0.000200771	0.000172619
80	Cyclo(L-Phe-L-Pro)	0.996668692307692			232.238	245.128	POS	0.000690542	0.000667277	0.000657786	0.000671868	0.000459281	0.000450977	0.00044313	0.000451129	0.000255929	0.000268196	0.000284589	0.000269571
81	3-Hydroxy-N-glycyl-2,6-xylidine	0.996665307692308			169.428	195.113	POS	0.00014496	0.000151382	0.000154728	0.000150357	8.0774e-05	8.00783e-05	8.3071e-05	8.13078e-05	5.13399e-05	5.73645e-05	5.55443e-05	5.47496e-05
82	Sphinganine	0.996664692307692			358.645	302.305	POS	0.000179893	0.000189618	0.000199198	0.000189569	0.000176372	0.000166867	0.000186665	0.000176635	0.000123968	0.0001196	0.000121508	0.000121692
83	Piperidine	0.996615923076923			134.345	86.0964	POS	1.60852e-09	0.000153198	6.44422e-05	7.25472e-05	4.97243e-05	4.20473e-05	4.32997e-05	4.50238e-05	8.84841e-05	3.13629e-05	2.65614e-05	4.88028e-05
84	Glycolic acid	0.996604769230769			716.335	75.0088	NEG	1.38316e-05	1.67087e-09	1.62757e-05	1.00363e-05	1.56896e-05	9.81871e-06	1.2238e-05	1.25821e-05	1.63887e-05	1.28318e-05	1.71209e-09	9.74074e-06
85	L-Homotyrosine	0.996581846153846			157.198	196.097	POS	0.000249077	0.000268841	0.000272623	0.000263514	0.000143986	0.000147379	0.000156759	0.000149375	6.26146e-05	6.61452e-05	6.93505e-05	6.60368e-05
86	17-phenyl trinor Prostaglandin F2alpha-d4	0.996581692307692			487.046	391.244	NEG	5.03209e-06	4.8278e-06	4.9851e-06	4.94833e-06	5.19891e-06	4.60674e-06	4.52734e-06	4.77766e-06	4.69028e-06	4.36377e-06	4.5685e-06	4.54085e-06
87	Acetaminophen	0.996567307692308			203.236	150.056	NEG	9.29448e-06	1.26369e-05	1.30091e-05	1.16468e-05	9.82609e-06	1.10775e-05	1.05533e-05	1.04856e-05	1.12917e-05	1.22809e-05	1.13813e-05	1.16513e-05
88	Didesmethylpheniramine	0.996522307692308			338.284	213.138	POS	1.05701e-06	9.26063e-07	9.08097e-07	9.63723e-07	4.73041e-06	4.8591e-06	4.8749e-06	4.82147e-06	1.06792e-05	1.22854e-05	1.14026e-05	1.14557e-05
89	PC(16:0/14:0)	0.996380153846154			450.565	706.537	POS	6.21095e-05	1.06565e-07	2.94799e-05	3.05653e-05	3.42606e-07	1.93533e-05	2.45168e-05	1.47376e-05	1.31729e-06	5.43528e-06	3.85452e-05	1.50993e-05
90	QUIPAZINE	0.996368230769231			242.736	214.134	POS	8.73934e-06	8.83331e-06	8.46115e-06	8.67793e-06	3.20295e-06	2.69933e-06	3.02739e-06	2.97656e-06	1.84401e-06	1.69343e-06	2.01524e-06	1.85089e-06
91	3-amino-octanoic acid	0.996322769230769			45.361	160.133	POS	0.000109286	0.00010235	0.000103967	0.000105201	0.000112838	0.000117257	0.000123066	0.00011772	0.000124071	0.000120622	0.000120702	0.000121799
92	Kanzonol K	0.996319461538462			377.968	437.193	POS	0.000275058	0.000306869	0.00027824	0.000286722	0.000202264	0.000201378	0.000196387	0.00020001	0.000228457	0.000240942	0.000213993	0.000227797
93	2'-Deoxyadenosine	0.996271384615384			134.062	252.109	POS	3.13864e-05	3.25603e-05	2.98193e-05	3.12553e-05	2.71967e-05	2.64561e-05	2.67491e-05	2.68006e-05	1.31184e-05	1.19486e-05	1.27068e-05	1.25913e-05
94	Tryptophan	0.996236615384615			161.011	205.097	POS	1.16177e-05	1.18083e-05	1.17894e-05	1.17384e-05	8.10866e-06	8.24719e-06	8.40433e-06	8.25339e-06	7.84798e-06	8.89727e-06	8.34881e-06	8.36469e-06
95	Palmitic acid	0.996225461538461			498.13	255.233	NEG	0.0409388	0.0430019	0.0435802	0.042507	0.0422431	0.0431506	0.0448317	0.0434085	0.0545148	0.0580394	0.0544415	0.0556652
96	Eicosapentaenoic Acid	0.996121923076923			476.764	301.217	NEG	3.26435e-05	3.3375e-05	5.57227e-05	4.05804e-05	4.93763e-05	3.28088e-05	3.68717e-05	3.96856e-05	0.000108573	7.58206e-05	7.21792e-05	8.55242e-05
97	6-Dimethylaminopurine	0.996097076923077			142.862	164.093	POS	1.15193e-05	1.23383e-05	1.137e-05	1.17426e-05	1.72418e-05	1.57074e-05	1.60132e-05	1.63208e-05	3.61085e-05	3.64469e-05	3.90914e-05	3.72156e-05
98	2-Pyrrolidinone	0.996058230769231			142.24	86.0681	POS	1.60852e-09	4.34886e-07	1.62438e-09	1.4604e-07	1.97917e-06	1.52151e-06	1.68399e-06	1.72822e-06	8.12805e-07	9.43551e-07	1.04761e-06	9.34656e-07
99	PGA1	0.996042846153846			378.459	337.234	POS	3.03834e-05	3.10528e-05	3.06948e-05	3.07103e-05	7.79278e-05	8.25426e-05	9.13386e-05	8.39364e-05	7.79504e-05	8.27703e-05	9.34392e-05	8.472e-05
100	Lauric acid	0.995997538461538			374.261	199.171	NEG	6.52028e-05	6.83445e-05	7.61917e-05	6.9913e-05	7.81372e-05	7.73025e-05	7.64299e-05	7.72899e-05	7.88772e-05	8.45248e-05	8.44659e-05	8.26227e-05
101	Stavudine	0.995873			157.2	223.073	NEG	1.03042e-05	1.1447e-05	1.04171e-05	1.07228e-05	5.76002e-06	5.34858e-06	5.80789e-06	5.63883e-06	3.629e-06	3.46362e-06	3.53498e-06	3.54253e-06
102	Anhalamine	0.995811384615384			183.29	210.113	POS	0.000708078	0.000734542	0.000706626	0.000716416	0.000385887	0.00039325	0.000409793	0.00039631	0.000194277	0.000193548	0.00020169	0.000196505
103	Nervonyl carnitine	0.995730461538461			570.155	102.128	POS	0.000114122	1.67087e-09	1.62438e-09	3.80416e-05	0.000123285	0.000117825	0.000125668	0.000122259	0.000119501	0.000122841	1.71209e-09	8.07812e-05
104	Arginine	0.995662			29.822	175.119	POS	0.000918776	0.00102158	0.000892117	0.000944157	0.000430969	0.000449312	0.00043722	0.000439167	0.000187185	0.000198638	0.000192812	0.000192878
105	Anofinic acid	0.995615076923077			451.301	205.086	POS	9.99532e-06	9.75787e-06	1.05852e-05	1.01128e-05	1.06168e-05	1.16883e-05	1.17342e-05	1.13464e-05	9.9328e-06	1.04103e-05	1.19606e-05	1.07679e-05
106	Hexylamine	0.995583538461538			443.721	102.128	POS	9.62488e-05	1.67087e-09	9.47173e-05	6.36559e-05	0.000102046	9.72477e-05	1.73406e-09	6.64317e-05	1.69045e-09	0.000100498	9.62128e-05	6.55708e-05
107	ACETANILIDE	0.995447230769231			66.2126	136.076	POS	0.000583141	0.00056976	0.000558413	0.000570438	0.000388605	0.000387827	0.000379011	0.000385148	0.000387736	0.000408009	0.00041815	0.000404632
108	13,14-Dihydro-15-keto-PGE2	0.995393769230769			328.495	353.229	POS	1.15685e-05	1.18944e-05	1.24466e-05	1.19698e-05	1.94555e-05	2.21799e-05	1.87402e-05	2.01252e-05	1.43875e-05	1.77839e-05	1.57464e-05	1.59726e-05
109	3,4-Dihydroxyphenyl ethanol	0.995377461538461			167.697	153.056	NEG	3.54922e-06	3.87173e-06	3.89755e-06	3.77283e-06	6.80786e-06	6.53512e-06	6.53423e-06	6.62574e-06	3.01986e-06	3.77295e-06	2.91161e-06	3.23481e-06
110	9,12-Octadecadiynoic Acid	0.995369692307692			416.945	277.216	POS	8.19215e-06	9.13249e-06	9.25303e-06	8.85922e-06	1.09793e-05	1.18892e-05	1.14636e-05	1.1444e-05	1.30271e-05	1.24406e-05	1.29008e-05	1.27895e-05
111	Desmethyl-betahistine(2-(2-aminoethyl)pyridine)	0.995340538461538			197.831	123.092	POS	2.82624e-05	2.92633e-05	2.7428e-05	2.83179e-05	7.4148e-05	6.49538e-05	7.62127e-05	7.17715e-05	0.000181054	0.000188969	0.000193832	0.000187951
112	1-naphthylamine	0.995155923076923			257.834	144.081	POS	8.69047e-06	9.52524e-06	8.55571e-06	8.9238e-06	1.81357e-05	1.80264e-05	1.77599e-05	1.7974e-05	1.86179e-05	1.87942e-05	1.89698e-05	1.8794e-05
113	N-Methyl-a-aminoisobutyric acid	0.995086538461538			36.7895	116.072	NEG	0.00111923	0.00118004	0.00112322	0.00114083	0.000859072	0.000764191	0.000815961	0.000813075	0.000593333	0.000537197	0.00053887	0.000556467
114	2-Methyl-3-propylpyrazine	0.995031230769231			190.944	137.107	POS	4.70355e-05	4.97522e-05	4.74061e-05	4.80646e-05	0.000328027	0.000310298	0.000324712	0.000321012	0.000594005	0.000579935	0.000599334	0.000591091
115	Paramethadione	0.995012923076923			129.127	158.081	POS	1.20658e-05	1.46307e-05	1.15997e-05	1.27654e-05	1.28882e-05	1.05472e-05	1.08518e-05	1.14291e-05	9.75326e-06	9.56757e-06	9.58618e-06	9.63567e-06
116	Stearic acid	0.994828			551.402	283.264	NEG	0.00157141	0.00159548	0.00165003	0.00160564	0.00150667	0.00155605	0.00150924	0.00152399	0.00176855	0.00193123	1.71209e-09	0.00123326
117	Arachidic Acid	0.994746846153846			627.515	311.296	NEG	8.51747e-05	8.7517e-05	6.03084e-05	7.76667e-05	6.39436e-05	7.45021e-05	8.58904e-05	7.47787e-05	9.55745e-05	1.70394e-09	8.87279e-05	6.14347e-05
118	1H-Benzotriazole	0.994741692307692			635.21	120.056	POS	0.000127347	0.000225487	6.13918e-05	0.000138075	0.000252147	8.21694e-05	0.000110933	0.000148417	5.54359e-05	5.39503e-05	0.000205564	0.000104983
119	Pentadecanoic acid	0.994720461538461			465.469	241.217	NEG	0.000779924	0.000802659	0.000818201	0.000800261	0.000717136	0.000656224	0.000718176	0.000697179	0.00129837	0.001294	0.00131751	0.0013033
120	Guanosine	0.994710230769231			134.474	284.099	POS	4.29075e-05	4.35845e-05	3.97102e-05	4.20674e-05	3.79607e-05	3.83382e-05	3.88546e-05	3.83845e-05	2.68585e-05	2.47986e-05	2.71535e-05	2.62702e-05
121	Buddledin A	0.994421846153846			355.441	277.179	POS	1.35572e-05	9.0293e-06	9.64145e-06	1.07427e-05	9.88613e-06	9.46434e-06	1.44554e-05	1.12686e-05	1.49517e-05	9.29153e-06	8.92966e-06	1.10576e-05
122		0.994400307692308			58.5583	137.046	POS	0.000125288	0.000126486	0.000122455	0.000124743	0.00023112	0.000215556	0.000225724	0.000224133	0.000200262	0.000200088	0.000211849	0.000204066
123	Clavepictine B	0.994380384615384			430.579	306.279	POS	5.92762e-05	6.34709e-05	6.03548e-05	6.10339e-05	0.000113875	0.000107484	0.000106258	0.000109206	0.0001331	0.00013503	0.000123058	0.000130396
124	1H-Indole-4-acetic acid, 2,3-dihydro-2-oxo-	0.994370076923077			253.13	192.066	POS	7.57742e-06	7.49416e-06	6.96926e-06	7.34695e-06	4.59785e-06	4.55276e-06	4.22934e-06	4.45998e-06	2.84431e-06	2.51879e-06	2.38256e-06	2.58188e-06
125	alpha-Aminopropionitrile	0.994259846153846			644.23	71.0604	POS	5.19791e-05	4.80681e-05	4.83027e-05	4.94499e-05	6.22124e-05	5.26621e-05	6.77854e-05	6.08866e-05	6.8783e-05	5.01981e-05	5.67999e-05	5.85937e-05
126	Indole-3-carboxyaldehyde	0.994204923076923			173.403	146.06	POS	2.08516e-05	2.23491e-05	2.07179e-05	2.13062e-05	4.13078e-05	3.92435e-05	3.9723e-05	4.00914e-05	5.55699e-05	5.29809e-05	5.54952e-05	5.4682e-05
127	5(Z),14(Z)-Eicosadienoic Acid	0.994193461538461			520.508	307.264	NEG	0.000232138	0.000218876	0.000250209	0.000233741	0.000222762	0.00031737	0.000302621	0.000280918	0.000322439	0.000334268	1.71209e-09	0.000218903
128	Trigonelline	0.994141769230769			35.2537	138.055	POS	0.000251866	0.000255817	0.000248461	0.000252048	0.000404024	0.000352581	0.000393082	0.000383229	0.000367708	0.000393408	0.000408278	0.000389798
129	ALPHA,BETA-TREHALOSE	0.994136230769231			33.7814	365.105	POS	4.5469e-05	4.63428e-05	3.86279e-05	4.34799e-05	0.000135833	0.000136294	0.000122514	0.000131547	4.88496e-05	4.89407e-05	5.6874e-05	5.15548e-05
130	2,4-dimethylphenylformamid	0.993996076923077			141.762	150.091	POS	0.000122478	0.000123981	0.000123141	0.0001232	4.36466e-05	4.39805e-05	4.45997e-05	4.40756e-05	2.85872e-05	2.8637e-05	3.09687e-05	2.93976e-05
131	Aprobarbital	0.993993846153846			215.719	211.108	POS	3.13252e-06	8.97458e-06	6.18763e-06	6.09824e-06	0.000215475	0.000220811	3.83177e-07	0.000145556	3.15229e-06	0.000119085	0.000124605	8.22809e-05
132	7-Methyladenine	0.993958692307692			159.288	148.063	NEG	3.36299e-06	3.323e-06	3.12649e-06	3.27083e-06	5.17201e-06	4.81477e-06	5.04628e-06	5.01102e-06	7.03415e-06	7.217e-06	7.36918e-06	7.20678e-06
133	Tyrosine	0.993896923076923			66.213	182.081	POS	0.00141447	0.00142946	0.00137696	0.00140696	0.000939284	0.000921565	0.000941962	0.00093427	0.000950717	0.000979233	0.00103788	0.000989277
134	PE(16:0/0:0)	0.993536307692308			415.863	454.293	POS	1.75018e-06	2.38089e-06	2.12081e-06	2.08396e-06	8.45232e-06	7.85083e-06	1.73406e-09	5.43496e-06	7.62404e-06	6.73067e-06	6.99753e-06	7.11741e-06
135	13-HpOTrE	0.993528846153846			278.558	293.211	POS	3.52706e-06	3.65862e-06	3.41961e-06	3.5351e-06	6.54834e-06	6.3072e-06	6.98049e-06	6.61201e-06	8.02658e-06	7.24201e-06	7.31318e-06	7.52725e-06
136	N-Methacrylylglycine methyl ester	0.993434384615384			155.766	158.081	POS	0.000103752	0.000109031	0.000104766	0.00010585	0.000247551	0.000234757	0.000231263	0.000237857	0.000183772	0.000196896	0.000199796	0.000193488
137	3-Indoleacetic acid	0.993374461538461			228.294	176.071	POS	7.3197e-06	7.83657e-06	7.20352e-06	7.45326e-06	6.97579e-06	5.10516e-06	6.81591e-06	6.29895e-06	5.39575e-06	5.97294e-06	5.66192e-06	5.67687e-06
138	PC(22:4(7Z,10Z,13Z,16Z)/14:0)	0.993364153846154			468.684	782.566	POS	0.000208025	6.88555e-05	0.000113068	0.000129983	8.65276e-05	0.000149297	0.000211718	0.000149181	1.72683e-05	9.1456e-05	0.000168502	9.24087e-05
139	Trimethylamine N-oxide	0.993273769230769			32.7882	76.0757	POS	0.00168094	0.00180599	0.0017385	0.00174181	0.00153871	0.00146812	0.00157458	0.00152714	0.00208249	0.00199373	0.00217674	0.00208432
140	Asn Phe Ala Arg	0.993221461538461			477.612	507.272	POS	1.73484e-06	3.15768e-06	1.37566e-06	2.08939e-06	9.21041e-05	4.69069e-05	0.000100442	7.98176e-05	0.000104604	8.83982e-05	0.000116841	0.000103281
141	9Z,12Z,15Z-Octadecatrienal	0.993191153846154			479.157	263.237	POS	7.40196e-05	3.58728e-05	5.32182e-05	5.43702e-05	4.08702e-05	3.16879e-05	3.81662e-05	3.69081e-05	8.59736e-05	0.00011447	7.69175e-05	9.24538e-05
142	alpha-CYANO-3-HYDROXYCINNAMIC ACID	0.993170076923077			157.875	188.036	NEG	1.36009e-05	1.42024e-05	1.35498e-05	1.37843e-05	4.62101e-05	4.47615e-05	4.67999e-05	4.59238e-05	5.60607e-05	5.74251e-05	5.58785e-05	5.64548e-05
143	Styrene oxide	0.993094307692308			164.029	121.076	POS	1.52764e-05	1.66996e-05	1.49998e-05	1.56586e-05	1.65274e-05	1.52697e-05	1.62738e-05	1.60236e-05	1.89838e-05	1.95097e-05	1.86194e-05	1.90376e-05
144	4-Pyridoxic acid	0.993062076923077			131.469	182.046	NEG	6.03908e-06	6.14887e-06	6.073e-06	6.08698e-06	4.84544e-06	4.37429e-06	4.78084e-06	4.66686e-06	2.96421e-06	2.99426e-06	2.93384e-06	2.9641e-06
145	NEPSILON,NEPSILON,NEPSILON-TRIMETHYLLYSINE	0.992897692307692			28.832	189.16	POS	5.41067e-05	5.91376e-05	5.13735e-05	5.48726e-05	6.20496e-05	6.35961e-05	6.4266e-05	6.33039e-05	6.31102e-05	6.7503e-05	6.74585e-05	6.60239e-05
146	(R)-2-Nitro-p-mentha-1,5-diene	0.992757			215.76	182.118	POS	6.53166e-06	7.38197e-06	3.87765e-06	5.93043e-06	5.73328e-06	5.78604e-06	5.63583e-06	5.71838e-06	3.17377e-06	2.17429e-06	2.39356e-06	2.58054e-06
147	L-Tyrosine methyl ester	0.992754615384615			191.385	196.097	POS	1.49175e-05	1.50732e-05	1.4351e-05	1.47806e-05	3.42816e-05	3.47629e-05	3.35758e-05	3.42068e-05	1.49477e-05	1.50534e-05	3.61418e-05	2.20476e-05
148	3-O-Methyl-L-DOPA	0.992661538461538			127.253	210.078	NEG	9.16033e-08	3.58373e-07	2.57953e-05	8.74842e-06	1.99479e-05	4.62871e-07	1.99392e-05	1.345e-05	1.31493e-05	1.37574e-05	4.02551e-07	9.10309e-06
149	Aspartic acid	0.992490384615385			181.655	134.045	POS	2.82741e-06	2.75799e-06	3.08376e-06	2.88972e-06	2.41553e-06	2.23836e-06	2.26732e-06	2.30707e-06	1.55784e-06	1.90341e-06	1.78483e-06	1.74869e-06
150	alpha-Cubebene	0.992454692307692			436.048	205.195	POS	3.01143e-07	2.00245e-07	2.47559e-07	2.49649e-07	1.37774e-05	1.35589e-05	1.46347e-05	1.39903e-05	7.48759e-06	6.93415e-06	7.2305e-06	7.21741e-06
151	Anandamide (20:5, n-3)	0.992373538461538			462.935	346.271	POS	3.11577e-06	3.92017e-06	2.42262e-06	3.15285e-06	1.21447e-05	7.82118e-06	7.93589e-06	9.3006e-06	1.25737e-05	1.1117e-05	1.13176e-05	1.16694e-05
152	Histidine	0.992272846153846			29.3259	156.077	POS	0.000110995	0.000117944	0.00011133	0.000113423	0.000198015	0.000197091	0.000199867	0.000198324	0.000210446	0.000220851	0.000222718	0.000218005
153	Prostaglandin I2	0.992238			304.389	353.229	POS	0.00014083	0.000151109	0.000144893	0.00014561	0.000253917	0.000264232	0.000260875	0.000259675	0.000175384	0.000199817	0.000187882	0.000187694
154	4-Acetyl-2-methylpyridine	0.992206923076923			206.599	136.076	POS	6.04376e-05	6.22638e-05	5.84251e-05	6.03755e-05	5.67276e-05	6.09583e-05	6.10206e-05	5.95689e-05	6.16831e-05	5.11204e-05	4.83612e-05	5.37216e-05
155	5,6-Dimethylbenzimidazole	0.992134153846154			162.01	147.092	POS	2.40281e-05	2.40543e-05	2.30459e-05	2.37094e-05	1.07736e-05	1.08879e-05	1.27362e-05	1.14659e-05	1.11416e-05	1.10894e-05	1.06391e-05	1.09567e-05
156	DL-beta-Leucine	0.992104692307692			127.521	130.088	NEG	0.000119685	0.000120172	0.000115214	0.000118357	9.13465e-05	6.73508e-05	7.45077e-05	7.7735e-05	1.99437e-05	2.3602e-05	1.59555e-05	1.98337e-05
157	beta-PHENYL-gamma-Aminobutyric Acid	0.991979153846154			141.334	180.102	POS	3.39074e-05	3.73281e-05	3.55876e-05	3.56077e-05	2.36509e-05	2.28986e-05	2.30322e-05	2.31939e-05	8.63908e-06	8.45523e-06	9.25462e-06	8.78298e-06
158	delta2-trans-Hexadecenoic Acid	0.991956923076923			438.619	253.217	NEG	6.79528e-06	7.00526e-06	7.0805e-06	6.96035e-06	1.01396e-05	7.90257e-06	9.1625e-06	9.06822e-06	1.58558e-05	1.57789e-05	1.48217e-05	1.54855e-05
159	N-Acetyltryptophan	0.991896461538461			231.315	247.108	POS	3.924e-06	4.00486e-06	3.65852e-06	3.86246e-06	1.71236e-05	6.78278e-05	6.16778e-05	4.88764e-05	2.68354e-05	2.74544e-05	5.05576e-05	3.49491e-05
160	trans-2-Phenylcyclopropanecarboxylic acid	0.991868153846154			92.5125	163.075	POS	8.58384e-06	2.13405e-06	2.65181e-06	4.45657e-06	2.29532e-05	1.77651e-05	2.49984e-05	2.19056e-05	9.79236e-06	1.13751e-05	1.07207e-05	1.06294e-05
161	Ozagrel	0.991771538461538			177.988	229.097	POS	5.45921e-06	4.06702e-05	3.98096e-05	2.86463e-05	6.58515e-06	3.15796e-05	3.25494e-05	2.35714e-05	3.20257e-07	5.24297e-06	5.81323e-06	3.79215e-06
162	Ethephon	0.991435230769231			650.078	144.982	POS	0.00013291	0.000319388	0.000305187	0.000252495	0.000142681	0.000320108	0.000157912	0.0002069	0.000132753	0.000169149	0.000152696	0.000151533
163	6,10,14-Trimethyl-5,9,13-pentadecatrien-2-one	0.991412384615385			507.247	263.237	POS	1.7101e-05	1.80067e-05	1.3982e-05	1.63632e-05	1.50499e-05	1.41672e-05	1.30042e-05	1.40738e-05	1.69045e-09	2.04599e-05	1.50129e-05	1.18248e-05
164	Pyroglutamic acid	0.991389846153846			57.5768	130.05	POS	0.00627996	1.67087e-09	0.00644848	0.00424281	0.005595	0.0100243	0.00132708	0.0056488	0.00416034	0.00397982	0.00422159	0.00412058
165	N-hexadecanoyl-L-Homoserine lactone	0.991300846153846			530.034	340.284	POS	6.93502e-05	8.03455e-05	6.3159e-05	7.09515e-05	7.57168e-05	7.95379e-05	9.84663e-05	8.45737e-05	9.60924e-05	0.000112378	9.86757e-05	0.000102382
166	beta-Citraurin epoxide	0.991210076923077			493.064	449.302	POS	6.81761e-06	1.21491e-05	6.43095e-06	8.46588e-06	3.11794e-06	1.27444e-06	1.52079e-06	1.97105e-06	3.68828e-06	3.45621e-06	2.07482e-06	3.07311e-06
167	9-OxoODE	0.991203846153846			440.352	295.226	POS	8.16531e-05	0.000130948	0.000117946	0.000110182	0.000135732	9.31047e-05	8.59278e-05	0.000104922	0.00022226	0.000223004	0.000236959	0.000227407
168	Asp Glu Ile	0.991199769230769			278.78	376.175	POS	1.70856e-05	1.6946e-05	1.78234e-05	1.7285e-05	1.01913e-05	9.94394e-06	1.05241e-05	1.02198e-05	1.12587e-05	1.19785e-05	1.118e-05	1.14724e-05
169	Val His Gln	0.991186076923077			140.637	383.203	POS	3.16844e-05	3.28722e-05	3.11543e-05	3.19036e-05	2.32288e-05	2.32027e-05	2.32851e-05	2.32389e-05	1.52455e-05	1.46132e-05	1.63013e-05	1.53866e-05
170	beta-O-Methylynephrine	0.991142846153846			279.882	182.118	POS	8.92966e-06	8.66052e-06	9.39922e-06	8.99647e-06	4.70979e-06	4.18073e-06	4.48398e-06	4.45816e-06	3.85787e-06	3.58223e-06	3.54607e-06	3.66206e-06
171	Palmitic amide	0.991134769230769			498.223	256.263	POS	1.60852e-09	0.000252474	0.000309195	0.000187223	0.000166951	0.000173363	0.000338472	0.000226262	0.00032961	1.70394e-09	0.000300608	0.000210073
172	Indole-3-carboxylic acid	0.991105307692308			242.912	162.055	POS	3.00536e-06	3.36825e-06	3.23575e-06	3.20312e-06	5.80457e-06	5.64183e-06	5.80284e-06	5.74975e-06	1.66607e-05	1.78854e-05	1.76408e-05	1.73956e-05
173	2-Aminoquinoline	0.991025769230769			191.889	145.076	POS	7.31573e-07	5.94727e-07	6.77026e-07	6.67775e-07	5.62692e-07	4.79408e-07	5.43773e-07	5.28624e-07	3.30535e-07	2.92735e-07	1.71209e-09	2.08328e-07
174	Phenylacetaldehyde	0.990765076923077			104.239	121.065	POS	0.000219106	0.000193003	0.000202362	0.000204823	0.00054591	0.000648816	0.00059371	0.000596145	0.000204853	0.000198101	0.000222026	0.000208327
175	JWH147	0.990683923076923			355.429	380.206	NEG	2.74443e-06	2.84418e-06	2.65111e-06	2.74657e-06	4.39118e-06	3.91785e-06	4.19964e-06	4.16956e-06	5.64804e-06	5.34464e-06	5.93822e-06	5.64363e-06
176	Histamine	0.990683923076923			643.655	112.087	POS	1.60852e-09	0.000103113	6.47454e-05	5.59534e-05	0.000113424	0.000113679	9.97968e-05	0.000108967	0.000106459	0.00012162	9.22147e-05	0.000106765
177		0.990682692307692			163.078	203.083	NEG	7.26608e-05	7.31668e-05	7.41683e-05	7.3332e-05	0.000128069	0.000119103	0.000124663	0.000123945	0.00017245	0.000175656	0.000170731	0.000172946
178	L-Carnitine	0.990566			32.7882	162.112	POS	0.000250275	0.000243932	0.000236625	0.00024361	0.000337558	0.000352828	0.000368312	0.000352899	0.000294942	0.000280439	0.000313096	0.000296159
179	2-Pyridylacetylglycine	0.990345230769231			128.594	195.077	POS	8.09308e-05	8.24183e-05	8.51494e-05	8.28328e-05	6.8512e-05	6.77234e-05	6.8724e-05	6.83198e-05	5.02208e-05	5.22645e-05	5.31821e-05	5.18891e-05
180	10Z-nonadecenoic acid	0.990269461538462			536.882	295.264	NEG	3.85463e-05	3.43369e-05	5.94908e-05	4.41247e-05	9.58162e-05	0.000184363	5.22902e-05	0.000110823	0.000160517	0.000113003	9.24694e-05	0.000121996
181	N6-(DELTA2-ISOPENTENYL)-ADENINE	0.990137153846154			163.165	202.109	NEG	0.000163968	0.00016876	0.000164769	0.000165833	0.000239173	0.000229924	0.000235968	0.000235022	0.000233128	0.000328418	0.000236663	0.00026607
182	(+)-Isostearic acid	0.990082538461538			535.453	283.264	NEG	1.11317e-05	1.02284e-05	1.14863e-05	1.09488e-05	1.38437e-05	2.19491e-05	1.15917e-05	1.57948e-05	2.34098e-05	2.29986e-05	2.89856e-05	2.51313e-05
183	Isobutyric acid	0.990043846153846			45.4462	87.0452	NEG	3.25686e-05	3.47985e-05	3.26288e-05	3.3332e-05	6.65829e-05	5.83027e-05	5.70718e-05	6.06525e-05	0.000118905	0.00011915	0.000108471	0.000115509
184	Quinolin-2,8-diol	0.989969384615384			181.835	162.055	POS	4.8606e-06	3.88543e-06	3.91538e-06	4.22047e-06	1.19055e-05	1.10272e-05	1.12648e-05	1.13992e-05	1.49379e-05	1.49519e-05	1.40846e-05	1.46581e-05
185	Arachidoyl glycine	0.989878230769231			411.419	368.317	NEG	6.70536e-06	7.36219e-06	6.97201e-06	7.01319e-06	2.84912e-05	2.61287e-05	2.98848e-05	2.81682e-05	2.04203e-05	1.97071e-05	2.08502e-05	2.03258e-05
186	16-hydroxy hexadecanoic acid	0.989779230769231			351.108	271.228	NEG	4.7092e-05	5.37644e-05	5.2543e-05	5.11331e-05	5.96888e-05	4.93457e-05	5.53726e-05	5.48024e-05	7.78975e-05	7.09267e-05	7.59239e-05	7.49161e-05
187	6-HYDROXYNICOTINATE	0.989754230769231			33.9367	138.02	NEG	3.72672e-05	3.59654e-05	4.0602e-05	3.79449e-05	3.12032e-05	2.58921e-05	2.399e-05	2.70284e-05	4.00245e-05	4.40346e-05	3.74848e-05	4.05147e-05
188	9-HODE	0.989714307692308			407.414	279.231	POS	1.64541e-05	1.65112e-05	1.60396e-05	1.6335e-05	3.11511e-05	3.11076e-05	3.13531e-05	3.12039e-05	4.0324e-05	3.65966e-05	3.81096e-05	3.83434e-05
189	N-palmitoyl phenylalanine	0.989557461538461			518.433	404.315	POS	2.64367e-06	3.00742e-06	2.24891e-06	2.63333e-06	1.05861e-05	7.25062e-06	1.23311e-05	1.0056e-05	1.06456e-05	8.45627e-06	7.93501e-06	9.01228e-06
190	Perindoprilat lactam A	0.989441769230769			221.411	323.196	POS	2.15727e-05	2.14843e-05	2.0504e-05	2.1187e-05	1.14344e-05	1.25505e-05	1.27013e-05	1.22287e-05	7.40298e-06	7.42886e-06	7.67183e-06	7.50122e-06
191	His Pro Leu	0.989333230769231			235.253	366.213	POS	1.03533e-05	1.05056e-05	1.0105e-05	1.03213e-05	4.10444e-06	3.70977e-06	4.0707e-06	3.96163e-06	2.5667e-06	2.42733e-06	2.2801e-06	2.42471e-06
192	Tranylcypromine glucuronide	0.989324538461538			150.613	310.128	POS	0.000767391	0.000786008	0.000794497	0.000782632	0.000508379	0.000504947	0.000513408	0.000508912	0.000243973	0.000244221	0.000265875	0.000251357
193	Arachidonoyl amine	0.988616769230769			266.995	304.263	POS	4.58861e-06	5.84613e-06	4.68438e-06	5.0397e-06	5.71075e-06	5.64048e-06	5.51407e-06	5.62177e-06	8.05665e-06	7.82628e-06	8.51085e-06	8.13126e-06
194	9R,10S-EpOME	0.988609846153846			307.668	295.228	NEG	3.03843e-07	2.6695e-07	3.40755e-07	3.03849e-07	5.48135e-07	3.19656e-07	4.55573e-07	4.41121e-07	4.89877e-07	5.41442e-07	4.91996e-07	5.07772e-07
195	Behenic acid	0.988573076923077			569.053	339.327	NEG	4.31324e-05	4.88507e-05	5.02068e-05	4.73966e-05	5.78893e-05	6.92027e-05	4.71245e-05	5.80722e-05	6.98916e-05	4.78608e-05	1.71209e-09	3.92514e-05
196	N-Nitrosofenfluramine	0.988526615384615			186.483	261.123	POS	0.000136818	0.000155318	0.000159021	0.000150386	0.000102206	0.000107193	0.000108265	0.000105888	6.27051e-05	6.17885e-05	6.56406e-05	6.33781e-05
197	11-amino-undecanoic acid	0.988473692307692			48.4526	202.18	POS	0.00037601	0.000374581	0.000377712	0.000376101	0.000389808	0.00039667	0.000375848	0.000387442	0.000361251	0.00037948	0.00038584	0.000375524
198	2-ACETYLPYRROLE	0.988439076923077			149.223	108.046	NEG	3.65217e-06	1.67087e-09	1.62438e-09	1.21849e-06	3.36166e-06	2.98279e-06	3.04655e-06	3.13033e-06	2.44086e-06	2.82361e-06	2.56032e-06	2.60827e-06
199	3-Piperidinemethanol, 4-(4-fluorophenyl)-, (3S,4R)-	0.988342692307692			218.665	210.128	POS	9.13473e-06	9.66318e-06	8.68294e-06	9.16028e-06	7.52421e-06	7.5496e-06	7.75153e-06	7.60845e-06	5.89436e-06	5.93438e-06	6.62654e-06	6.15176e-06
200	1,7-Dihydroxytacrine	0.988276923076923			174.473	231.113	POS	2.79222e-06	2.55523e-06	2.32818e-06	2.55854e-06	1.71483e-09	1.89325e-06	9.66445e-06	3.85314e-06	1.42092e-05	1.36303e-05	1.37023e-05	1.38473e-05
201	3-Methyldioxyindole	0.988230307692308			157.257	164.071	POS	9.34795e-06	9.43915e-06	8.80607e-06	9.19772e-06	5.96523e-05	5.68753e-05	5.71425e-05	5.789e-05	4.49229e-05	4.31074e-05	4.85682e-05	4.55329e-05
202		0.988029307692308			189.816	162.079	NEG	1.30127e-06	1.24836e-06	1.17915e-06	1.24293e-06	1.80399e-06	1.66237e-06	1.72431e-06	1.73022e-06	3.92657e-06	3.95239e-06	3.719e-06	3.86599e-06
203	Cytosine	0.987758384615385			619.439	112.051	POS	6.9471e-05	9.80614e-05	4.14985e-05	6.9677e-05	4.95532e-05	8.55886e-05	6.35437e-05	6.62285e-05	5.15275e-05	7.30342e-05	5.49509e-05	5.98375e-05
204	Stearamide	0.987612230769231			537.641	284.294	POS	0.00015101	9.61035e-05	6.55688e-05	0.000104227	3.34772e-05	3.16324e-05	6.26608e-05	4.25902e-05	6.80269e-05	0.000117785	4.64909e-05	7.74344e-05
205	Flavidulol C	0.987556153846154			450.637	515.319	POS	2.91937e-06	3.31841e-06	3.15106e-06	3.12961e-06	6.93231e-06	4.94526e-06	1.22475e-05	8.04168e-06	7.82075e-06	7.31311e-06	7.39189e-06	7.50858e-06
206	Myxalamid C	0.987410923076923			465.205	388.282	POS	1.65264e-06	2.82611e-06	1.48616e-06	1.9883e-06	4.91614e-06	2.51661e-06	2.80858e-06	3.41377e-06	6.18809e-06	5.53984e-06	4.7967e-06	5.50821e-06
207	Calligonine	0.987359692307692			209.251	187.123	POS	7.26994e-07	1.67087e-09	1.62438e-09	2.4343e-07	1.51149e-06	8.17343e-07	8.7153e-07	1.06679e-06	6.02989e-07	1.21129e-06	6.06868e-07	8.07048e-07
208	5,6-dimethyl-1H-benzotriazole	0.986910769230769			584.406	148.087	POS	5.2314e-05	5.46156e-05	1.62438e-09	3.56438e-05	4.5781e-05	4.24435e-05	4.87099e-05	4.56448e-05	4.12873e-05	4.79498e-05	1.71209e-09	2.97463e-05
209	Ectoine	0.986728			36.2495	143.082	POS	0.00133359	0.00128948	0.00123426	0.00128577	0.00279849	0.00262326	0.0027778	0.00273318	0.0041119	0.00444379	0.00460785	0.00438785
210	6-Aminonicotinamide	0.986714			625.334	138.066	POS	9.59318e-05	6.408e-05	7.59061e-05	7.86393e-05	0.000101962	9.22574e-05	7.1016e-05	8.84118e-05	5.41819e-05	9.80801e-05	7.96998e-05	7.73206e-05
211	Uridine	0.986544230769231			61.1761	243.062	NEG	6.13491e-05	7.02752e-05	6.46541e-05	6.54261e-05	5.42433e-05	5.18563e-05	5.32056e-05	5.31017e-05	3.80229e-05	3.93418e-05	3.70952e-05	3.81533e-05
212	3-Hydroxy-2-Methylpyridine	0.986444			130.455	108.046	NEG	4.20013e-05	4.2205e-05	4.124e-05	4.18154e-05	1.95883e-05	1.66909e-05	1.77954e-05	1.80249e-05	1.37523e-05	1.40224e-05	1.36185e-05	1.37977e-05
213	Styrene	0.986417461538462			164.053	105.07	POS	3.96604e-05	4.22465e-05	4.07154e-05	4.08741e-05	4.08689e-05	3.94485e-05	4.08045e-05	4.0374e-05	2.64854e-05	2.65226e-05	2.61527e-05	2.63869e-05
214	4-Methylbenzotriazole	0.98631			611.902	134.071	POS	3.0506e-05	3.96051e-05	2.87797e-05	3.29636e-05	3.12154e-05	4.14603e-05	3.76749e-05	3.67835e-05	1.69045e-09	3.92048e-05	5.72266e-05	3.21443e-05
215	Leu Ser His Asp	0.98628			229.994	471.224	POS	3.64893e-05	3.77322e-05	3.87472e-05	3.76562e-05	3.21019e-05	3.06857e-05	3.63462e-05	3.30446e-05	3.24718e-05	3.4671e-05	3.49237e-05	3.40222e-05
216	Vigabatrin	0.986191384615384			36.2533	130.086	POS	0.000128596	0.000137009	0.00013205	0.000132552	0.000165922	0.000180958	0.000179363	0.000175415	0.000136031	0.000150905	0.000157115	0.000148017
217	5-(2-Hydroxyethyl)thiazole-4-cabolactone	0.986177846153846			167.691	156.011	POS	2.75333e-05	2.51745e-05	2.60273e-05	2.6245e-05	4.45019e-05	4.43557e-05	4.7166e-05	4.53412e-05	6.93779e-05	7.30359e-05	7.22988e-05	7.15709e-05
218	Gentioflavine	0.986121153846154			71.8797	194.081	POS	4.6051e-05	4.82818e-05	4.66864e-05	4.70064e-05	4.45156e-05	3.2222e-05	4.52465e-05	4.06614e-05	2.70378e-05	1.73533e-05	2.76009e-05	2.39973e-05
219	Boschniakine	0.986120153846154			306.57	162.091	POS	1.06414e-05	1.00713e-05	1.04956e-05	1.04028e-05	3.76737e-06	3.41461e-06	4.27371e-06	3.81856e-06	2.00483e-06	1.99318e-06	1.7472e-06	1.91507e-06
220	(+/-) Salsolinol	0.985959538461538			152.227	180.102	POS	7.80045e-06	7.42082e-06	6.81265e-06	7.34464e-06	5.96218e-06	5.9127e-06	4.79262e-06	5.55583e-06	6.25934e-06	1.70394e-09	6.58558e-06	4.28221e-06
221	L-Tyrosine	0.985874538461538			45.6217	182.081	POS	0.000168398	0.000124754	0.000166783	0.000153312	8.18185e-05	8.10125e-05	8.3065e-05	8.19653e-05	5.60098e-05	5.98248e-05	6.01029e-05	5.86458e-05
222	L-Arginine	0.985873538461538			33.8242	173.105	NEG	0.000106376	0.000105448	0.000103336	0.000105053	6.05715e-05	5.77476e-05	5.74156e-05	5.85783e-05	2.36989e-05	2.62546e-05	2.4888e-05	2.49472e-05
223	Furfural	0.985548230769231			137.458	97.0285	POS	0.000134677	0.000131822	7.12622e-05	0.000112587	5.444e-05	4.73661e-05	9.81015e-05	6.66359e-05	6.66843e-05	3.59473e-05	3.32007e-05	4.52774e-05
224	2-Aminophenol	0.985448076923077			170.653	108.046	NEG	5.43313e-06	5.40198e-06	5.12544e-06	5.32018e-06	3.36878e-06	2.8987e-06	3.02965e-06	3.09904e-06	2.59573e-06	2.67179e-06	2.30543e-06	2.52432e-06
225	Dicyclohexylcarbodiimide	0.985402076923077			432.681	207.186	POS	5.09435e-06	5.22995e-06	5.0689e-06	5.13107e-06	1.58949e-05	1.63755e-05	1.74462e-05	1.65722e-05	3.68903e-06	4.0559e-06	3.71832e-06	3.82108e-06
226	V-PYRRO/NO	0.985392538461539			50.3812	158.092	POS	0.000219211	0.00022421	0.000223075	0.000222165	0.000225002	0.000231772	0.000219812	0.000225528	0.000181369	0.000191496	0.000200078	0.000190981
227	(+)-18-methyl-eicosanoic acid	0.985195923076923			493.868	325.311	NEG	8.11721e-06	9.64933e-06	7.88601e-06	8.55085e-06	1.49948e-05	1.36057e-05	7.99361e-06	1.21981e-05	1.75708e-05	9.0339e-06	1.38949e-06	9.3314e-06
228	(R)-N-Methylsalsolinol	0.985117			184.195	194.118	POS	1.10857e-05	1.25119e-05	1.20196e-05	1.18724e-05	9.59295e-06	8.19504e-06	9.21205e-06	9.00001e-06	8.47638e-06	8.84148e-06	8.784e-06	8.70062e-06
229	Cotinine N-oxide	0.984417076923077			169.329	193.097	POS	2.81868e-05	2.54362e-05	2.51124e-05	2.62451e-05	3.17832e-05	3.16139e-05	3.11771e-05	3.15247e-05	1.88347e-05	2.0257e-05	1.98602e-05	1.96507e-05
230	1-(2,3-Dihydro-1H-pyrrolizin-5-yl)-2-propen-1-one	0.984368769230769			183.75	162.091	POS	2.98299e-06	3.2663e-06	2.79231e-06	3.01386e-06	3.27343e-06	3.35191e-06	3.17512e-06	3.26682e-06	9.37498e-07	9.47407e-07	9.62778e-07	9.49227e-07
231	Ala-Val	0.984216384615385			186.335	189.124	POS	7.03789e-06	7.30409e-06	6.74302e-06	7.02833e-06	5.78043e-06	4.94004e-06	5.79885e-06	5.50644e-06	7.09231e-06	3.97044e-06	4.03826e-06	5.03367e-06
232	Val Glu	0.984212307692307			39.9062	247.129	POS	2.69909e-05	2.74801e-05	2.61704e-05	2.68805e-05	8.13344e-05	2.05265e-05	8.11548e-05	6.10052e-05	0.000105076	3.19998e-05	3.32286e-05	5.67683e-05
233	BENDIOCARB	0.983888461538462			60.0212	224.092	POS	0.000355278	0.000347821	0.00036205	0.00035505	0.00064401	0.000629708	0.00064149	0.000638403	0.000582705	0.000598284	0.00061625	0.00059908
234	2alpha-(Hydroxymethyl)-17-methyl-5alpha-androstane-3beta,17beta-diol	0.983658615384615			397.221	337.273	POS	8.37152e-06	8.33398e-06	8.52497e-06	8.41016e-06	1.28875e-05	1.28486e-05	1.21046e-05	1.26136e-05	1.41782e-05	1.36628e-05	1.34723e-05	1.37711e-05
235	5-Hydroxy-3,4-dihydrocarbostyryl	0.983294538461538			132.35	164.071	POS	1.123e-05	6.06106e-06	1.04512e-05	9.24744e-06	5.22565e-05	3.29133e-05	3.62084e-05	4.04594e-05	3.24676e-05	5.00169e-05	5.35193e-05	4.53346e-05
236		0.983208153846154			300.724	309.207	NEG	4.08942e-06	4.30869e-06	4.34888e-06	4.249e-06	5.4196e-06	5.41313e-06	4.93114e-06	5.25462e-06	4.60288e-06	4.91914e-06	4.16939e-06	4.5638e-06
237	1-Linoleoyl Glycerol	0.982951846153846			432.339	355.284	POS	1.6096e-05	1.75766e-05	1.54706e-05	1.63811e-05	2.07494e-05	2.027e-05	2.23051e-05	2.11082e-05	1.74961e-05	2.05911e-05	1.88756e-05	1.89876e-05
238	L-4-Hydroxy-3-methoxy-a-methylphenylalanine	0.982738230769231			178.596	226.107	POS	7.79226e-06	8.08957e-06	7.68988e-06	7.85724e-06	5.44939e-06	5.70843e-06	5.74037e-06	5.63273e-06	7.8047e-06	8.49132e-06	3.98045e-06	6.75882e-06
239	Glyceric acid	0.982658			29.402	105.019	NEG	0.000288217	0.000303266	0.000297635	0.000296373	0.000246252	0.000221816	0.000239723	0.00023593	0.000133228	0.000138501	0.000132522	0.00013475
240	2-Methoxy-5-methylpyrazine	0.982466615384615			152.692	125.071	POS	2.05043e-05	2.16163e-05	2.18504e-05	2.13236e-05	2.74146e-05	2.97456e-05	2.73615e-05	2.81739e-05	5.63213e-05	5.5933e-05	6.59757e-05	5.941e-05
241	Pyrazinamide	0.982357384615384			611.325	124.051	POS	7.09181e-05	6.24599e-05	5.84464e-05	6.39414e-05	5.11216e-05	4.96101e-05	0.00235524	0.000818658	0.00235721	6.9905e-05	0.00258101	0.00166938
242	Threonic acid	0.982354461538462			29.3253	135.03	NEG	0.000484418	0.000460961	0.000511074	0.000485484	0.000493517	0.000461169	0.000515129	0.000489938	0.000368036	0.000383	0.000369568	0.000373535
243	p-Hydroxynorpseudoephedrine	0.982261461538461			228.3	168.102	POS	1.24411e-05	1.29835e-05	1.22034e-05	1.25427e-05	8.55883e-06	7.69316e-06	8.15084e-06	8.13428e-06	4.38906e-06	4.52296e-06	4.19425e-06	4.36876e-06
244	cis-4,10-13,16-Docosatetraenoic Acid methyl ester	0.982028846153846			528.991	345.28	NEG	3.93118e-06	3.1144e-06	3.52429e-06	3.52329e-06	8.53339e-06	1.00407e-05	8.92077e-06	9.16495e-06	6.581e-06	6.42375e-06	1.07195e-05	7.9081e-06
245	His Pro	0.981766153846154			136.206	253.128	POS	7.26404e-06	7.05876e-06	7.35597e-06	7.22626e-06	3.45125e-06	3.02612e-06	5.79626e-06	4.09121e-06	2.66831e-06	2.07649e-06	4.07642e-06	2.94041e-06
246		0.981722692307692			139.551	164.072	NEG	0.00161982	0.00167634	0.00163209	0.00164275	0.00128068	0.00124262	0.00134301	0.00128877	0.001166	0.00113923	0.00118182	0.00116235
247	1-Nitro-5,6-dihydroxy-dihydronaphthalene	0.981702153846154			117.886	208.06	POS	1.56828e-05	1.46652e-05	1.63433e-05	1.55637e-05	2.06553e-05	1.91777e-05	1.90138e-05	1.96156e-05	4.59588e-05	4.67781e-05	5.16918e-05	4.81429e-05
248	Laccarin	0.981601769230769			189.043	195.113	POS	8.25692e-06	9.396e-06	7.7868e-06	8.4799e-06	8.76722e-06	8.02763e-06	8.51221e-06	8.43569e-06	6.57672e-06	6.94128e-06	7.00323e-06	6.84041e-06
249	Tetramethylpyrazine	0.981599461538461			237.823	137.107	POS	3.63797e-06	3.59849e-06	3.14525e-06	3.46057e-06	1.13775e-05	9.18878e-06	9.28402e-06	9.95009e-06	2.34721e-05	2.33211e-05	2.5115e-05	2.39694e-05
250	Hydroxycotinine	0.981561384615384			148.599	193.097	POS	2.99244e-05	2.92196e-05	2.93566e-05	2.95002e-05	1.78024e-05	1.67038e-05	1.82057e-05	1.75706e-05	1.78411e-05	2.74036e-05	2.76168e-05	2.42872e-05
251	dodecanamide	0.981535923076923			405.703	200.201	POS	7.1182e-05	1.5117e-05	4.6611e-05	4.43033e-05	1.2727e-05	1.56881e-05	2.12518e-05	1.65557e-05	2.69467e-05	5.77358e-05	2.57606e-05	3.68143e-05
252	2-Naphthylalanine	0.981327846153846			307.768	216.102	POS	2.1669e-05	2.07984e-05	2.40636e-05	2.2177e-05	1.22494e-05	1.26736e-05	1.27126e-05	1.25452e-05	6.40201e-06	6.29658e-06	6.0999e-06	6.26617e-06
253	(2S,4S)-Monatin	0.981313230769231			188.142	293.113	POS	1.12252e-05	1.13536e-05	1.0735e-05	1.11046e-05	9.86276e-06	9.79453e-06	9.98084e-06	9.87938e-06	5.21792e-06	5.73903e-06	5.794e-06	5.58365e-06
254	Methyl Heptadecanoic acid	0.981261153846154			591.41	283.264	NEG	7.88461e-06	8.2567e-06	8.62967e-06	8.257e-06	7.01787e-06	5.71827e-06	7.75029e-06	6.82881e-06	9.33008e-06	1.05063e-05	1.12398e-05	1.03587e-05
255	Fuberidazole	0.981138384615385			263.508	183.057	NEG	7.16425e-06	8.21195e-06	7.11394e-06	7.49671e-06	6.9681e-06	7.5415e-06	7.84524e-06	7.45161e-06	4.12561e-06	4.41918e-06	4.03722e-06	4.19401e-06
256	Methionine	0.980981230769231			56.072	150.058	POS	2.26254e-05	2.49943e-05	2.30557e-05	2.35585e-05	4.18423e-05	3.92363e-05	3.99558e-05	4.03448e-05	4.03149e-05	3.71891e-05	4.3009e-05	4.0171e-05
257	1-Aminocyclohexanecarboxylic acid	0.980902			191.878	144.102	POS	3.686e-05	4.09389e-05	4.02198e-05	3.93396e-05	5.0474e-05	5.15861e-05	5.08075e-05	5.09559e-05	5.14251e-05	5.53386e-05	5.40652e-05	5.36097e-05
258	Oleamide	0.980809461538461			465.505	282.279	POS	9.00955e-07	1.32325e-06	1.00727e-06	1.07716e-06	3.23209e-06	2.37807e-06	2.94672e-06	2.8523e-06	2.53339e-06	4.85238e-06	3.18113e-06	3.5223e-06
259	5-OXO-D-PROLINE	0.980712846153846			32.8502	128.036	NEG	0.00676997	0.00686142	0.00644369	0.00669169	0.00580241	0.00556612	0.00600785	0.00579213	0.00455633	0.00477413	0.00450618	0.00461221
260	Dehydroxymethylflazine	0.980657230769231			235.069	279.076	POS	3.5012e-05	3.62994e-05	3.67773e-05	3.60296e-05	2.247e-05	2.05183e-05	2.24907e-05	2.18264e-05	1.02784e-05	1.05863e-05	1.03641e-05	1.04096e-05
261	2-Methylpropyl 2-aminobenzoate	0.980624076923077			139.568	194.118	POS	2.6492e-06	2.87873e-06	2.88357e-06	2.80383e-06	3.61678e-06	3.80911e-06	4.03879e-06	3.82156e-06	1.17009e-05	1.15635e-05	1.13672e-05	1.15438e-05
262		0.980279461538461			290.665	167.062	NEG	2.82389e-05	2.8873e-05	2.81101e-05	2.84074e-05	2.3068e-05	2.12292e-05	2.0971e-05	2.17561e-05	1.22653e-05	1.286e-05	1.15781e-05	1.22345e-05
263	Lysine	0.980104923076923			27.8223	147.113	POS	0.000169232	0.000182811	0.000177995	0.000176679	0.000163167	0.000160666	0.000182083	0.000168639	0.000139154	0.000133988	0.000149663	0.000140935
264	N2-Acetyl-L-ornithine	0.979793153846154			40.3879	173.093	NEG	2.42246e-05	2.45044e-05	2.48306e-05	2.45198e-05	2.0347e-05	2.22274e-05	7.678e-05	3.97848e-05	9.69985e-05	9.93806e-05	1.99827e-05	7.21206e-05
265	alpha-Methylstyrene	0.979597615384615			362.189	119.086	POS	9.26245e-06	9.85426e-06	1.01261e-05	9.7476e-06	8.10214e-06	8.23868e-06	8.01329e-06	8.11804e-06	8.3963e-06	7.88266e-06	8.36222e-06	8.21373e-06
266	ALANYL-dl-PHENYLALANINE	0.979576230769231			271.748	237.127	POS	1.85401e-06	1.4965e-06	1.67725e-06	1.67592e-06	1.93238e-06	3.33646e-06	2.65722e-06	2.64202e-06	3.15897e-06	2.70585e-06	4.71178e-07	2.112e-06
267	4-Methylaminobutanal	0.979543461538461			171.303	102.091	POS	7.11234e-05	7.56252e-05	7.61689e-05	7.43058e-05	7.38035e-05	6.83238e-05	7.38116e-05	7.19797e-05	5.22174e-05	5.14596e-05	5.25744e-05	5.20838e-05
268	Muricinine	0.979525384615385			309.165	314.138	POS	6.82831e-06	6.84499e-06	7.14052e-06	6.93794e-06	2.5215e-05	2.53726e-05	2.72442e-05	2.59439e-05	1.78676e-05	1.72891e-05	1.79206e-05	1.76924e-05
269	3-Hydroxy-3',4',5'-trimethoxyflavone	0.979101230769231			404.633	329.101	POS	5.93205e-06	5.91419e-06	6.14949e-06	5.99858e-06	5.02818e-06	4.80406e-06	5.16387e-06	4.9987e-06	6.77441e-06	6.21338e-06	6.8661e-06	6.61796e-06
270	4-(Hydroxylamino)-N,N-dimethylaniline	0.979054461538462			218.867	153.102	POS	2.65495e-06	3.66571e-06	2.37362e-06	2.89809e-06	1.71483e-09	3.26494e-06	2.25174e-06	1.83946e-06	2.7391e-06	2.96701e-06	2.32505e-06	2.67705e-06
271	N-Phenylacetylphenylalanine	0.978987153846154			236.483	282.114	NEG	5.26989e-06	6.03443e-06	5.71214e-06	5.67215e-06	6.41627e-06	5.99403e-06	6.79078e-06	6.40036e-06	7.0031e-06	6.9513e-06	7.32743e-06	7.09394e-06
272	1,4-Cyclohexanedicarboxylic acid	0.978820692307692			59.4568	171.067	NEG	1.43065e-05	1.3484e-05	1.67463e-05	1.48456e-05	1.53273e-05	1.35527e-05	1.68895e-05	1.52565e-05	1.51748e-05	1.2207e-05	1.31506e-05	1.35108e-05
273		0.978760923076923			195.554	178.088	NEG	4.82148e-06	4.84193e-06	4.59535e-06	4.75292e-06	1.61122e-05	1.64708e-05	1.63243e-05	1.63024e-05	9.50973e-06	1.0535e-05	9.19931e-06	9.74802e-06
274	Leu Gln	0.978490846153846			36.2544	260.16	POS	1.26639e-05	1.23115e-05	1.2716e-05	1.25638e-05	3.25203e-05	2.81161e-05	2.88481e-05	2.98282e-05	4.40615e-05	4.34349e-05	4.33271e-05	4.36078e-05
275		0.978176076923077			28.4119	132.03	NEG	0.000215411	0.00022809	0.000220519	0.00022134	0.000241037	0.00022383	0.000240864	0.000235244	0.000191563	0.000196789	0.000189211	0.000192521
276	Malic acid	0.978129384615385			57.7671	133.014	NEG	1.35387e-05	1.2271e-05	1.22923e-05	1.27007e-05	9.19032e-06	1.00418e-05	8.64906e-06	9.29373e-06	9.294e-06	9.5928e-06	1.28947e-05	1.05938e-05
277	Octopine	0.977825384615385			44.0481	247.14	POS	0.000133188	0.000160172	0.000154006	0.000149122	0.000105917	8.83844e-05	0.000104978	9.976e-05	7.44137e-05	6.0445e-05	6.66968e-05	6.71852e-05
278	6-Hydroxycaproic acid	0.977692076923077			43.4768	131.072	NEG	1.60852e-09	3.19157e-06	2.60214e-06	1.93177e-06	2.61723e-06	1.9336e-06	2.58738e-06	2.37941e-06	2.33357e-06	2.47879e-06	2.18316e-06	2.33184e-06
279	beta-D-Glucopyranosiduronic acid, 2-(1H-indol-4-yloxy)-1-[[(1-methylethyl)amino]methyl]ethyl	0.977668769230769			146.58	425.191	POS	1.06269e-06	1.16001e-06	1.33263e-06	1.18511e-06	3.09047e-06	3.52271e-06	3.57896e-06	3.39738e-06	1.78995e-05	1.85231e-05	2.09618e-05	1.91281e-05
280	Methyldopate	0.977639153846154			201.539	240.113	POS	9.38599e-06	1.05031e-05	9.35389e-06	9.74767e-06	7.07152e-06	2.65112e-07	5.37775e-06	4.23813e-06	3.13061e-06	6.43072e-06	4.3106e-06	4.62398e-06
281	Isoleucyl-Tyrosine	0.977524			179.069	295.165	POS	1.2929e-05	1.35051e-05	2.09504e-05	1.57949e-05	2.18038e-05	2.17359e-05	2.13627e-05	2.16341e-05	1.43942e-05	1.47444e-05	1.54566e-05	1.48651e-05
282	Vanillin	0.977494769230769			258.53	151.04	NEG	2.96326e-06	3.2405e-06	2.92028e-06	3.04135e-06	3.51166e-06	2.94375e-06	1.73406e-09	2.15238e-06	2.74381e-06	2.69716e-06	2.43907e-06	2.62668e-06
283	2-Aminopyridine	0.977423769230769			622.016	95.0603	POS	0.00016666	0.000126449	0.000119204	0.000137437	0.000111795	7.7885e-05	0.000176998	0.000122226	0.000182632	0.000214261	0.000140261	0.000179051
284	p-Nitroglutethimide	0.977342076923077			152.19	263.102	POS	1.60852e-09	8.56042e-06	7.30098e-06	5.28767e-06	5.45961e-06	6.15991e-06	6.71691e-06	6.11215e-06	2.44415e-06	4.04111e-06	4.24385e-06	3.57637e-06
285	6-N,4-diphenyl-1,4-dihydro-1,3,5-triazine-2,6-diamine	0.977309153846154			186.334	266.139	POS	6.77939e-05	7.01784e-05	6.85577e-05	6.88433e-05	4.0975e-05	3.95677e-05	4.09752e-05	4.0506e-05	2.48221e-05	2.58493e-05	2.7486e-05	2.60525e-05
286	Val Pro	0.977177461538461			146.596	215.139	POS	0.000339973	0.000351964	0.000346638	0.000346191	0.000312682	0.000313474	0.000346148	0.000324101	0.000241097	0.000236023	0.000246018	0.000241046
287	Pro Phe	0.977166076923077			230.417	263.139	POS	1.77739e-05	2.09332e-05	1.80833e-05	1.89301e-05	2.0148e-05	1.86179e-05	2.22734e-05	2.03464e-05	1.76844e-05	1.85688e-05	1.84881e-05	1.82471e-05
288	N-Acetyl-D-tryptophan	0.976966692307692			166.427	247.108	POS	1.15129e-05	1.1885e-05	1.08712e-05	1.14231e-05	1.08272e-05	1.6379e-09	1.09552e-05	7.26133e-06	1.69045e-09	1.70394e-09	1.71209e-09	1.70216e-09
289	(2S)-2-{[1-(R)-Carboxyethyl]amino}pentanoate	0.976895461538461			191.771	190.107	POS	3.52824e-05	3.83497e-05	3.41779e-05	3.59367e-05	5.35088e-05	5.26844e-05	5.19327e-05	5.27087e-05	5.57814e-05	5.75022e-05	5.9181e-05	5.74882e-05
290	Phenacetin	0.976781461538461			169.794	180.102	POS	1.98417e-05	3.19087e-05	1.84686e-05	2.34063e-05	2.9996e-05	1.22749e-05	3.11225e-05	2.44645e-05	2.91388e-05	2.97131e-05	2.70742e-05	2.8642e-05
291	5-Hydroxyferulate	0.976711384615385			199.066	209.046	NEG	1.56237e-05	1.71263e-05	1.53251e-05	1.6025e-05	1.77357e-05	1.62282e-05	1.59083e-05	1.66241e-05	1.18067e-05	1.32157e-05	1.41114e-05	1.30446e-05
292	isoamyl nitrite	0.976132076923077			106.824	118.086	POS	4.48566e-05	4.40455e-05	4.54692e-05	4.47905e-05	4.45282e-05	4.25096e-05	4.1348e-05	4.27953e-05	1.69045e-09	1.70394e-09	1.71209e-09	1.70216e-09
293	Threonine	0.975942461538462			31.7939	120.065	POS	0.000461204	0.000472124	0.000474108	0.000469145	0.000361963	0.000345502	0.000333957	0.000347141	0.000269446	0.000253387	0.000272042	0.000264958
294	9-hydroxy-10-oxo-12-octadecenoic acid	0.975666692307692			304.389	313.237	POS	8.98796e-06	9.86147e-06	9.72098e-06	9.52347e-06	1.56685e-05	1.63278e-05	1.62804e-05	1.60922e-05	1.15433e-05	1.33935e-05	1.26633e-05	1.25334e-05
295	4-(3-Pyridyl)-3-butenoic acid	0.975606846153846			177.261	164.071	POS	4.37791e-06	1.67087e-09	4.65099e-06	3.01019e-06	1.71483e-09	5.41273e-06	6.64359e-06	4.01935e-06	1.69045e-09	4.62802e-06	5.65617e-06	3.42863e-06
296	Aminohydroquinone	0.975155615384615			165.524	126.055	POS	0.000155467	0.000154896	0.000151771	0.000154045	4.8639e-05	4.45255e-05	4.8101e-05	4.70885e-05	2.609e-05	2.57821e-05	2.50402e-05	2.56374e-05
297	Leu Val Gly Pro	0.974993615384615			212.73	385.244	POS	2.81593e-05	2.87492e-05	2.70437e-05	2.79841e-05	2.47176e-05	2.59356e-05	2.46894e-05	2.51142e-05	1.22578e-05	9.15105e-06	1.22719e-05	1.12269e-05
298	Betaine	0.974985153846154			125.322	118.086	POS	3.97563e-05	3.89619e-05	3.78511e-05	3.88564e-05	4.14172e-05	3.82564e-05	4.32399e-05	4.09712e-05	3.28712e-05	3.55456e-05	3.35173e-05	3.3978e-05
299	4-Aminophenylalanine	0.974960461538461			199.91	181.097	POS	2.12198e-05	2.18269e-05	2.12148e-05	2.14205e-05	4.4627e-05	4.11243e-05	4.43536e-05	4.33683e-05	4.65923e-05	5.08913e-05	5.37767e-05	5.04201e-05
300	4-Guanidinobutanal	0.974577230769231			55.5583	130.097	POS	4.1575e-05	4.33464e-05	4.25354e-05	4.24856e-05	2.98685e-05	2.8379e-05	2.81714e-05	2.88063e-05	7.10177e-06	6.13097e-06	7.47094e-06	6.90123e-06
301	y-Linolenic acid	0.973914153846154			459.53	277.217	NEG	7.78003e-05	8.05105e-05	1.62438e-09	5.27708e-05	0.000106427	0.000102072	0.000110629	0.000106376	0.000123399	0.000125737	0.000115177	0.000121437
302	O-ACETYL-L-CARNITINE	0.973860615384615			138.199	204.123	POS	8.7871e-05	8.91009e-05	8.77267e-05	8.82329e-05	3.54301e-05	3.47432e-05	3.58026e-05	3.53253e-05	2.31855e-05	2.0729e-05	2.62057e-05	2.33734e-05
303	Ile Pro	0.973447538461538			188.037	229.155	POS	3.62437e-05	3.11705e-05	3.5516e-05	3.43101e-05	1.63735e-05	2.16582e-05	2.09981e-05	1.96766e-05	1.41317e-05	1.35459e-05	1.22338e-05	1.33038e-05
304	Ser Leu	0.973251307692308			149.896	219.134	POS	7.00711e-05	7.04567e-05	7.28208e-05	7.11162e-05	5.51806e-05	5.52719e-05	5.51037e-05	5.51854e-05	2.85757e-05	3.91331e-05	4.25948e-05	3.67679e-05
305	12,13S-EpODE	0.973205615384615			329.056	295.226	POS	2.01445e-05	2.15608e-05	2.1684e-05	2.11298e-05	3.57783e-05	5.22955e-05	5.2705e-05	4.69263e-05	5.39552e-05	5.4997e-05	5.7715e-05	5.55557e-05
306	Acetyl-L-tyrosine	0.972906153846154			44.4819	222.077	NEG	2.11097e-05	2.21981e-05	2.16995e-05	2.16691e-05	3.5653e-05	3.20348e-05	3.60306e-05	3.45728e-05	3.50375e-05	3.50562e-05	3.27162e-05	3.427e-05
307	Mephenytoin	0.972887307692308			248.815	219.113	POS	4.89293e-06	5.46972e-06	4.7922e-06	5.05162e-06	1.57044e-06	1.49576e-06	1.82279e-06	1.62966e-06	2.39804e-06	4.65949e-07	2.29577e-06	1.71992e-06
308	Glu Gly His	0.972852615384615			30.8069	342.139	POS	0.000287342	0.000295303	0.000305117	0.000295921	9.9465e-05	0.000110565	0.000109236	0.000106422	4.40674e-05	5.79142e-05	5.43367e-05	5.21061e-05
309	Serine	0.972762230769231			30.8069	106.05	POS	0.000226406	0.000229877	0.000229142	0.000228475	0.000188595	0.000194219	0.00019657	0.000193128	0.000148524	0.000154004	0.000163764	0.00015543
310	Pantothenic Acid	0.972739769230769			59.9239	218.103	NEG	1.94055e-05	1.95989e-05	1.95967e-05	1.95337e-05	3.02186e-05	2.79826e-05	2.91598e-05	2.91203e-05	2.53911e-05	2.58626e-05	2.58296e-05	2.56944e-05
311	Nonanoic acid	0.972706538461538			282.376	157.124	NEG	4.77306e-05	5.25115e-05	5.1412e-05	5.05513e-05	5.98319e-05	5.07735e-05	6.42538e-05	5.82864e-05	7.26447e-05	6.98994e-05	4.65316e-05	6.30252e-05
312		0.972287769230769			136.052	282.085	NEG	1.79107e-05	1.78485e-05	1.7648e-05	1.78024e-05	1.52748e-05	1.47603e-05	1.52815e-05	1.51055e-05	1.0002e-05	9.94613e-06	9.58528e-06	9.84449e-06
313	Benzenamine sulfate	0.972197307692308			167.714	174.022	POS	5.26086e-05	5.18955e-05	5.44477e-05	5.2984e-05	9.27156e-05	9.01653e-05	9.91674e-05	9.40161e-05	0.000139671	0.000144689	0.000151021	0.000145127
314	Mepirizole	0.972162153846154			78.3771	235.119	POS	7.52613e-05	7.84258e-05	6.03532e-05	7.13468e-05	6.57082e-05	6.45918e-05	5.45229e-05	6.16076e-05	4.94624e-05	4.73105e-05	4.96905e-05	4.88212e-05
315	alpha-Linolenoyl Ethanolamide	0.972161307692308			437.832	322.274	POS	8.10982e-06	8.68808e-06	8.41884e-06	8.40558e-06	1.59188e-05	1.87009e-05	1.98822e-05	1.81673e-05	2.00533e-05	2.07358e-05	2.01189e-05	2.03027e-05
316	Pro Tyr	0.972089923076923			234.876	279.134	POS	1.14083e-05	1.21565e-05	1.17311e-05	1.17653e-05	5.78385e-06	5.11622e-06	6.14596e-06	5.68201e-06	3.98873e-06	4.17685e-06	4.24439e-06	4.13666e-06
317	Phenol red	0.971983692307692			509.356	354.265	NEG	2.51224e-05	2.2675e-05	3.61949e-05	2.79974e-05	3.08807e-05	3.59482e-05	3.96065e-05	3.54785e-05	3.99015e-05	3.99151e-05	4.15289e-05	4.04485e-05
318	[[[5-methoxy-1-[4-(trifluoromethyl)phenyl]pentylidene]amino]oxy]-, (E)-Acetic acid	0.971423615384615			221.503	334.128	POS	1.09757e-05	1.10867e-05	1.01758e-05	1.0746e-05	5.1977e-06	5.22824e-06	5.25211e-06	5.22602e-06	5.32269e-06	5.13834e-06	5.49829e-06	5.31977e-06
319	sn-Glycero-3-phosphocholine	0.971285153846154			31.7968	258.11	POS	0.00220855	0.00220019	0.00239204	0.00226693	0.00200285	0.00200415	0.00208651	0.00203117	0.00109432	0.00110524	0.00178754	0.00132903
320	2,5-Dihydro-2,4,5-trimethyloxazole	0.971243692307692			499.545	114.091	POS	1.60852e-09	4.14504e-05	3.5182e-05	2.55447e-05	6.02427e-05	6.07982e-05	6.16099e-05	6.08836e-05	5.94311e-05	5.61669e-05	4.54596e-05	5.36859e-05
321	ETHYL 1-BENZYL-3-HYDROXY- 2-OXO[5H]PYRROLE-4-CARBOXYLATE	0.971075384615385			239.036	262.107	POS	4.86063e-06	5.24569e-06	5.09899e-06	5.06843e-06	3.84563e-06	3.42454e-06	3.42738e-06	3.56585e-06	2.33309e-06	2.60372e-06	2.41339e-06	2.45007e-06
322	3,4-Dihydro-5-(5-methyl-2-furanyl)-2H-pyrrole	0.971007769230769			233.366	150.091	POS	5.85583e-06	5.82883e-06	5.0553e-06	5.57999e-06	3.88184e-06	3.81724e-06	3.3496e-06	3.68289e-06	3.5771e-06	3.76515e-06	4.78895e-06	4.04373e-06
323	Deoxycoformycin	0.970920769230769			37.1065	267.109	NEG	2.27744e-06	3.09605e-06	3.16359e-06	2.84569e-06	2.60411e-06	2.70795e-06	1.73406e-09	1.77127e-06	1.69045e-09	3.05136e-06	2.64264e-06	1.89856e-06
324	ATPA	0.970542846153846			173.48	229.118	POS	0.00038512	0.00039449	0.000393207	0.000390939	0.000318894	0.000295777	0.000343916	0.000319529	0.000210132	0.000238779	0.0002426	0.000230504
325	3,5-Dimethyl-2-propylpyrazine	0.970168076923077			232.649	151.123	POS	1.64032e-06	1.56221e-06	1.66245e-06	1.62166e-06	6.14941e-06	5.33966e-06	5.67069e-06	5.71992e-06	1.56289e-05	1.56169e-05	1.66678e-05	1.59712e-05
326	Perlolyrine	0.970002846153846			232.189	265.097	POS	0.000342525	0.000358714	0.000358407	0.000353215	0.000264099	0.000257109	0.00026265	0.000261286	0.000183954	0.000197296	0.000200832	0.000194027
327	Indole-3-acetamide	0.969686846153846			191.242	173.072	NEG	3.60424e-06	4.12991e-06	3.61523e-06	3.78313e-06	1.44167e-06	2.19973e-06	1.16929e-06	1.60356e-06	2.36525e-06	1.61467e-06	2.0987e-06	2.02621e-06
328	Lys Tyr Thr Lys	0.969674			432.206	539.319	POS	2.70364e-05	3.04306e-05	2.71133e-05	2.81934e-05	3.73195e-05	3.73262e-05	3.71139e-05	3.72532e-05	3.33094e-05	3.90304e-05	3.35855e-05	3.53084e-05
329	6-[3]-ladderane-1-hexanol	0.969626			432.155	263.237	POS	1.56453e-05	1.73468e-05	1.68046e-05	1.65989e-05	2.18029e-05	1.6379e-09	2.4071e-05	1.52919e-05	2.15422e-05	2.128e-05	2.13426e-05	2.13882e-05
330	2-Amino-3-methoxybenzoic acid	0.969573230769231			647.378	166.051	NEG	1.36761e-05	1.28942e-05	1.22152e-05	1.29285e-05	1.40228e-05	1.32732e-05	1.36628e-05	1.3653e-05	1.38886e-05	1.70394e-09	1.27e-05	8.86343e-06
331	2-Aminobenzimidazole	0.969549307692308			633.997	134.071	POS	3.53648e-05	1.67087e-09	5.53494e-05	3.02386e-05	2.52264e-05	4.67607e-05	6.08242e-05	4.42704e-05	2.99186e-05	2.89632e-05	0.000103041	5.39744e-05
332	Histidinyl-Proline	0.969539461538462			161.974	253.129	POS	5.98032e-05	6.08008e-05	6.17031e-05	6.0769e-05	2.82672e-05	2.94509e-05	2.98457e-05	2.91879e-05	1.30908e-05	1.32155e-05	1.41064e-05	1.34709e-05
333	Methenamine	0.969478461538462			471.624	141.113	POS	2.92041e-05	3.2222e-05	2.89659e-05	3.01306e-05	1.71483e-09	2.65218e-05	2.7128e-05	1.78838e-05	3.03352e-05	3.35261e-05	1.71209e-09	2.12877e-05
334	Pilocarpic acid	0.969453153846154			97.0422	227.139	POS	3.89532e-05	3.78813e-05	1.62438e-09	2.5612e-05	2.69926e-05	2.72793e-05	2.71045e-05	2.71255e-05	3.14431e-05	3.09999e-05	3.44741e-05	3.23057e-05
335	2-Aminoisobutyric acid	0.969312846153846			32.6977	104.071	POS	0.000238227	0.000246868	0.000247351	0.000244149	0.000442747	0.000373141	0.000374825	0.000396904	0.000395244	0.000327182	0.000374803	0.000365743
336	MG(18:2(9Z,12Z)/0:0/0:0)[rac]	0.969050692307692			488.577	355.284	POS	3.5096e-06	4.71679e-06	4.50057e-06	4.24232e-06	4.98755e-06	1.0632e-05	1.21166e-05	9.24537e-06	3.82993e-06	6.3057e-06	9.77703e-06	6.63755e-06
337	Halaminol A	0.968994769230769			493.702	228.232	POS	2.88448e-06	3.94724e-06	2.96031e-06	3.26401e-06	4.07774e-06	2.25634e-07	3.76164e-06	2.68834e-06	9.72092e-07	1.16246e-06	1.10823e-06	1.08093e-06
338	13-epi-12-oxo Phytodienoic Acid	0.968922461538461			404.57	293.211	POS	2.34102e-05	2.43475e-05	2.47435e-05	2.41671e-05	4.20184e-05	3.93188e-05	3.85835e-05	3.99736e-05	5.59749e-05	5.09915e-05	5.61622e-05	5.43762e-05
339	Ethyl-beta-glucuronide	0.968148384615385			56.0871	221.067	NEG	2.25832e-05	2.24131e-05	1.87163e-05	2.12375e-05	1.32209e-05	2.2599e-06	1.39491e-05	9.80997e-06	1.05419e-05	1.0352e-05	7.42231e-06	9.43873e-06
340	3-Hydroxykynurenamine	0.967655769230769			112.4	181.097	POS	8.857e-06	1.19751e-05	1.19507e-05	1.09276e-05	2.58097e-05	2.77232e-05	2.66957e-05	2.67428e-05	2.7307e-05	2.96766e-05	2.99134e-05	2.89657e-05
341	myo-Inositol	0.967652692307692			30.3226	179.056	NEG	0.000294988	0.000293911	0.000282615	0.000290505	0.000304816	0.000292059	0.000323362	0.000306746	0.000267965	0.000280511	0.000282778	0.000277085
342	Eplerenone	0.967636769230769			377.853	415.211	POS	0.002246	0.00249336	0.00223304	0.00232413	0.00116193	0.00114747	0.00112271	0.00114404	0.0014065	0.00148922	0.00121844	0.00137139
343	Succinoadenosine	0.967511230769231			157.916	384.115	POS	1.79372e-05	1.90125e-05	1.87317e-05	1.85605e-05	2.38126e-05	2.51486e-05	2.57887e-05	2.49167e-05	2.20679e-05	2.3128e-05	2.72389e-05	2.41449e-05
344	2-Acetyl-3,6-dimethylpyrazine	0.967407538461538			245.593	151.087	POS	1.51181e-06	1.61311e-06	1.40829e-06	1.51107e-06	2.36455e-06	1.92989e-06	1.96685e-06	2.0871e-06	4.49265e-06	5.0813e-06	4.17636e-06	4.58344e-06
345	alpha-Methoxy-1H-indole-3-propanoic acid	0.967207769230769			215.405	220.097	POS	2.32795e-06	5.10408e-06	5.27375e-06	4.23526e-06	8.64867e-06	1.15367e-05	1.27098e-05	1.0965e-05	1.03288e-05	1.05423e-05	1.27116e-05	1.11942e-05
346	5,7-DIHYDROXY-4-METHYLCOUMARIN	0.967206615384615			206.539	191.035	NEG	9.51502e-06	1.01045e-05	9.94304e-06	9.85419e-06	5.37667e-06	5.49344e-06	5.87645e-06	5.58219e-06	1.69479e-06	1.90877e-06	1.90157e-06	1.83504e-06
347	FAMPRIDINE	0.966700692307692			522.242	95.0604	POS	8.0083e-05	8.92046e-05	7.17308e-05	8.03395e-05	7.5418e-05	8.22421e-05	6.83768e-05	7.53456e-05	7.56194e-05	7.09789e-05	1.71209e-09	4.88667e-05
348	6-O-Acetylaustroinulin	0.966475307692308			455.765	365.266	POS	3.00281e-05	3.9516e-05	3.00327e-05	3.31923e-05	2.46776e-05	1.66121e-05	1.66496e-05	1.93131e-05	1.4555e-05	1.31702e-05	1.1795e-05	1.31734e-05
349	DIPROTIN B	0.966444846153846			177.602	326.209	NEG	8.63414e-06	1.07352e-05	1.04943e-05	9.95455e-06	5.71747e-06	5.77396e-06	5.98116e-06	5.8242e-06	1.58272e-06	1.42634e-06	1.52259e-06	1.51055e-06
350	2-amino-8-oxo-9,10-epoxy-decanoic acid	0.966067			207.636	216.123	POS	1.27772e-05	1.3387e-05	1.30285e-05	1.30642e-05	4.89377e-05	4.89618e-05	4.81349e-05	4.86781e-05	4.75924e-05	4.47065e-05	4.5531e-05	4.59433e-05
351	beta-Hydroxymyristic acid	0.965779153846154			321.976	243.197	NEG	1.12518e-06	1.15423e-06	1.04166e-06	1.10702e-06	1.29328e-06	9.65063e-07	1.05225e-06	1.10353e-06	1.44062e-06	1.43399e-06	1.36487e-06	1.41316e-06
352	13-HpODE	0.965607538461538			381.759	295.226	POS	4.04917e-06	4.71661e-06	6.40135e-06	5.05571e-06	9.43031e-06	2.03774e-05	2.1352e-05	1.70532e-05	2.23043e-05	2.18169e-05	2.24817e-05	2.22009e-05
353	1,8-Octanedithiol	0.965322076923077			523.931	179.093	POS	0.000126521	0.000147622	8.09164e-05	0.000118353	0.000249111	0.000175356	8.88583e-05	0.000171108	9.79558e-05	7.45646e-05	0.000155008	0.000109176
354	Glutamate	0.965256923076923			32.2906	148.06	POS	0.00132087	0.00138217	0.00141712	0.00137339	0.00231543	0.00226419	0.0022639	0.00228117	0.0023436	0.0022532	0.00243893	0.00234524
355	Adenosine	0.965222			117.058	268.104	POS	0.000266917	0.000291412	0.000279963	0.000279431	0.000288737	0.00030587	0.000313618	0.000302742	0.000148304	0.000157442	0.000158866	0.000154871
356	Ribitol	0.965209769230769			32.8502	151.061	NEG	0.000595468	0.000601041	0.000586257	0.000594255	0.000842428	0.00086204	0.000878303	0.000860923	0.000751062	0.000786943	0.000750274	0.00076276
357	N-acetylphenylalanine	0.965181			229.828	208.097	POS	1.96628e-05	1.8951e-05	1.97484e-05	1.94541e-05	3.68875e-05	3.87864e-05	3.78401e-05	3.7838e-05	3.60363e-05	3.77028e-05	3.93602e-05	3.76998e-05
358	Pro Ala Val Ala	0.964917538461538			179.666	357.213	POS	1.27178e-05	1.3111e-05	1.25909e-05	1.28066e-05	5.75861e-06	1.36046e-05	1.29522e-05	1.07718e-05	7.79392e-06	9.43462e-06	3.94569e-06	7.05808e-06
359	Amprotropine	0.964883692307692			409.722	308.222	POS	6.04457e-06	5.61934e-06	6.26026e-06	5.97473e-06	1.01697e-05	1.12551e-05	1.16828e-05	1.10358e-05	1.71189e-05	1.70046e-05	1.92423e-05	1.77886e-05
360	6-Benzylaminopurine	0.964862076923077			219.802	226.105	POS	6.74126e-06	8.24049e-06	4.7264e-06	6.56939e-06	1.71483e-09	3.52614e-06	6.09488e-06	3.20758e-06	5.05019e-06	6.91893e-06	6.43686e-06	6.13533e-06
361	2-methylbutanal oxime	0.964774615384615			152.208	102.095	POS	7.92354e-06	9.34233e-06	9.4089e-06	8.89159e-06	7.75585e-06	9.33384e-06	9.88028e-06	8.98999e-06	1.69045e-09	9.3498e-06	5.14818e-06	4.83322e-06
362	8-Deoxy-11,13-dihydroxygrosheimin	0.964508923076923			377.775	281.138	POS	9.11661e-05	0.000102635	9.18129e-05	9.52046e-05	4.6698e-05	4.73745e-05	4.56963e-05	4.65896e-05	5.62746e-05	5.95973e-05	4.99841e-05	5.52854e-05
363	Succinic aldehyde	0.964452153846154			32.7882	87.044	POS	0.000211755	0.000228854	0.000209125	0.000216578	0.000309753	0.000296335	0.000307426	0.000304505	0.000258846	0.000245571	0.000268243	0.000257553
364		0.964052			142.511	136.077	NEG	2.58464e-06	2.63553e-06	2.7081e-06	2.64276e-06	3.53673e-06	3.21075e-06	3.10387e-06	3.28378e-06	1.15991e-06	1.09152e-06	9.58001e-07	1.06981e-06
365	2-Ethyl-5-imino-1-cyclopenten-1-ol	0.963975384615384			188.293	126.091	POS	5.18907e-06	6.73012e-06	5.50698e-06	5.80872e-06	8.36326e-06	6.93639e-06	7.20173e-06	7.50046e-06	7.44197e-06	9.56022e-06	8.91045e-06	8.63755e-06
366	Solavetivol	0.963794692307692			346.213	221.19	POS	1.05941e-06	3.01822e-07	1.00727e-06	7.89501e-07	1.15933e-05	1.21678e-05	1.20583e-05	1.19398e-05	6.18179e-06	7.04802e-06	7.36868e-06	6.86616e-06
367	7,8-Dihydro-3-methylpyrrolo[1,2-a]pyrimidin-2(6H)-one	0.963627230769231			153.758	151.087	POS	3.34337e-05	7.84158e-07	3.30616e-05	2.24265e-05	2.82057e-05	2.75858e-05	6.7377e-07	1.88217e-05	3.61781e-05	5.50445e-07	6.2153e-07	1.245e-05
368	Pterolactam	0.963485615384615			155.735	116.071	POS	0.000133098	0.000139513	0.000137279	0.00013663	0.000144206	0.000150028	0.00014014	0.000144791	0.000104362	0.0001122	0.000107344	0.000107969
369	1-methoxyindole-3-carbaldehyde	0.963427307692308			186.644	176.071	POS	7.01696e-06	7.64053e-06	6.63366e-06	7.09705e-06	8.72106e-06	8.23233e-06	8.63131e-06	8.52823e-06	2.16005e-05	2.34611e-05	2.50143e-05	2.33586e-05
370	L-ALANINE	0.963409846153846			58.5556	90.055	POS	1.68565e-05	1.73434e-05	8.3745e-06	1.41915e-05	1.30267e-05	1.55474e-05	1.3701e-05	1.40917e-05	1.63568e-05	1.70394e-09	1.71209e-09	5.45342e-06
371	Idazoxan	0.963386307692307			174.135	205.097	POS	0.000184469	0.000187568	0.000189735	0.000187257	0.000351785	0.000363002	0.000346962	0.000353916	0.000507319	0.000501799	0.000526306	0.000511808
372	Flazine	0.963207			280.426	309.087	POS	0.000405537	0.000433374	0.000402446	0.000413785	0.000278214	0.000248029	0.000297045	0.000274429	0.000250488	0.000263296	0.000278171	0.000263985
373	DL-o-Tyrosine	0.963121538461538			141.238	182.081	POS	0.000111768	0.000113639	0.000114519	0.000113308	8.34177e-05	8.41735e-05	8.49988e-05	8.41966e-05	4.95486e-05	5.19214e-05	5.03181e-05	5.0596e-05
374	Pyridoxine	0.963104307692308			60.556	170.081	POS	4.34039e-05	4.27776e-05	4.46346e-05	4.36054e-05	4.12383e-05	4.01103e-05	4.25559e-05	4.13015e-05	3.54608e-05	3.49552e-05	3.75732e-05	3.59964e-05
375	Pyrophosphate	0.963090692307692			28.0504	176.936	NEG	0.000159038	0.000167653	0.000159081	0.000161924	0.000118908	0.0001063	0.000119225	0.000114811	5.06563e-05	5.26223e-05	4.14484e-05	4.82423e-05
376	5,6,8,14-Tetradehydro-3,6-dimethoxy-17-methyl-morphinan-4,7-diol	0.962879461538461			216.275	330.17	POS	1.78634e-05	1.9077e-05	1.70475e-05	1.7996e-05	1.0448e-05	1.05828e-05	1.14105e-05	1.08137e-05	7.51336e-06	8.32017e-06	9.44742e-06	8.42698e-06
377	Dopamine quinone	0.962560076923077			171.452	152.071	POS	1.03169e-05	1.12229e-05	1.06696e-05	1.07365e-05	5.52549e-06	5.41198e-06	6.31245e-06	5.74998e-06	5.19136e-06	5.33622e-06	5.36209e-06	5.29656e-06
378	2-Methylindoline	0.962428307692308			181.05	134.097	POS	1.02611e-05	1.01563e-05	9.5886e-06	1.0002e-05	6.75361e-06	5.66121e-06	6.27591e-06	6.23024e-06	4.50865e-06	4.3765e-06	4.40759e-06	4.43091e-06
379	N-Palmitoyl Glycine	0.962177692307692			374.814	312.255	NEG	3.12007e-06	3.03413e-06	3.25308e-06	3.13576e-06	5.9899e-06	5.95103e-06	6.68019e-06	6.20704e-06	9.26399e-06	9.82348e-06	9.27153e-06	9.453e-06
380	Asp Leu	0.962121			164.793	247.129	POS	3.1743e-05	3.31741e-05	3.17291e-05	3.22154e-05	2.89193e-05	3.00501e-05	2.98061e-05	2.95918e-05	2.06769e-05	2.16446e-05	2.11153e-05	2.11456e-05
381	Nonadecanoic acid	0.961922461538461			585.72	297.28	NEG	1.45536e-05	1.37437e-05	1.40302e-05	1.41092e-05	1.67224e-05	1.90674e-05	2.1251e-05	1.90136e-05	2.98127e-05	2.90875e-05	4.98132e-05	3.62378e-05
382	Phenylacetylglycine	0.961787076923077			60.5356	194.081	POS	1.51357e-05	1.4129e-05	1.5774e-05	1.50129e-05	9.77938e-06	9.92748e-06	1.10142e-05	1.02404e-05	6.21266e-06	6.70344e-06	7.2769e-06	6.731e-06
383	3-Pyridylamide oxime	0.961724615384615			605.582	138.066	POS	4.41479e-05	8.14255e-05	3.96882e-05	5.50872e-05	4.99243e-05	6.51224e-05	5.76458e-05	5.75642e-05	6.30162e-05	4.93078e-05	8.71949e-05	6.65063e-05
384	Pilosine	0.961719769230769			197.22	287.139	POS	2.38512e-05	2.46137e-05	2.24542e-05	2.36397e-05	1.55222e-05	1.57416e-05	1.66591e-05	1.59743e-05	1.61604e-05	1.66295e-05	1.86754e-05	1.71551e-05
385	10E,12E,14E-Hexadecatrienyl acetate	0.961598692307692			471.247	279.231	POS	9.07107e-06	1.11203e-05	9.11826e-06	9.76989e-06	1.18651e-05	8.96824e-06	9.93695e-06	1.02568e-05	1.06972e-05	1.07352e-05	9.69022e-06	1.03742e-05
386	L-2-Amino-3-methylenehexanoic acid	0.961443461538461			84.7381	144.102	POS	0.000130961	0.000131141	0.000138759	0.00013362	0.000122058	0.000117436	0.00012009	0.000119861	5.87744e-05	5.66216e-05	6.10689e-05	5.88216e-05
387	4-(Trimethylammonio)but-2-enoate	0.961087692307692			40.8092	144.102	POS	0.000301373	0.000291737	0.000288011	0.000293707	0.000476862	0.000449038	0.000457217	0.000461039	6.06041e-05	0.000262468	6.58634e-05	0.000129645
388	(Z)-N-(2-hydroxyethyl)hexadec-7-enamide	0.961006461538461			356.036	298.274	POS	1.24213e-05	1.17994e-05	1.328e-05	1.25002e-05	2.85639e-05	2.80878e-05	4.29693e-05	3.3207e-05	3.37744e-05	3.14243e-05	3.56641e-05	3.36209e-05
389	HARMOL	0.960711769230769			272.74	197.072	NEG	1.10549e-05	1.01352e-05	9.66484e-06	1.0285e-05	8.02284e-06	7.31273e-06	7.65353e-06	7.66303e-06	4.35541e-06	4.56804e-06	3.935e-06	4.28615e-06
390	Methyl 2-aminobenzoate	0.960557615384615			203.714	152.071	POS	1.14979e-05	1.21796e-05	1.33187e-05	1.2332e-05	9.98846e-06	5.72072e-06	8.1393e-06	7.94949e-06	9.25548e-06	7.10231e-06	7.30487e-06	7.88755e-06
391	PHENACYLAMINE	0.960535538461538			235.478	136.076	POS	2.54004e-05	2.75535e-05	2.5676e-05	2.621e-05	1.43879e-05	1.26356e-05	1.30978e-05	1.33737e-05	1.49369e-05	1.44492e-05	1.43661e-05	1.4584e-05
392	GLYCERALDEHYDE	0.960429538461538			30.4088	89.0245	NEG	0.00260929	0.00272871	0.00262473	0.00265424	0.00202576	0.00186918	0.00190774	0.00193423	0.00146645	0.00133821	0.00129991	0.00136819
393	Tetradecanedioic acid	0.960178692307692			255.586	257.176	NEG	2.73734e-06	3.05989e-06	3.0864e-06	2.96121e-06	8.76602e-06	6.84178e-06	6.9694e-06	7.52574e-06	9.16667e-06	8.8185e-06	8.63137e-06	8.87218e-06
394	Caffeate	0.959528307692308			67.3633	179.035	NEG	4.85013e-06	4.77832e-06	4.47465e-06	4.70103e-06	5.2246e-06	4.83211e-06	5.05963e-06	5.03878e-06	1.325e-05	1.32177e-05	1.38442e-05	1.34373e-05
395	Nicotinoylglycine	0.959435846153846			164.762	179.047	NEG	1.72028e-05	1.77381e-05	1.71883e-05	1.73764e-05	1.40792e-05	1.41182e-05	1.3909e-05	1.40355e-05	6.01832e-06	6.14067e-06	6.01686e-06	6.05862e-06
396	gamma-Terpinene	0.959398461538461			2.76375	137.133	POS	0.000125026	0.000122082	0.000147364	0.000131491	9.7611e-05	6.9947e-05	0.000159077	0.000108878	0.00012298	1.70394e-09	0.000107614	7.68652e-05
397	9-hydroxy-7E-Nonene-3,5-diynoic acid	0.959362076923077			66.2126	165.055	POS	0.000526726	0.000516093	0.000515032	0.000519284	0.000347907	0.000340866	0.000347267	0.000345347	0.00035836	0.000368436	0.000381961	0.000369586
398	2-Amino-2-Norbornanecarboxylic acid	0.959338923076923			216.011	156.102	POS	3.2734e-06	3.54735e-06	3.16621e-06	3.32899e-06	3.51018e-06	3.53751e-06	3.55589e-06	3.53453e-06	1.69045e-09	2.91568e-06	1.71209e-09	9.73028e-07
399	13S-HpOTrE(gamma)	0.959207615384615			367.953	293.212	NEG	0.000117423	0.00016227	0.00015695	0.000145547	0.000232734	0.000224083	0.0002419	0.000232906	0.000323216	0.000326156	0.000344308	0.000331227
400	Imidazolone	0.959174307692308			629.911	85.0396	POS	0.000120906	0.000122039	0.000151083	0.000131342	0.000118581	0.000209768	0.000118465	0.000148938	0.000169444	0.000161035	0.000116652	0.000149044
401	2-Aminoheptanedioic acid	0.959108230769231			40.0727	176.092	POS	0.000458777	0.000442169	0.000452551	0.000451166	0.000171971	0.000170445	0.000452177	0.000264864	0.000231812	0.000187564	0.000247486	0.000222287
402	2-(5,8-Tetradecadienyl)cyclobutanone	0.958996			397.222	263.237	POS	1.66855e-05	1.6255e-05	1.65423e-05	1.64943e-05	2.7653e-05	2.78695e-05	2.51184e-05	2.68803e-05	2.93974e-05	2.73269e-05	2.86037e-05	2.84427e-05
403	gamma-L-Glutamyl-L-pipecolic acid	0.958932769230769			34.72	259.128	POS	4.37989e-05	5.18275e-05	5.20132e-05	4.92132e-05	3.05364e-05	3.0106e-05	3.23705e-05	3.10043e-05	3.89297e-05	4.7319e-05	5.00559e-05	4.54349e-05
404	Pyridoxamine	0.958853384615384			155.36	169.097	POS	0.000313654	0.000313861	0.000313867	0.000313794	0.000302238	1.6379e-09	0.000302719	0.000201653	0.000307683	1.70394e-09	0.000329936	0.00021254
405	Etrogol	0.958800307692308			288.826	207.138	POS	6.25784e-06	5.66193e-06	5.67751e-06	5.86576e-06	6.11633e-06	6.55604e-06	6.32418e-06	6.33218e-06	1.10075e-05	1.08808e-05	1.15524e-05	1.11469e-05
406	Benzophenone-4	0.958784846153846			275.79	307.028	NEG	2.03475e-06	1.80411e-06	1.84797e-06	1.89561e-06	2.2217e-06	1.99278e-06	2.16936e-06	2.12795e-06	1.58738e-06	1.84278e-06	1.78857e-06	1.73958e-06
407	2-Nitrophenol	0.958130230769231			130.64	140.034	POS	0.000109477	0.000111891	0.000105573	0.00010898	0.000126232	0.000124895	0.000123715	0.000124947	0.000223803	0.00023137	0.000243045	0.000232739
408	Cyclohexanamine	0.958035615384615			493.685	100.112	POS	2.64541e-05	2.99454e-05	1.62438e-09	1.88004e-05	5.81695e-05	5.32572e-05	7.38564e-05	6.1761e-05	6.13793e-05	2.26942e-05	3.48954e-05	3.96563e-05
409	Sucrose	0.957801461538461			34.8248	341.109	NEG	5.74836e-05	5.61531e-05	5.73584e-05	5.69984e-05	0.000198841	0.000193287	0.000190815	0.000194314	0.000110067	0.000117117	0.000107697	0.000111627
410	O-Phosphocholine	0.957701153846154			465.865	184.073	POS	2.2278e-05	2.28532e-05	2.20562e-05	2.23958e-05	1.4305e-05	3.11025e-05	5.55257e-05	3.36444e-05	1.7695e-05	4.89453e-05	4.47208e-05	3.71204e-05
411	3-Methyl-9H-carbazole-9-carboxaldehyde	0.957632615384615			273.154	210.091	POS	5.91417e-06	5.74982e-06	6.14709e-06	5.93702e-06	2.58038e-06	2.43268e-06	2.57938e-06	2.53081e-06	1.01275e-06	1.33521e-06	1.27056e-06	1.20617e-06
412	Penbutolol	0.957632461538461			274.86	292.227	POS	1.48648e-06	1.67936e-06	1.43532e-06	1.53372e-06	2.56949e-06	2.84364e-06	2.96468e-06	2.7926e-06	6.02541e-06	5.90049e-06	5.91439e-06	5.94677e-06
413	DHAP(10:0)	0.957489615384615			179.897	325.139	POS	1.937e-05	1.94988e-05	1.92325e-05	1.93671e-05	1.54632e-05	1.54056e-05	1.50549e-05	1.53079e-05	1.31932e-05	1.13945e-05	1.16303e-05	1.20727e-05
414	8Z-Decene-4,6-diynoic acid	0.957441307692308			63.1944	163.075	POS	3.63252e-06	4.13206e-06	3.65251e-06	3.8057e-06	2.66845e-05	2.4436e-05	2.54016e-05	2.55073e-05	1.37969e-05	1.52206e-05	1.48521e-05	1.46232e-05
415	Calcium L-aspartate	0.957325923076923			655.106	171.993	POS	0.00105497	0.00113016	0.00109136	0.00109216	0.00127546	0.00108461	0.00122093	0.00119367	0.00112112	0.00118723	0.00111464	0.001141
416	Dihydrosphingosine	0.957321923076923			376.968	302.305	POS	1.37044e-05	1.4003e-05	1.22211e-05	1.33095e-05	4.93603e-05	4.99948e-05	9.52882e-05	6.48811e-05	2.74821e-05	3.38467e-05	3.42596e-05	3.18628e-05
417	4-Amino-5-hydroxymethyl-2-methylpyrimidine	0.957216538461538			546.737	140.082	POS	1.2318e-05	0.000190064	0.000202947	0.00013511	0.000157982	0.000143778	0.000166698	0.000156153	1.27529e-05	4.59694e-06	0.000150037	5.57956e-05
418	8-(5-hexyl-furan-2-yl)-octanoic acid	0.956777			271.459	295.226	POS	6.10011e-06	5.96373e-06	5.65383e-06	5.90589e-06	6.03933e-06	6.23732e-06	6.01821e-06	6.09829e-06	6.28212e-06	6.35081e-06	6.62492e-06	6.41928e-06
419	2-(2-Furanyl)-3-piperidinol	0.956735769230769			287.158	168.102	POS	1.78883e-05	1.75922e-05	1.76112e-05	1.76972e-05	7.44822e-06	7.56664e-06	7.32847e-06	7.44778e-06	3.35526e-06	3.06227e-06	3.66311e-06	3.36021e-06
420	2,6-Piperidinedicarboxylic acid	0.956468307692308			61.5504	174.076	POS	6.40776e-05	5.02271e-05	6.57806e-05	6.00284e-05	7.23378e-05	6.94209e-05	5.07113e-05	6.41567e-05	1.69045e-09	6.87341e-05	1.71209e-09	2.29125e-05
421	2-Isopropylmalic acid	0.956328153846154			36.3572	175.061	NEG	9.25664e-05	9.76428e-05	9.66217e-05	9.56103e-05	0.000185644	0.000179003	0.000187011	0.000183886	0.000473692	0.000458898	0.00044056	0.000457716
422	Methioninesulfoxide	0.956076230769231			56.998	166.05	POS	9.31819e-06	9.75439e-06	9.19225e-06	9.42161e-06	2.77172e-06	1.81217e-06	8.74647e-06	4.44346e-06	4.05662e-06	1.17428e-06	5.26041e-06	3.4971e-06
423	3-Amino-L-Tyrosine	0.955944			157.22	197.092	POS	2.55069e-05	2.61988e-05	2.98918e-05	2.71992e-05	2.2752e-05	1.93263e-05	1.88109e-05	2.02964e-05	1.33098e-05	1.37394e-05	1.45511e-05	1.38667e-05
424	Phenylacetylglutamine	0.955888			163.353	263.104	NEG	1.60852e-09	2.57746e-06	4.10233e-06	2.22713e-06	6.15587e-06	6.78551e-06	6.60388e-06	6.51508e-06	5.9992e-06	6.06242e-06	5.79348e-06	5.9517e-06
425	13S-HOTrE(gamma)	0.955803692307692			439.721	293.212	NEG	1.0768e-05	1.08583e-05	1.10482e-05	1.08915e-05	9.15644e-06	8.05392e-06	8.00375e-06	8.4047e-06	9.66371e-06	1.03276e-05	9.76005e-06	9.91713e-06
426	Glycyl-Tyrosine	0.955593769230769			159.078	239.103	POS	1.60852e-09	7.72675e-06	7.62556e-06	5.11797e-06	7.68466e-06	3.06864e-07	1.45246e-05	7.50539e-06	1.12933e-05	3.24733e-07	6.43361e-06	6.01723e-06
427	Zingerone	0.955589769230769			331.748	193.087	NEG	5.73615e-06	7.01407e-06	7.24021e-06	6.66348e-06	4.19368e-06	4.27401e-06	9.50017e-06	5.98929e-06	8.20202e-06	6.40677e-06	7.58935e-06	7.39938e-06
428	13-HpOTrE(r)	0.955527846153846			463.297	309.205	NEG	2.68492e-06	2.58086e-06	2.97583e-06	2.7472e-06	2.60771e-06	2.44342e-06	2.88539e-06	2.64551e-06	4.10503e-06	3.91493e-06	4.70183e-06	4.2406e-06
429	Tridecanoic acid	0.955257692307692			405.521	213.186	NEG	1.98264e-05	1.97295e-05	1.84493e-05	1.9335e-05	1.96948e-05	2.06443e-05	2.04445e-05	2.02612e-05	2.77149e-05	2.63053e-05	2.51524e-05	2.63908e-05
430	Vanillic acid	0.954999461538462			48.5596	167.035	NEG	9.60524e-06	9.96123e-06	9.80516e-06	9.79054e-06	1.51457e-05	1.54007e-05	1.62399e-05	1.55954e-05	1.25746e-05	1.30397e-05	1.18986e-05	1.25043e-05
431	Phthalic anhydride	0.954912615384615			451.236	149.023	POS	6.116e-05	5.86782e-05	5.94547e-05	5.97643e-05	6.53652e-05	6.37235e-05	6.74406e-05	6.55098e-05	6.19034e-05	6.11446e-05	6.6316e-05	6.31213e-05
432	Maltitol	0.954911923076923			34.3312	343.125	NEG	0.000106592	0.000108472	0.000106225	0.000107097	7.31577e-05	7.26809e-05	7.53927e-05	7.37438e-05	6.4091e-05	6.82993e-05	6.09765e-05	6.44556e-05
433	1,2-Dioleoyl PC	0.954783307692308			397	786.598	POS	2.59497e-05	1.67087e-09	2.42994e-05	1.67502e-05	2.42679e-05	2.55308e-05	2.61359e-05	2.53115e-05	2.44815e-05	2.47086e-05	2.98563e-05	2.63488e-05
434	Nicotinamide, N-(2-hydroxyethyl)-	0.954505153846154			161.18	167.082	POS	1.60852e-09	1.67087e-09	1.62438e-09	1.63459e-09	4.35534e-06	3.4498e-06	5.14114e-06	4.31542e-06	5.19014e-06	5.0081e-06	4.70812e-06	4.96879e-06
435		0.954471692307692			31.3861	118.051	NEG	0.00013328	0.000132356	0.000130729	0.000132122	0.000138403	0.000131252	0.000130138	0.000133264	0.000111182	0.000102269	0.000110922	0.000108124
436		0.954463384615385			509.454	295.228	NEG	1.53913e-05	1.49084e-05	2.70727e-05	1.91241e-05	1.84752e-05	2.51497e-05	2.21842e-05	2.19364e-05	2.98248e-05	2.92749e-05	2.66843e-05	2.85947e-05
437	2-Imino-4-methylpiperidine	0.954222923076923			514.096	113.107	POS	4.53947e-05	0.000312499	0.000268466	0.000208787	0.000324296	0.00028395	0.000342796	0.000317014	0.000249074	2.48875e-05	0.000120046	0.000131336
438		0.954012153846154			308.302	284.128	POS	9.3903e-06	9.20408e-06	9.35741e-06	9.31726e-06	1.04197e-05	1.0011e-05	1.02738e-05	1.02348e-05	1.09718e-05	1.00365e-05	1.11336e-05	1.0714e-05
439	Ferulic acid	0.953879			167.781	193.051	NEG	4.11392e-06	4.07992e-06	4.02895e-06	4.07426e-06	4.55555e-06	3.88545e-06	1.73406e-09	2.81425e-06	4.98984e-06	5.19032e-06	4.69597e-06	4.95871e-06
440	alpha-Methyl-DL-serine	0.953627230769231			57.525	120.066	POS	1.18394e-05	1.20091e-05	1.14984e-05	1.17823e-05	4.00953e-05	1.78739e-05	2.02864e-05	2.60852e-05	3.43277e-05	3.27751e-05	3.45753e-05	3.38927e-05
441	HYDRASTININE	0.953353923076923			137.074	208.097	POS	3.90754e-05	4.23567e-05	3.58416e-05	3.90912e-05	3.94369e-05	3.34179e-05	3.40448e-05	3.56332e-05	1.78841e-05	1.76663e-05	1.94941e-05	1.83482e-05
442	4-Methoxycinnamic acid	0.953275461538461			254.537	177.056	NEG	5.58688e-07	2.64299e-07	5.29991e-07	4.50993e-07	4.42001e-07	3.56735e-07	3.31963e-07	3.769e-07	2.7754e-07	3.23263e-07	4.06704e-07	3.35836e-07
443	Ergosterol	0.953176384615385			578.131	379.335	POS	6.04396e-06	1.53545e-05	2.72898e-05	1.62294e-05	1.84146e-05	2.08831e-05	1.40927e-05	1.77968e-05	1.95479e-05	8.07831e-06	1.71209e-09	9.20932e-06
444	Adrenic Acid	0.953104846153846			440.338	331.267	NEG	8.5879e-06	8.2559e-06	8.41239e-06	8.41873e-06	9.37483e-06	9.2281e-06	1.73406e-09	6.20156e-06	8.83751e-06	1.70394e-09	8.99037e-06	5.9432e-06
445	gamma-Glutamylleucine	0.952979076923077			61.507	259.13	NEG	5.41487e-06	5.39207e-06	5.57181e-06	5.45959e-06	8.04233e-06	7.06217e-06	7.99758e-06	7.70069e-06	1.08111e-05	1.16084e-05	1.18912e-05	1.14369e-05
446	Glucosamine 6-sulfate	0.952746076923077			195.329	258.026	NEG	9.05037e-07	9.22767e-07	9.92716e-07	9.40173e-07	2.26339e-05	2.21443e-05	2.3649e-05	2.28091e-05	1.54535e-05	1.60406e-05	1.60019e-05	1.5832e-05
447	Myristic Acid Alkyne	0.952606384615385			366.804	223.171	NEG	2.80943e-05	2.7245e-05	2.93488e-05	2.82294e-05	4.53814e-05	3.78338e-05	4.15797e-05	4.15983e-05	7.88764e-05	8.185e-05	8.17584e-05	8.08282e-05
448	Lys Tyr Lys Thr	0.952463538461538			175.547	539.319	POS	1.85777e-05	1.64415e-05	1.81789e-05	1.77327e-05	8.42686e-06	8.29578e-06	8.87482e-06	8.53249e-06	1.35934e-06	1.93156e-06	2.14488e-06	1.81193e-06
449	Leucyl-leucyl-norleucine	0.951609769230769			226.06	358.27	POS	2.8491e-05	2.65958e-05	2.67301e-05	2.72723e-05	1.77136e-05	1.69048e-05	1.79227e-05	1.75137e-05	4.82536e-06	5.47308e-06	5.27518e-06	5.19121e-06
450	Phosphoric acid	0.951594461538462			51.8496	96.9697	NEG	2.78842e-05	2.90753e-05	2.97772e-05	2.89122e-05	2.4928e-05	2.61277e-05	2.78781e-05	2.63113e-05	1.69045e-09	2.02171e-05	1.87781e-05	1.29989e-05
451	Asp Ala Leu	0.951461384615385			170.377	318.166	POS	8.30624e-06	8.4389e-06	9.21091e-06	8.65202e-06	7.0155e-06	7.50686e-06	7.38734e-06	7.30323e-06	4.58397e-06	9.39841e-06	1.03898e-05	8.12406e-06
452	Primidone	0.951400846153846			282.66	219.113	POS	7.1729e-07	7.99749e-07	7.51605e-07	7.56214e-07	4.57129e-07	3.51309e-07	5.65567e-07	4.58002e-07	2.70062e-07	7.4563e-07	9.10922e-07	6.42205e-07
453	Metolachlor OA	0.950448846153846			232.706	278.14	NEG	1.84818e-05	1.57121e-05	1.55892e-05	1.65944e-05	9.50138e-05	9.56121e-05	9.45471e-05	9.50577e-05	5.16283e-05	5.61723e-05	4.70141e-05	5.16049e-05
454	RIBOFLAVIN	0.950283			197.463	375.131	NEG	1.88362e-06	1.72245e-06	1.62188e-06	1.74265e-06	3.00329e-06	2.9723e-06	2.87527e-06	2.95029e-06	2.13342e-06	2.46514e-06	2.05359e-06	2.21738e-06
455	N-cis-octadec-9Z-enoyl-L-Homoserine lactone	0.950249615384615			387.033	364.286	NEG	3.81962e-06	3.90341e-06	3.62012e-06	3.78105e-06	5.98433e-06	5.90934e-06	6.43793e-06	6.11053e-06	9.43287e-06	9.96198e-06	1.0112e-05	9.83562e-06
456	N-stearoyl serine	0.950109384615385			387.805	372.31	POS	5.12133e-06	4.64002e-06	5.07141e-06	4.94425e-06	8.52138e-06	7.7788e-06	9.27702e-06	8.52574e-06	1.34467e-05	1.27558e-05	1.35202e-05	1.32409e-05
457	Acetyl-DL-Valine	0.950100153846154			78.6584	158.082	NEG	7.89985e-06	8.10324e-06	7.1706e-06	7.72456e-06	1.00336e-05	8.0321e-06	8.47534e-06	8.84701e-06	9.07502e-06	9.37836e-06	9.37555e-06	9.27631e-06
458	3-Ethylidenehexahydropyrrolo[1,2-a]pyrazine-1,4-dione	0.949977230769231			74.6371	181.097	POS	7.28568e-06	8.02432e-06	7.31896e-06	7.54298e-06	3.07837e-05	3.01275e-05	2.90541e-05	2.99884e-05	3.30975e-05	3.55042e-05	3.54472e-05	3.4683e-05
459	Alanylclavam	0.949908615384615			114.404	201.087	POS	9.29414e-05	0.000107714	0.000107755	0.000102803	7.69046e-05	8.26415e-05	8.82332e-05	8.25931e-05	4.90404e-05	5.77369e-05	6.24772e-05	5.64182e-05
460	Isokobusone	0.949310384615385			276.21	221.155	NEG	1.60852e-09	7.19007e-06	6.68079e-06	4.62416e-06	1.71483e-09	6.64088e-06	6.82524e-06	4.48928e-06	7.00763e-06	7.50841e-06	6.9273e-06	7.14778e-06
461	PC(18:0/20:4(5E,8E,11E,14E))[U]	0.949203076923077			507.214	810.598	POS	3.19275e-05	3.40038e-05	6.10171e-05	4.23162e-05	5.65706e-05	4.52134e-05	3.71228e-05	4.63023e-05	3.71585e-05	2.99619e-05	4.66769e-05	3.79324e-05
462	(2S,2'S)-Pyrosaccharopine	0.949200615384615			62.6703	259.129	POS	4.27608e-05	3.09506e-05	4.38162e-05	3.91759e-05	3.86205e-05	2.806e-05	4.00955e-05	3.5592e-05	2.59829e-05	3.82793e-05	4.06764e-05	3.49795e-05
463	Palmyrolide A	0.948802923076923			453.38	338.268	POS	4.84848e-06	5.41357e-06	5.12665e-06	5.12957e-06	1.11437e-05	1.01064e-05	1.14039e-05	1.08847e-05	1.29464e-05	1.2675e-05	1.29585e-05	1.286e-05
464	Pyridine-2-azo-p-dimethylaniline	0.947940076923077			438.842	227.128	POS	2.17344e-05	2.49299e-05	2.35724e-05	2.34122e-05	1.41877e-05	1.39869e-05	1.4253e-05	1.41426e-05	3.12948e-05	3.28003e-05	3.13626e-05	3.18192e-05
465	N-octadecanoyl-L-Homoserine lactone	0.947766615384615			414.286	366.302	NEG	2.23825e-06	2.43545e-06	2.37964e-06	2.35111e-06	4.9431e-06	4.69127e-06	4.8696e-06	4.83465e-06	7.65346e-06	7.46249e-06	7.14655e-06	7.42083e-06
466	Coumarin	0.947763538461538			90.5565	147.044	POS	0.000102935	0.000107624	0.000105751	0.000105437	5.03026e-05	5.19538e-05	5.16923e-05	5.13162e-05	6.14149e-05	5.43932e-05	7.44068e-05	6.34049e-05
467	Piperazine	0.947611384615385			567.045	87.0917	POS	3.11793e-05	4.24719e-05	7.2395e-05	4.86821e-05	5.36604e-05	3.20843e-05	5.74755e-05	4.774e-05	2.31261e-05	2.82223e-05	2.70289e-05	2.61258e-05
468	2-keto-D-Gluconic acid	0.947610461538461			29.3899	193.036	NEG	6.97633e-05	7.34136e-05	7.61998e-05	7.31256e-05	7.09572e-05	6.55018e-05	6.70545e-05	6.78378e-05	9.3299e-05	9.02003e-05	9.61835e-05	9.32276e-05
469	Glu Glu Ile	0.946988153846154			79.1931	390.187	POS	2.81605e-05	2.25481e-05	2.36398e-05	2.47828e-05	2.21524e-05	2.16614e-05	2.00484e-05	2.12874e-05	1.51707e-05	1.55032e-05	1.31557e-05	1.46099e-05
470	Physovenine	0.946787846153846			183.339	263.139	POS	0.000161028	0.000177612	0.000173859	0.000170833	0.000147067	0.000142963	0.000139944	0.000143325	0.000128485	0.000137511	0.000142165	0.000136054
471	1-Methyl-1,6-dihydropyridine-2-carbaldoxime	0.946551230769231			171.517	139.087	POS	2.00744e-05	2.13125e-05	2.0722e-05	2.07029e-05	3.9853e-05	3.42605e-05	3.54609e-05	3.65248e-05	6.09253e-05	6.43269e-05	6.57288e-05	6.36603e-05
472		0.945952769230769			214.828	123.044	POS	1.93897e-05	1.97974e-05	1.8924e-05	1.93704e-05	1.57099e-05	1.69716e-05	1.46165e-05	1.5766e-05	8.34633e-06	1.01762e-05	8.20535e-06	8.9093e-06
473	N-ACETYL-L-LEUCINE	0.945157538461538			138.407	172.098	NEG	5.11602e-06	5.07713e-06	5.09236e-06	5.09517e-06	1.44988e-05	1.4797e-05	1.48954e-05	1.47304e-05	8.59823e-06	8.35329e-06	9.20202e-06	8.71785e-06
474	3,4-Dihydroxybenzaldehyde	0.945145153846154			183.436	137.025	NEG	8.6685e-06	9.67065e-06	8.72392e-06	9.02102e-06	8.53956e-06	6.75536e-06	8.06981e-06	7.78825e-06	5.36612e-06	5.95444e-06	4.22947e-06	5.18334e-06
475	Albomaculine	0.945038384615385			292.156	346.164	POS	6.89043e-06	6.85034e-06	6.22074e-06	6.65384e-06	3.21163e-06	3.48968e-06	3.67993e-06	3.46041e-06	2.14984e-06	2.38043e-06	2.63908e-06	2.38978e-06
476	3-Hydroxycapric acid	0.944018			248.219	187.134	NEG	2.26815e-06	3.07325e-06	2.46314e-06	2.60151e-06	6.05764e-06	5.22045e-06	5.93438e-06	5.73749e-06	2.73453e-06	2.98413e-06	2.16952e-06	2.62939e-06
477	Ala-Leu	0.943615769230769			154.166	203.139	POS	0.000126494	0.000142285	0.000131858	0.000133546	8.412e-05	8.78009e-05	8.85847e-05	8.68352e-05	4.72558e-05	3.41397e-05	3.69884e-05	3.94613e-05
478	4-Hydroxybenzaldehyde	0.943329615384615			36.3693	121.03	NEG	1.29604e-05	1.55021e-05	1.54888e-05	1.46504e-05	1.32718e-05	1.07125e-05	1.37599e-05	1.25814e-05	1.69045e-09	1.54729e-05	1.43992e-05	9.95794e-06
479	1-(2,3-Dihydro-5-methyl-1H-pyrrolizin-7-yl)ethanone	0.943190153846154			312.64	164.107	POS	2.91092e-05	2.88744e-05	2.7488e-05	2.84905e-05	1.09543e-05	1.02871e-05	1.0693e-05	1.06448e-05	5.69069e-06	5.41915e-06	6.52771e-06	5.87918e-06
480	MG(0:0/18:3(6Z,9Z,12Z)/0:0)	0.942925307692308			428.777	353.268	POS	2.51184e-05	1.929e-05	2.3064e-05	2.24908e-05	2.85656e-05	3.02249e-05	2.90374e-05	2.9276e-05	2.37437e-05	2.56617e-05	2.50996e-05	2.4835e-05
481	Linoleoyl Ethanolamide	0.942774692307692			463.15	324.289	POS	0.000172595	0.000187417	0.00017899	0.000179667	0.000505471	0.00043406	0.000458434	0.000465988	0.000576373	0.00055213	0.000525615	0.000551372
482		0.942563230769231			152.749	266.09	NEG	1.13641e-05	1.10689e-05	1.04676e-05	1.09669e-05	1.21515e-05	1.0242e-05	1.09015e-05	1.10984e-05	4.74371e-06	5.03581e-06	5.08285e-06	4.95412e-06
483	Leu Asn Asn	0.942491230769231			223.146	360.191	POS	4.97746e-06	5.22579e-06	5.21628e-06	5.13984e-06	3.25906e-06	4.44376e-06	3.71081e-06	3.80454e-06	3.53579e-06	3.40502e-06	3.65722e-06	3.53268e-06
484	3-(4-Isopropylphenyl)propanal	0.941993307692308			304.389	177.127	POS	3.30505e-05	3.52374e-05	3.39157e-05	3.40679e-05	5.73114e-05	5.55337e-05	5.46586e-05	5.58346e-05	4.10412e-05	4.65634e-05	4.25821e-05	4.33956e-05
485	5-Phenyl-1,3-oxazinane-2,4-dione	0.941606384615385			173.025	192.066	POS	2.86241e-05	3.98104e-05	3.00212e-05	3.28186e-05	1.67951e-05	2.02146e-05	1.67401e-05	1.79166e-05	9.22014e-06	9.11525e-06	8.66908e-06	9.00149e-06
486	Dinoterb	0.941541076923077			44.8677	241.082	POS	0.000158528	9.89899e-05	9.63013e-05	0.00011794	0.00012356	0.000117909	0.000117301	0.00011959	9.07602e-05	8.4139e-05	9.10818e-05	8.86603e-05
487	Norvaline	0.941519923076923			91.0103	118.086	POS	5.07593e-05	4.98162e-05	4.82724e-05	4.9616e-05	5.12776e-05	4.89597e-05	5.40061e-05	5.14145e-05	4.83705e-05	4.88275e-05	1.71209e-09	3.23999e-05
488	Guanine	0.941505769230769			47.7003	150.042	NEG	5.52444e-06	5.9943e-06	5.56124e-06	5.69333e-06	8.84268e-06	8.10528e-06	9.11088e-06	8.68628e-06	1.44637e-05	1.57025e-05	1.51849e-05	1.5117e-05
489	Caffeic Acid	0.941499384615385			36.8396	179.039	NEG	2.02915e-06	1.14378e-06	7.00378e-07	1.2911e-06	1.13713e-06	1.13993e-06	1.261e-06	1.17935e-06	1.51055e-06	1.70394e-09	1.78471e-06	1.09899e-06
490	PE(16:1e/11,12-EpETE)	0.941304			481.505	736.495	NEG	1.36535e-05	1.61719e-05	1.51091e-05	1.49781e-05	1.22811e-05	1.44874e-05	1.25875e-05	1.31187e-05	8.30078e-06	8.60978e-06	9.8146e-06	8.90839e-06
491	Melleolide M	0.941262769230769			377.853	453.167	POS	5.86825e-05	6.65088e-05	5.87281e-05	6.13065e-05	3.86917e-05	3.83617e-05	3.85906e-05	3.8548e-05	4.38104e-05	4.40199e-05	3.92844e-05	4.23716e-05
492	Leu Trp Phe Thr	0.941065076923077			151.699	566.293	POS	3.4203e-05	3.30383e-05	3.24302e-05	3.32238e-05	1.62552e-05	1.65539e-05	1.56988e-05	1.61693e-05	1.53844e-05	1.57579e-05	1.77083e-05	1.62835e-05
493	Myristic acid	0.941000923076923			465.433	227.202	NEG	1.43926e-05	1.43781e-05	1.41553e-05	1.43086e-05	1.63814e-05	1.69052e-05	1.71153e-05	1.68006e-05	2.53034e-05	1.93529e-05	1.71209e-09	1.4886e-05
494	Sebacic acid	0.940563			205.762	201.114	NEG	1.75432e-05	1.75188e-05	1.66739e-05	1.72453e-05	2.18319e-05	2.02726e-05	2.15076e-05	2.12041e-05	1.57975e-05	1.58679e-05	1.53373e-05	1.56676e-05
495	PS(18:1(9Z)/0:0)	0.940506769230769			374.61	522.284	NEG	2.36369e-07	2.81454e-07	3.298e-07	2.82541e-07	5.28148e-06	5.22866e-06	5.33799e-06	5.28271e-06	2.80616e-06	2.96022e-06	2.87659e-06	2.88099e-06
496	1-(1-Oxopropyl)-1H-imidazole	0.940298			142.242	125.071	POS	1.85994e-05	1.84496e-05	1.76368e-05	1.82286e-05	1.93229e-05	1.97324e-05	1.97601e-05	1.96051e-05	1.99949e-05	1.92357e-05	2.04966e-05	1.99091e-05
497	N(alpha)-Benzyloxycarbonyl-L-leucine	0.940201461538461			198.843	266.134	POS	1.60852e-09	5.292e-07	4.78313e-07	3.36374e-07	1.71483e-09	5.84279e-07	1.39751e-06	6.61169e-07	9.4143e-07	4.71543e-07	4.74785e-07	6.29253e-07
498	3-methyl pyruvic acid	0.939964307692308			33.0741	101.025	NEG	6.56311e-05	7.14837e-05	6.75262e-05	6.82137e-05	7.3482e-05	7.2952e-05	7.42044e-05	7.35461e-05	5.68201e-05	6.17805e-05	5.46398e-05	5.77468e-05
499	4-Ethynylaniline	0.939847769230769			304.231	118.065	POS	6.81681e-05	7.3969e-05	7.15657e-05	7.12343e-05	8.01966e-05	8.05125e-05	8.4096e-05	8.16017e-05	7.41135e-05	7.66303e-05	1.71209e-09	5.02485e-05
500		0.939303615384615			129.118	168.067	NEG	6.8223e-06	7.03965e-06	6.95485e-06	6.93893e-06	6.82889e-06	6.44102e-06	6.85555e-06	6.70848e-06	6.06592e-06	6.52863e-06	6.34806e-06	6.3142e-06
501	8,11,14-Eicosatetraynoic acid	0.939040769230769			425.654	299.202	NEG	2.34594e-05	2.70584e-05	2.65625e-05	2.56934e-05	2.68734e-05	2.9551e-05	2.75069e-05	2.79771e-05	1.69045e-09	3.04637e-05	1.71209e-09	1.01557e-05
502	(9E,11E)-13-oxooctadeca-9,11-dienoic acid	0.938964692307692			284.339	295.226	POS	1.71115e-05	1.6257e-05	1.70762e-05	1.68149e-05	1.56654e-05	1.4411e-05	2.23287e-05	1.74684e-05	1.69045e-09	1.70394e-09	1.58851e-05	5.29618e-06
503	2-Propylisonicotinic acid	0.938956461538462			293.939	166.086	POS	1.26674e-05	1.24836e-05	1.28042e-05	1.26517e-05	1.14197e-05	1.17053e-05	1.16314e-05	1.15854e-05	1.21406e-05	1.21792e-05	1.23936e-05	1.22378e-05
504	Pyruvate	0.938495615384615			644.112	87.0089	NEG	2.07643e-05	1.95358e-05	1.62438e-09	1.34339e-05	2.1574e-05	1.98338e-05	2.06366e-05	2.06815e-05	2.29845e-05	2.0809e-05	1.97018e-05	2.11651e-05
505	L-beta-Homophenylalanine	0.938457153846154			92.6433	180.102	POS	6.38539e-05	4.57936e-05	4.65906e-05	5.20794e-05	0.000437763	0.000341114	0.000345896	0.000374924	0.000241455	0.000243376	0.000270064	0.000251632
506		0.938108307692308			153.25	134.047	NEG	4.75265e-05	4.98075e-05	4.67619e-05	4.8032e-05	4.86182e-05	3.79704e-05	4.12214e-05	4.26033e-05	2.6389e-05	2.82587e-05	2.01462e-05	2.49313e-05
507	Cyclo(Leu-Pro)	0.937702692307692			220.082	211.144	POS	0.000393564	0.000452344	0.000394879	0.000413596	0.000294503	0.000286152	0.000274636	0.000285097	4.25088e-06	0.000146024	4.85506e-06	5.17099e-05
508	Phytosphingosine	0.937668615384615			358.2	318.3	POS	3.18525e-05	3.47726e-05	3.46841e-05	3.37697e-05	0.000272385	0.000230498	0.000488756	0.000330546	0.000162271	0.000173942	0.000184376	0.00017353
509	Harman	0.937530153846154			295.239	181.077	NEG	6.62441e-05	6.79415e-05	6.43818e-05	6.61891e-05	4.81217e-05	4.51194e-05	5.20698e-05	4.8437e-05	5.07402e-05	4.7413e-05	5.21218e-05	5.00917e-05
510	3-Phenyllactic acid	0.937493			151.126	165.056	NEG	0.000651257	0.000647731	0.000656452	0.000651813	0.0010584	0.00101389	0.00102473	0.00103234	0.000773858	0.000797677	0.000770871	0.000780802
511	Kinetin	0.937402692307692			190.115	216.085	POS	9.99043e-07	2.06726e-06	2.051e-06	1.70577e-06	8.98304e-07	7.75774e-07	1.23942e-06	9.71168e-07	1.05555e-06	1.04715e-06	1.65529e-06	1.25266e-06
512	3,4-Dehydro-6-hydroxymellein	0.937134846153846			227.687	193.05	POS	1.27172e-05	1.31972e-05	1.34014e-05	1.31053e-05	1.3313e-05	1.65082e-05	1.4512e-05	1.47777e-05	1.85516e-05	1.61328e-05	1.82818e-05	1.76554e-05
513	1-Stearoyl-2-Arachidonoyl PC	0.936015384615384			487.081	810.598	POS	9.67434e-05	0.000185692	9.80725e-05	0.000126836	0.000103898	0.000152913	0.000126635	0.000127815	0.000103321	0.00016253	8.4204e-05	0.000116685
514	Indolelactic acid	0.935561846153846			166.662	204.067	NEG	1.26065e-05	1.20742e-05	1.21393e-05	1.22733e-05	8.31113e-05	7.82561e-05	8.2069e-05	8.11455e-05	5.4839e-05	5.80356e-05	5.82727e-05	5.70491e-05
515	Quinoline	0.935535846153846			197.712	130.065	POS	1.93569e-05	2.0768e-05	2.17789e-05	2.06346e-05	2.0249e-05	1.94684e-05	2.92215e-05	2.29796e-05	3.59874e-05	3.27614e-05	3.53635e-05	3.47041e-05
516	Diphenylamine	0.935223461538461			197.219	170.096	POS	5.07742e-06	4.39064e-06	4.55984e-06	4.67597e-06	5.43401e-06	1.6379e-09	5.8514e-06	3.76235e-06	6.90623e-06	7.40202e-06	8.13775e-06	7.482e-06
517	4,6-Dimethyl-4E-hepten-3-one	0.935181153846154			292.259	141.127	POS	6.14149e-06	7.19224e-06	5.8068e-06	6.38018e-06	1.44634e-05	1.24926e-05	1.26963e-05	1.32174e-05	8.38684e-06	9.44993e-06	9.15145e-06	8.99608e-06
518	Ile Ala Ile	0.934506846153846			207.091	316.223	POS	4.73103e-05	4.88987e-05	4.55949e-05	4.7268e-05	2.42126e-05	2.46886e-05	2.45589e-05	2.44867e-05	5.37247e-06	6.28565e-06	5.64811e-06	5.76874e-06
519	12,13-DiHOME	0.934050076923077			307.668	313.239	NEG	0.000304444	0.000315343	0.000307924	0.000309237	0.000557267	0.000514035	0.000544296	0.000538532	0.000576492	0.000565627	0.000438017	0.000526712
520	9,10-DiHOME	0.933577076923077			332.525	313.239	NEG	7.26953e-06	8.13321e-06	6.04245e-06	7.1484e-06	3.50822e-06	3.37903e-06	1.24905e-05	6.45926e-06	1.43308e-05	1.53042e-05	2.76353e-06	1.07995e-05
521	PE(18:2(9Z,12Z)/0:0)	0.933535923076923			430.579	478.293	POS	5.36429e-05	5.77081e-05	5.18403e-05	5.43971e-05	9.96486e-05	9.6795e-05	9.58708e-05	9.74382e-05	0.000119993	0.00011855	0.000113803	0.000117449
522	Formylfusarochromanone	0.933525692307692			188.47	321.144	POS	1.23178e-05	2.94232e-05	1.21381e-05	1.79597e-05	1.40015e-05	1.36623e-05	1.14623e-05	1.3042e-05	2.08554e-05	2.25724e-05	2.34498e-05	2.22926e-05
523	3-Methylbutanamine	0.933352461538462			136.359	88.1121	POS	6.46783e-05	6.36104e-05	6.5093e-05	6.44606e-05	1.79142e-05	1.77782e-05	1.87381e-05	1.81435e-05	1.37708e-05	1.33713e-05	1.31292e-05	1.34238e-05
524	Pyocyanin	0.933178230769231			338.664	211.087	POS	0.0001104	0.000112917	0.000113424	0.000112247	6.82078e-05	6.97395e-05	7.47391e-05	7.08955e-05	5.67847e-05	6.34942e-05	6.20111e-05	6.07633e-05
525	L-Cyclo(alanylglycyl)	0.932636384615384			39.3612	129.066	POS	8.07773e-05	9.90991e-05	9.466e-05	9.15121e-05	8.8624e-05	9.08801e-05	2.31313e-05	6.75451e-05	2.42724e-05	8.41866e-05	2.31922e-05	4.38837e-05
526	Repaglinide	0.932415923076923			249.087	453.271	POS	1.71627e-05	2.79522e-05	2.77276e-05	2.42808e-05	1.59694e-05	1.65007e-05	1.2382e-05	1.49507e-05	3.97759e-06	3.97854e-06	4.10561e-06	4.02058e-06
527	p-Phenetidine	0.932253307692308			155.885	136.077	NEG	1.91505e-06	1.98945e-06	2.13078e-06	2.01176e-06	2.70292e-05	2.63986e-05	2.70163e-05	2.68147e-05	1.97812e-05	2.15616e-05	2.01469e-05	2.04966e-05
528	9S,10-epoxy-10,12Z-octadecadienoic acid	0.932059307692308			402.388	295.226	POS	9.56965e-06	8.89352e-06	9.18204e-06	9.21507e-06	1.49271e-05	1.52729e-05	1.53532e-05	1.51844e-05	1.23448e-05	1.84342e-05	1.95862e-05	1.67884e-05
529	N-Methylschinifoline	0.931981384615384			202.377	256.137	POS	4.50221e-06	2.75009e-06	3.2378e-06	3.4967e-06	1.43487e-06	1.28505e-06	1.93317e-06	1.55103e-06	1.61444e-06	9.07717e-06	1.71209e-09	3.56444e-06
530	(R)-Piperazine-2-carboxamide	0.931974153846154			40.6517	130.097	POS	8.99621e-05	7.52911e-05	8.02827e-05	8.18453e-05	5.5401e-05	5.79352e-05	5.34838e-05	5.56067e-05	1.37986e-05	1.48331e-05	1.52109e-05	1.46142e-05
531	TOFA	0.931401			397.263	323.223	NEG	3.80797e-06	3.67417e-06	3.83844e-06	3.77352e-06	5.10671e-06	4.60863e-06	5.19055e-06	4.96863e-06	8.22437e-06	8.3972e-06	8.41043e-06	8.344e-06
532	1-Palmitoyl-2-linoleoyl PE	0.931146923076923			489.753	714.505	NEG	6.88322e-07	8.70671e-07	1.03749e-06	8.65495e-07	5.93271e-07	8.59048e-07	1.10053e-06	8.50949e-07	2.36195e-07	8.56131e-07	6.0567e-07	5.65999e-07
533	4-Cyanoindole	0.931090615384615			294.481	141.046	NEG	7.75427e-07	7.36534e-07	6.66205e-07	7.26055e-07	1.53607e-06	1.50125e-06	1.69831e-06	1.57854e-06	3.04924e-06	3.44193e-06	2.89624e-06	3.12914e-06
534	Deoxycytosine	0.930509153846154			497.451	98.0713	POS	8.25069e-05	4.23061e-06	3.14778e-06	2.99618e-05	4.75901e-06	4.72873e-05	4.47216e-06	1.88395e-05	4.55357e-05	2.65644e-05	5.73306e-06	2.59444e-05
535	4-Pyrimidine Methanamine	0.929511769230769			603	110.071	POS	0.000163743	0.000230338	0.000107293	0.000167125	0.000172694	9.98366e-05	8.51327e-05	0.000119221	8.87515e-05	7.2554e-05	0.000132657	9.79876e-05
536		0.929378923076923			155.916	180.067	NEG	1.78222e-05	2.78931e-05	1.65247e-05	2.07466e-05	0.000245954	0.00024014	0.000246471	0.000244188	0.000184986	0.000194223	0.000182708	0.000187306
537	Val Ser Phe	0.929274384615384			200.121	352.186	POS	1.95362e-05	2.24163e-05	2.09958e-05	2.09828e-05	1.33454e-05	1.24086e-05	1.35339e-05	1.3096e-05	4.10994e-06	4.18677e-06	4.55007e-06	4.28226e-06
538	Saphenic acid methyl ester	0.929148			182.69	283.105	POS	5.15802e-07	5.70098e-07	5.73609e-07	5.5317e-07	5.46742e-07	1.6379e-09	1.73406e-09	1.83371e-07	1.69045e-09	5.41586e-07	5.87534e-07	3.76937e-07
539	L-Leucyl-L- Alanine	0.928875923076923			58.3281	201.125	NEG	4.29769e-05	4.21327e-05	4.11898e-05	4.20998e-05	2.98788e-05	2.71936e-05	2.77737e-05	2.8282e-05	1.56825e-05	1.58141e-05	1.4879e-05	1.54585e-05
540	Dehydroascorbic acid	0.928748461538462			27.4247	173.009	NEG	2.05683e-05	2.26367e-05	2.29445e-05	2.20498e-05	4.35377e-05	3.70102e-05	3.92602e-05	3.9936e-05	3.23179e-05	3.35278e-05	3.29687e-05	3.29381e-05
541		0.928722230769231			176.368	261.144	POS	5.76887e-05	5.39259e-05	5.55525e-05	5.57224e-05	9.22777e-05	9.11805e-05	9.1791e-05	9.17497e-05	0.000117783	0.000125834	0.00013358	0.000125732
542	PHENYLACETIC ACID	0.928591692307692			223.775	135.045	NEG	1.53644e-05	1.22402e-05	1.19049e-05	1.31698e-05	1.1093e-05	1.05174e-05	1.01983e-05	1.06029e-05	8.49227e-06	8.88157e-06	6.97305e-06	8.11563e-06
543	Capillarin	0.928277769230769			357.49	199.075	POS	1.80454e-05	1.84334e-05	1.77579e-05	1.80789e-05	1.74075e-05	1.56295e-05	1.74008e-05	1.68126e-05	1.20852e-06	1.11452e-06	1.2879e-06	1.20365e-06
544	Ile Pro Leu	0.927611384615384			198.228	342.238	POS	1.79108e-05	1.81069e-05	1.79702e-05	1.79959e-05	8.15271e-06	9.08347e-06	9.18149e-06	8.80589e-06	3.59887e-06	3.56913e-06	3.84827e-06	3.67209e-06
545	Thymidine	0.927072769230769			150.497	241.083	NEG	7.6122e-05	7.6395e-05	7.74729e-05	7.66633e-05	4.92889e-05	4.82853e-05	4.9399e-05	4.8991e-05	1.53867e-05	1.62308e-05	1.6057e-05	1.58915e-05
546	13-HOTrE	0.926887230769231			381.075	277.216	POS	3.19928e-06	3.89959e-06	3.79474e-06	3.6312e-06	6.20107e-06	1.6379e-09	6.93431e-06	4.379e-06	8.11249e-06	8.32592e-06	8.01251e-06	8.15031e-06
547		0.926251307692307			377.968	279.232	POS	0.000184627	0.000205412	0.000190746	0.000193595	0.000357379	0.000360309	0.000393625	0.000370437	0.000378717	0.00039276	0.000417024	0.000396167
548	9-HpOTrE	0.926225076923077			261.974	293.211	POS	7.24967e-06	6.40354e-06	6.0061e-06	6.55311e-06	1.07405e-05	1.03021e-05	1.13873e-05	1.08099e-05	9.31292e-06	1.08245e-05	1.15923e-05	1.05766e-05
549		0.926143384615384			24.5478	122.025	NEG	4.60878e-07	5.79666e-07	6.3329e-07	5.57944e-07	6.57275e-07	1.19626e-06	7.29288e-06	3.04881e-06	6.34821e-06	7.14831e-06	8.50308e-06	7.3332e-06
550	vinylic Honaucin A	0.925420461538461			196.71	171.065	POS	8.38537e-06	8.39628e-06	8.52984e-06	8.43716e-06	1.07916e-05	1.07561e-05	1.04752e-05	1.06743e-05	1.02917e-05	9.88232e-06	1.06479e-05	1.0274e-05
551	Ser Tyr	0.925126076923077			134.448	269.11	POS	1.60852e-09	1.67087e-09	2.4162e-05	8.0551e-06	3.20335e-05	2.91348e-05	2.82173e-05	2.97952e-05	1.41673e-05	1.35278e-05	2.32504e-05	1.69818e-05
552	d-Dethiobiotin	0.925019461538461			104.665	215.139	POS	9.90844e-05	9.6092e-05	0.000101413	9.8863e-05	4.96167e-05	4.63312e-05	5.19312e-05	4.9293e-05	1.96125e-05	1.91708e-05	2.10934e-05	1.99589e-05
553	N-linoleoyl valine	0.924821076923077			494.025	380.315	POS	2.77825e-06	3.73881e-06	3.03966e-06	3.18557e-06	1.02163e-05	6.97643e-06	8.47302e-06	8.55525e-06	7.95482e-06	8.05109e-06	7.91341e-06	7.9731e-06
554	IRETOL	0.924795230769231			559.93	155.037	NEG	9.49103e-05	0.000194674	0.000114203	0.000134596	1.71483e-09	9.73796e-05	0.000172979	9.01202e-05	0.000197849	0.000147085	0.000168391	0.000171108
555		0.924590230769231			65.829	123.044	POS	0.00022793	0.000228346	0.000214218	0.000223498	0.000150327	0.000148281	0.000149305	0.000149304	0.00015145	0.000158753	0.000155876	0.00015536
556		0.924427384615384			158.064	220.118	POS	6.20454e-05	6.89566e-05	6.57283e-05	6.55768e-05	0.0001227	0.000121943	0.000120281	0.000121641	0.000134185	0.000135507	0.000144786	0.000138159
557	(3-Arylcarbonyl)-alanine	0.924418538461538			102.003	194.081	POS	5.37671e-05	4.1794e-05	4.33883e-05	4.63165e-05	2.78666e-05	2.74273e-05	3.04516e-05	2.85818e-05	1.68096e-05	1.62483e-05	1.80285e-05	1.70288e-05
558	N-Formyl-4-amino-5-aminomethyl-2-methylpyrimidine	0.924361153846154			587.231	167.093	POS	0.00015506	5.31912e-05	8.47353e-05	9.76623e-05	0.000129441	5.67627e-05	8.45013e-05	9.02349e-05	7.8704e-05	6.88905e-05	0.000112148	8.6581e-05
559	6-(gamma,gamma-Dimethylallylamino)purine	0.924216230769231			245.888	202.11	NEG	4.99393e-07	6.88801e-07	5.75941e-07	5.88045e-07	7.15997e-07	7.19798e-07	7.53793e-07	7.29863e-07	3.09827e-06	3.32349e-06	3.44411e-06	3.28862e-06
560	Dantrolene	0.923930615384615			369.659	315.074	POS	4.56098e-06	5.04999e-06	4.84958e-06	4.82018e-06	7.4325e-07	7.33184e-07	8.87746e-07	7.8806e-07	1.50922e-06	1.33559e-06	1.64664e-06	1.49715e-06
561	Formyl-5-hydroxykynurenamine	0.923820230769231			156.726	209.092	POS	0.000104992	0.00011179	0.000108758	0.000108513	0.000118079	0.000114592	0.000115739	0.000116136	9.83364e-05	0.000100679	0.000103722	0.000100912
562	Salicylamide	0.923772538461538			164.423	136.041	NEG	2.80873e-06	3.04796e-06	2.70208e-06	2.85292e-06	2.58627e-06	2.14103e-06	2.20244e-06	2.30992e-06	4.71696e-06	3.76327e-06	3.78927e-06	4.08983e-06
563	Bupranolol	0.923714230769231			278.784	272.143	POS	1.7487e-05	1.87663e-05	1.82601e-05	1.81711e-05	1.19616e-05	1.22133e-05	1.22067e-05	1.21272e-05	9.72977e-06	1.05425e-05	1.05839e-05	1.02854e-05
564	Sorbifolin	0.923558076923077			296.184	299.056	NEG	4.68705e-06	4.70611e-06	4.32771e-06	4.57362e-06	3.44253e-06	3.40076e-06	3.52289e-06	3.45539e-06	3.66566e-06	3.34116e-06	3.17542e-06	3.39408e-06
565	1-Amino-1-deoxy-scyllo-inositol	0.923285615384615			152.732	180.088	POS	7.2776e-07	5.21958e-07	1.80956e-06	1.01976e-06	3.13573e-06	2.76758e-06	3.09849e-06	3.0006e-06	8.64496e-07	2.65906e-06	2.2896e-06	1.93772e-06
566	Pyrimidine	0.923207615384615			555.696	81.0447	POS	0.00117339	0.00171807	0.001945	0.00161216	0.00266501	0.00170755	0.00237625	0.00224961	0.0025167	0.00326002	0.00241604	0.00273092
567	MG(18:3(9Z,12Z,15Z)/0:0/0:0)	0.922874615384615			399.612	353.268	POS	2.09934e-05	2.07282e-05	1.76557e-05	1.97924e-05	1.63453e-05	2.0126e-05	1.80053e-05	1.81589e-05	1.69244e-05	1.88293e-05	2.05838e-05	1.87792e-05
568	Indoleacrylic acid	0.922651461538461			170.658	188.072	POS	0.000336947	0.000346327	0.000349784	0.000344353	1.15391e-06	0.000622713	0.000654354	0.000426074	1.08411e-06	0.000920315	0.000981409	0.000634269
569	1-(9Z,12Z-Octadecadienoyl)-2-hydroxy-sn-glycero-3-phosphoethanolamine	0.921979846153846			399.851	476.278	NEG	2.99731e-06	3.37739e-06	3.17257e-06	3.18242e-06	8.08071e-06	7.724e-06	7.56316e-06	7.78929e-06	6.76907e-06	6.74891e-06	6.70579e-06	6.74126e-06
570	N-cis-tetradec-9Z-enoyl-L-Homoserine lactone	0.921725538461538			507.247	310.237	POS	7.27088e-06	8.27908e-06	7.62049e-06	7.72348e-06	6.68001e-06	5.8663e-06	6.55855e-06	6.36828e-06	1.69045e-09	1.02267e-05	6.90768e-06	5.71203e-06
571	Asp Asn Thr	0.921716846153846			202.033	349.139	POS	2.60204e-05	2.77404e-05	2.5752e-05	2.65042e-05	2.11896e-05	1.74088e-05	2.2966e-05	2.05215e-05	1.8444e-05	1.61284e-05	1.80647e-05	1.75457e-05
572		0.921593769230769			235.639	206.081	POS	1.92343e-05	1.93594e-05	1.90686e-05	1.92208e-05	7.14414e-05	6.8578e-05	7.01962e-05	7.00719e-05	5.16729e-05	5.23506e-05	5.65977e-05	5.35404e-05
573	5,6-Lipoxin A4	0.921502153846154			175.547	375.212	POS	1.60852e-09	8.05929e-07	2.39437e-07	3.48992e-07	4.93737e-07	1.6379e-09	4.19241e-07	3.04872e-07	2.98604e-07	4.36736e-07	5.44542e-07	4.26627e-07
574	D-Pantothenic Acid	0.921052769230769			137.925	220.118	POS	6.44716e-06	6.67898e-06	6.93636e-06	6.6875e-06	7.95516e-06	7.47564e-06	8.22485e-06	7.88522e-06	1.69045e-09	8.38221e-06	8.89837e-06	5.76076e-06
575	9,11-methane-epoxy PGF1alpha	0.920935230769231			418.684	351.254	NEG	5.43993e-06	5.1422e-06	5.23137e-06	5.27117e-06	3.28477e-06	3.89507e-06	3.90445e-06	3.69476e-06	1.72364e-06	2.07986e-06	1.85195e-06	1.88515e-06
576		0.920505076923077			34.351	154.062	NEG	5.61007e-05	6.08837e-05	6.00421e-05	5.90088e-05	0.000104435	9.34277e-05	9.93508e-05	9.9071e-05	0.000114042	0.000121242	0.000114101	0.000116462
577	D-(-)-Arabinose	0.920474692307692			58.8855	149.046	NEG	1.15459e-05	7.64983e-06	4.5256e-06	7.90712e-06	1.60156e-05	2.21572e-05	1.35251e-05	1.72327e-05	2.02617e-05	1.52989e-05	1.11287e-05	1.55631e-05
578	Erucamide	0.920213461538461			589.418	338.341	POS	0.0003352	0.000337182	0.000293876	0.000322086	0.000311842	0.000266009	0.000427927	0.000335259	0.00023659	0.000260941	0.000277034	0.000258188
579		0.919813538461538			412.494	275.202	NEG	3.89096e-06	3.77155e-06	3.78023e-06	3.81425e-06	1.11053e-05	1.03923e-05	1.13473e-05	1.09483e-05	1.49086e-05	1.47348e-05	1.4851e-05	1.48315e-05
580	Gramine	0.919726615384615			198.827	175.123	POS	3.50352e-06	4.24436e-06	4.36196e-06	4.03661e-06	1.71483e-09	9.46335e-06	1.05871e-06	3.50792e-06	5.06607e-06	6.25027e-06	5.13248e-07	3.9432e-06
581	apo-[3-methylcrotonoyl-CoA:carbon-dioxide ligase (ADP-forming)]	0.919627923076923			128.565	174.124	POS	1.40872e-05	3.01612e-06	3.20929e-06	6.77086e-06	5.35503e-06	5.14662e-06	2.19128e-05	1.08048e-05	2.47407e-05	2.47872e-05	2.65379e-05	2.53553e-05
582	PE(18:2e/13-HODE)	0.919445692307692			503.247	740.526	NEG	8.498e-05	7.46323e-05	9.17117e-05	8.37747e-05	0.000129168	0.000133672	0.000127838	0.000130226	9.03372e-05	8.67574e-05	8.92359e-05	8.87768e-05
583	NALPHA-ACETYL-L-LYSINE	0.919240769230769			73.2563	187.109	NEG	6.56369e-06	6.19398e-06	6.19233e-06	6.31667e-06	5.88293e-06	4.84943e-06	5.47736e-06	5.40324e-06	4.83063e-06	4.77057e-06	4.58424e-06	4.72848e-06
584	beta-Aminopropionitrile	0.919029			614.206	71.0604	POS	4.22419e-05	6.0863e-05	3.98861e-05	4.76637e-05	3.99205e-05	6.52111e-05	4.80008e-05	5.10441e-05	5.78964e-05	6.27184e-05	4.13306e-05	5.39818e-05
585	beta-Cubebene	0.918348923076923			461.256	205.195	POS	1.20467e-06	1.44327e-06	1.48873e-06	1.37889e-06	5.49066e-06	5.04007e-06	5.38302e-06	5.30458e-06	4.98071e-06	5.27108e-06	5.44507e-06	5.23229e-06
586	Asp Val Pro	0.918191153846154			176.442	330.166	POS	2.07189e-05	1.75384e-05	1.86236e-05	1.89603e-05	1.03256e-05	1.3063e-05	1.12784e-05	1.15557e-05	4.50372e-06	5.39047e-06	5.94625e-06	5.28015e-06
587	N-Methyl-1H-indole-3-propanamide	0.918140923076923			256.943	203.118	POS	1.09901e-05	1.1803e-05	1.12242e-05	1.13391e-05	1.40132e-05	1.31156e-05	1.23546e-05	1.31611e-05	1.17164e-05	1.24447e-05	1.28156e-05	1.23256e-05
588	3,3-Dimethylglutaric acid	0.918131076923077			539.939	161.082	POS	6.58749e-05	8.98278e-05	1.62438e-09	5.19014e-05	0.000111633	0.000125815	0.000101039	0.000112829	8.14093e-05	9.57365e-05	9.11158e-05	8.94205e-05
589	Ethosuximide M3	0.917238846153846			36.2495	174.076	POS	0.000259163	0.000261065	0.000246079	0.000255435	0.000284996	0.000280935	0.000289245	0.000285058	0.000211609	0.000223636	0.000240383	0.000225209
590	Pro Glu	0.916709615384615			40.3998	245.113	POS	9.70899e-05	9.99975e-05	9.33992e-05	9.68289e-05	0.000201142	8.07893e-05	0.000202923	0.000161618	0.000296993	7.74977e-05	7.47649e-05	0.000149752
591	4-Hydroxymethylphenylhydrazine	0.916703692307692			133.492	139.087	POS	7.67901e-06	8.73938e-06	1.04002e-05	8.93955e-06	1.3956e-05	1.22108e-05	1.65917e-05	1.42528e-05	1.67965e-05	1.80889e-05	1.80234e-05	1.76363e-05
592	pentan-3-one	0.916652307692308			49.9404	87.0804	POS	8.22983e-06	7.9608e-06	2.2283e-05	1.28246e-05	1.74393e-05	7.65221e-06	4.51911e-05	2.34275e-05	7.84212e-06	2.20939e-06	3.706e-05	1.57038e-05
593	4-Amino-2-methylenebutanoic acid	0.916125230769231			213.658	116.071	POS	0.000128159	0.00013463	0.000130391	0.00013106	8.02445e-05	8.25382e-05	7.88407e-05	8.05411e-05	3.49519e-05	3.82482e-05	3.509e-05	3.60967e-05
594	1-Linoleoylglycerophosphocholine	0.916065153846154			404.385	520.34	POS	5.24124e-05	4.9987e-05	5.12743e-05	5.12245e-05	8.84866e-05	8.23032e-05	8.1854e-05	8.42146e-05	5.95081e-05	5.51331e-05	5.85955e-05	5.77456e-05
595	Neoabietic acid	0.915799307692308			458.205	301.217	NEG	1.60152e-06	1.7892e-06	2.4057e-06	1.93214e-06	1.57379e-06	3.11955e-06	1.8169e-06	2.17008e-06	4.88609e-06	2.30969e-06	5.01322e-06	4.06967e-06
596	Citric acid	0.914712846153846			57.1022	191.02	NEG	7.87704e-06	8.53464e-06	8.24233e-06	8.21801e-06	2.44474e-05	2.18805e-05	2.43328e-05	2.35536e-05	1.47088e-05	1.49699e-05	1.14532e-05	1.37106e-05
597	Leucyl-Serine	0.914603846153846			92.3509	219.134	POS	1.29518e-05	1.33208e-05	1.15176e-05	1.25967e-05	9.1353e-06	8.54302e-06	9.28601e-06	8.98811e-06	8.34614e-06	6.97101e-06	6.69673e-06	7.33796e-06
598	N-Benzoylaspartic acid	0.914172230769231			58.5583	238.071	POS	0.000103123	0.000110365	0.000105029	0.000106172	7.10946e-05	6.97464e-05	7.41031e-05	7.1648e-05	4.30503e-05	4.41546e-05	4.61477e-05	4.44509e-05
599	1,6-Anhydro-N-acetyl-beta-muramate	0.913958846153846			124.536	276.108	POS	0.00114924	0.00116164	0.00116647	0.00115912	0.000626347	4.50606e-06	0.000654742	0.000428532	1.00531e-05	7.59357e-06	8.10515e-06	8.58396e-06
600	L-PROLINE	0.913919538461538			64.2623	116.071	POS	1.60852e-09	4.61396e-05	1.62438e-09	1.5381e-05	3.8621e-05	3.57907e-05	3.67198e-05	3.70438e-05	3.58429e-05	3.89741e-05	3.42102e-05	3.63424e-05
601	Levoamine	0.913587307692308			140.008	213.087	POS	5.1069e-05	5.21929e-05	5.15491e-05	5.16037e-05	5.17575e-05	5.07348e-05	5.28661e-05	5.17861e-05	4.41042e-05	4.4372e-05	4.78237e-05	4.54333e-05
602	N-palmitoyl GABA	0.913531923076923			482.472	342.3	POS	2.54452e-06	3.38658e-06	2.18072e-06	2.70394e-06	8.85665e-06	5.45103e-06	1.03431e-05	8.21691e-06	1.29273e-05	9.55957e-06	8.62832e-06	1.03717e-05
603	Capsi-amide	0.913261			512.316	270.279	POS	6.34478e-06	9.64161e-06	9.42287e-06	8.46975e-06	3.1391e-05	2.60676e-05	3.76092e-05	3.16893e-05	2.50551e-05	2.29162e-05	2.18048e-05	2.32587e-05
604	5,6(R)-Lipoxin A4	0.912937153846154			133.507	375.212	POS	5.24653e-05	5.44206e-05	5.22379e-05	5.30413e-05	1.64659e-05	1.81248e-05	1.73892e-05	1.73266e-05	4.27694e-05	4.4181e-05	4.96643e-05	4.55382e-05
605	15(R)-Iloprost	0.912828692307692			457.089	359.221	NEG	3.89983e-06	2.15991e-06	2.2655e-06	2.77508e-06	4.6732e-06	5.69943e-06	4.73002e-06	5.03422e-06	1.82052e-06	5.39617e-06	5.75232e-06	4.323e-06
606	Pro Val Gly	0.912726307692308			156.317	272.16	POS	5.59794e-05	5.92642e-05	5.85974e-05	5.7947e-05	6.88525e-05	6.82872e-05	6.92347e-05	6.87915e-05	6.67206e-05	7.18582e-05	6.83691e-05	6.89826e-05
607		0.912452692307692			165.914	174.056	NEG	1.97005e-06	2.08604e-06	2.05238e-06	2.03616e-06	6.5655e-06	5.77006e-06	6.59461e-06	6.31006e-06	9.64212e-06	1.02047e-05	1.13597e-05	1.04022e-05
608	18-Oxooleate	0.911700153846154			378.112	297.242	POS	0.000116803	0.000118075	0.000117428	0.000117436	0.000218337	0.000224398	0.000238733	0.000227156	0.000231919	0.000238503	0.000253901	0.000241441
609	Elaidamide	0.911318846153846			360.488	282.279	POS	2.8546e-06	2.56921e-06	2.69021e-06	2.70467e-06	8.16819e-06	7.45788e-06	1.73406e-09	5.20927e-06	8.45097e-06	7.63831e-06	7.84057e-06	7.97661e-06
610	L-ORNITHINE	0.911026307692308			27.8223	133.097	POS	1.84472e-05	2.04778e-05	2.02627e-05	1.97292e-05	3.07769e-05	2.8104e-05	3.13021e-05	3.0061e-05	2.00518e-05	2.25142e-05	2.06184e-05	2.10615e-05
611	CGA62826 (2-[2,6-dimethylphenyl)-methoxyacetylamino]propionic acid	0.910743923076923			185.063	264.124	NEG	1.71745e-05	1.74325e-05	1.5338e-05	1.66483e-05	1.14488e-05	9.61366e-06	1.17293e-05	1.09306e-05	1.34306e-05	1.45518e-05	1.40267e-05	1.4003e-05
612	N-Nitrosomethylvinylamine	0.910672615384615			645.154	87.0553	POS	0.000161425	0.000167029	0.000155342	0.000161266	0.000186208	0.000167066	0.000170781	0.000174685	0.000175005	0.000183954	0.000172052	0.000177003
613	2,6-Diamino-4-nitrotoluene	0.910078923076923			28.3384	168.077	POS	2.22361e-05	2.51939e-05	2.24727e-05	2.33009e-05	2.54124e-05	2.3773e-05	2.81134e-05	2.57663e-05	4.47085e-05	4.37049e-05	4.98656e-05	4.6093e-05
614	3-Hexynoic acid	0.909993615384615			180.469	113.06	POS	1.63605e-05	1.25953e-05	1.11825e-05	1.33794e-05	2.53359e-05	2.29757e-05	2.78264e-05	2.53793e-05	2.02917e-05	1.56891e-05	1.49072e-05	1.69627e-05
615	DIPHENYLUREA	0.90888			211.958	213.102	POS	3.54915e-05	3.73644e-05	3.45698e-05	3.58086e-05	2.67524e-05	2.68742e-05	2.61518e-05	2.65928e-05	2.21706e-05	2.40563e-05	2.33509e-05	2.31926e-05
616	2,3-Dihydroxybenzoic acid	0.908806076923077			189.244	153.02	NEG	6.66418e-06	6.98489e-06	6.84207e-06	6.83038e-06	2.18545e-05	1.96627e-05	2.43295e-05	2.19489e-05	3.22395e-05	2.78569e-05	2.82288e-05	2.94417e-05
617	1,2-Diphenylhydrazine	0.908525692307692			197.312	185.107	POS	2.88541e-05	2.97817e-05	2.50442e-05	2.78934e-05	2.58909e-05	2.79722e-05	2.5839e-05	2.65674e-05	4.13752e-05	4.31519e-05	4.63456e-05	4.36242e-05
618	N-palmitoyl threonine	0.908367769230769			361.51	358.295	POS	5.09444e-06	4.86834e-06	4.41446e-06	4.79241e-06	7.24722e-06	7.21496e-06	7.81437e-06	7.42552e-06	8.99463e-06	9.44334e-06	1.35334e-05	1.06571e-05
619	Phosphoglycolic acid	0.908042615384615			654.063	156.991	POS	1.60852e-09	7.77355e-06	1.55728e-06	3.11081e-06	6.57926e-06	1.6379e-09	1.17051e-05	6.09533e-06	3.09908e-06	6.56186e-06	6.02839e-06	5.22978e-06
620	Imidazoleacetic acid	0.907972692307692			150.81	125.036	NEG	1.72646e-05	1.98297e-05	2.12654e-05	1.94532e-05	6.52446e-06	1.03236e-05	5.43573e-06	7.42792e-06	5.34448e-06	1.06509e-05	8.19696e-06	8.0641e-06
621	2-Phenoxyethanol	0.906940461538462			498.591	139.074	POS	2.62745e-05	2.21937e-05	6.37538e-05	3.74073e-05	5.64919e-05	5.6495e-05	3.42105e-05	4.90658e-05	4.39706e-05	3.98722e-05	3.79187e-05	4.05872e-05
622	N-Phenylacetylaspartic acid	0.906875769230769			209.547	252.087	POS	7.84346e-06	7.88902e-06	7.55618e-06	7.76289e-06	6.06714e-05	5.6205e-05	6.09179e-05	5.92648e-05	3.59887e-05	3.83697e-05	4.0191e-05	3.81831e-05
623	N-ACETYLPROLINE	0.906658230769231			56.6475	156.067	NEG	1.06737e-05	1.00455e-05	1.02113e-05	1.03102e-05	1.31478e-05	1.1912e-05	1.31799e-05	1.27466e-05	1.05617e-05	1.12694e-05	1.0701e-05	1.0844e-05
624	2-Descarboxy-cyclo-dopa	0.906619076923077			228.832	152.071	POS	9.86692e-06	9.94338e-06	1.0353e-05	1.00544e-05	4.68894e-06	3.47304e-06	3.33008e-06	3.83068e-06	2.71959e-06	2.37762e-06	4.1446e-06	3.0806e-06
625	Apocynin	0.906595769230769			198.221	167.073	POS	3.66619e-07	4.76016e-07	2.06818e-06	9.70272e-07	1.73259e-06	1.89931e-06	4.12356e-07	1.34808e-06	2.19444e-06	1.03394e-06	5.04894e-07	1.24442e-06
626	2,3-Dihydro-5-(3-hydroxypropanoyl)-1H-pyrrolizine	0.905893153846154			230.511	180.102	POS	3.00661e-05	3.53456e-05	3.32114e-05	3.28744e-05	5.62325e-06	5.1571e-06	5.5699e-06	5.45008e-06	5.95779e-06	5.79648e-06	5.22506e-06	5.65978e-06
627	L-Cladinose	0.905602384615385			574.409	177.113	POS	2.44652e-05	3.71024e-05	3.12458e-05	3.09378e-05	3.14022e-05	4.00409e-05	4.17002e-05	3.77144e-05	3.49252e-05	1.70394e-09	3.01319e-05	2.16863e-05
628	Oleoyl Ethanolamide	0.905459769230769			491.414	326.305	POS	2.06033e-05	2.75687e-05	1.88808e-05	2.2351e-05	9.13892e-05	6.7724e-05	6.76147e-05	7.5576e-05	0.000111294	0.000104711	9.78084e-05	0.000104605
629	Benzenebutanoic acid	0.905386769230769			212.634	163.077	NEG	1.3273e-06	1.47353e-06	1.44528e-06	1.41537e-06	4.04369e-06	3.29859e-06	3.44742e-06	3.59656e-06	7.45914e-06	7.92385e-06	6.80067e-06	7.39455e-06
630	7-oxo-11E,13-Tetradecadienoic acid	0.904507384615384			294.509	239.164	POS	2.20147e-06	2.09698e-06	1.9113e-06	2.06992e-06	3.20548e-06	4.79302e-06	3.45766e-06	3.81872e-06	1.69045e-09	2.30817e-06	3.2193e-06	1.84305e-06
631	INDOLE-3-ETHANOL	0.904451615384615			258.678	160.077	NEG	5.97598e-07	6.80095e-07	5.82631e-07	6.20108e-07	4.42384e-06	3.66264e-06	4.48531e-06	4.1906e-06	4.87483e-06	4.47044e-06	4.2545e-06	4.53326e-06
632	(R)-(+)-2-Pyrrolidone-5-carboxylic acid	0.904119846153846			499.827	128.036	NEG	1.3375e-05	3.50512e-05	4.0726e-05	2.97174e-05	3.08668e-05	8.08979e-06	3.11517e-05	2.33694e-05	1.2074e-05	1.29922e-05	2.71463e-05	1.74042e-05
633	cis-9,10-Epoxystearic acid	0.904097230769231			416.2	297.244	NEG	2.0104e-05	1.90497e-05	2.92552e-05	2.2803e-05	6.67331e-05	7.17418e-05	6.63351e-05	6.827e-05	7.33733e-05	8.69327e-05	7.36358e-05	7.79806e-05
634	Aspartyl-Proline	0.904089230769231			40.1067	231.097	POS	4.52965e-05	2.61178e-05	4.49104e-05	3.87749e-05	4.5954e-05	4.69357e-05	2.4589e-05	3.91596e-05	3.75004e-05	5.95948e-05	1.71209e-09	3.23656e-05
635	Umbelliferone	0.903495769230769			303.975	163.039	POS	3.07936e-05	3.26272e-05	3.07782e-05	3.13997e-05	3.33895e-05	1.6379e-09	3.33491e-05	2.22467e-05	1.69045e-09	3.2569e-05	3.33918e-05	2.19875e-05
636	Octylamine	0.902705384615385			189.288	130.159	POS	1.97713e-05	2.02948e-05	1.92184e-05	1.97615e-05	2.29519e-05	2.18171e-05	2.27378e-05	2.25022e-05	2.26053e-05	2.36405e-05	2.30311e-05	2.30923e-05
637	2-amino-octadecanoic acid	0.902637307692308			481.348	300.289	POS	8.42997e-06	1.21814e-05	8.05346e-06	9.55494e-06	3.25814e-05	2.22908e-05	3.98955e-05	3.15893e-05	5.52036e-05	4.63782e-05	4.24771e-05	4.80196e-05
638		0.902437076923077			147.612	152.057	POS	7.67254e-06	7.88711e-06	9.24097e-06	8.26687e-06	1.00599e-05	1.04764e-05	9.41644e-06	9.98423e-06	1.05701e-05	9.69373e-06	1.03231e-05	1.01957e-05
639	Canrenoate	0.902293769230769			370.699	357.209	NEG	4.28641e-07	5.11417e-07	5.0653e-07	4.82196e-07	3.51954e-06	3.53024e-06	3.67849e-06	3.57609e-06	2.32241e-06	2.1427e-06	2.61213e-06	2.35908e-06
640	Amidopyrine	0.902256692307692			213.125	232.144	POS	1.34384e-05	1.37666e-05	1.3083e-05	1.34293e-05	1.0594e-05	8.71883e-06	1.02593e-05	9.85736e-06	3.97553e-06	3.88839e-06	4.32578e-06	4.06323e-06
641	4-PIOL	0.901375538461538			173.296	169.097	POS	8.51352e-06	9.56494e-06	7.99775e-06	8.69207e-06	9.59031e-06	8.03936e-06	9.17272e-06	8.93413e-06	1.02837e-05	9.97576e-06	9.51412e-06	9.92454e-06
642	PE(22:4(7Z,10Z,13Z,16Z)/19:0)	0.901105538461538			451.116	810.598	POS	1.60852e-09	7.94458e-05	7.95426e-05	5.29967e-05	8.56309e-05	1.6379e-09	6.9024e-05	5.15522e-05	7.10788e-05	7.82181e-05	5.36202e-05	6.76391e-05
643	N-Acetyl-5-aminosalicylic acid	0.901057846153846			150.88	194.046	NEG	7.73006e-06	8.083e-06	7.39317e-06	7.73541e-06	5.85928e-06	5.55189e-06	6.13678e-06	5.84932e-06	3.79506e-06	3.78164e-06	3.40844e-06	3.66171e-06
644	JWH 200 2'-naphthyl isomer	0.900883			465.868	383.175	NEG	1.08884e-05	8.12532e-06	8.82833e-06	9.28068e-06	1.60843e-05	1.12005e-05	3.82775e-06	1.03708e-05	4.66463e-06	1.33178e-05	8.89225e-06	8.95822e-06
645	3-Acetyl-2,5-dimethylfuran	0.900807230769231			246.774	139.075	POS	8.47404e-06	7.64685e-06	5.8166e-06	7.3125e-06	8.50889e-06	7.80158e-06	7.52879e-06	7.94642e-06	9.42961e-06	9.62552e-06	1.71209e-09	6.35228e-06
646	Artemisiatriene	0.900555538461538			88.513	137.133	POS	0.000123795	1.67087e-09	8.80434e-05	7.06133e-05	1.71483e-09	9.0893e-05	0.000148187	7.9694e-05	0.000147157	0.000139902	0.000114981	0.000134014
647	S-4-Hydroxymephenytoin	0.900389769230769			159.32	235.108	POS	1.64713e-05	1.52036e-05	1.43815e-05	1.53521e-05	8.6685e-06	7.89978e-06	8.8339e-06	8.46739e-06	1.45797e-05	9.04369e-06	5.7938e-06	9.80572e-06
648	4-Hydroxy-4-(3-pyridyl)-butanoic acid	0.900205230769231			180.236	182.081	POS	1.13716e-05	1.14139e-05	1.12113e-05	1.13323e-05	1.2199e-05	1.24085e-05	1.73406e-09	8.20307e-06	1.69045e-09	1.33155e-05	1.247e-05	8.59573e-06
649	4-Methylene-L-glutamine	0.900187692307692			57.0592	159.076	POS	8.02751e-06	6.75922e-06	8.99126e-06	7.926e-06	1.12919e-05	1.02152e-05	1.73406e-09	7.16958e-06	4.82019e-06	7.7272e-06	5.06469e-06	5.87069e-06
650	Phenylacetonitrile	0.900075			438.772	118.065	POS	3.53606e-05	3.73578e-05	7.04692e-05	4.77292e-05	3.35354e-05	3.32865e-05	9.24129e-05	5.30782e-05	0.00010486	3.86013e-05	3.79662e-05	6.04758e-05
651	Acetyl vitamin K5	0.900042230769231			266.808	216.102	POS	9.91259e-06	1.24536e-05	8.98019e-06	1.04488e-05	6.32592e-06	5.65535e-06	6.62547e-06	6.20225e-06	3.97163e-06	3.80627e-06	4.32187e-06	4.03326e-06
652	Trp Val Arg	0.899955923076923			377.968	460.269	POS	0.000851434	0.000938438	0.000842479	0.00087745	0.000601811	0.000607646	0.000584866	0.000598108	0.00065827	0.000707785	0.000601436	0.00065583
653	Confertifoline	0.899704692307692			427.668	233.155	NEG	1.60852e-09	3.97533e-06	3.62604e-06	2.53433e-06	4.68896e-06	1.6379e-09	4.21284e-06	2.96781e-06	4.18858e-06	4.31895e-06	4.11606e-06	4.20787e-06
654	N-Oleoyl Glycine	0.899538307692308			385.77	338.27	NEG	2.67048e-06	2.76795e-06	2.40225e-06	2.61356e-06	7.25151e-06	7.46417e-06	7.96438e-06	7.56002e-06	9.59332e-06	9.22286e-06	9.8429e-06	9.55303e-06
655	N-epsilon-Acetyllysine	0.899088769230769			56.0951	189.123	POS	0.000151084	0.000159016	0.000158149	0.000156083	0.000142849	0.000142525	0.000138887	0.000141421	0.000255529	0.000247971	0.000268766	0.000257422
656	Dihydrocoumarin	0.898576923076923			396.589	149.06	POS	2.06045e-06	2.56574e-06	2.41731e-06	2.34783e-06	1.59397e-05	1.48802e-05	1.49359e-05	1.52519e-05	6.30642e-07	6.21684e-07	1.19167e-06	8.14664e-07
657	5-[2H-Pyrrol-4-(3H)-ylidenemethyl]-2-furanmethanol	0.898535153846154			212.287	178.086	POS	1.13447e-05	1.22675e-05	1.2018e-05	1.18767e-05	8.7746e-06	8.70016e-06	9.01355e-06	8.82944e-06	6.73994e-06	7.19836e-06	1.71209e-09	4.64667e-06
658	Chalcomycin	0.897817923076923			397.305	701.37	POS	1.0327e-05	9.31539e-06	1.10757e-05	1.02394e-05	1.65247e-05	2.08013e-05	1.93283e-05	1.88848e-05	2.02033e-05	1.9151e-05	2.00122e-05	1.97888e-05
659	Diphenylhydantoic acid	0.895967769230769			234.286	271.108	POS	1.90643e-05	2.04704e-05	2.00413e-06	1.38463e-05	1.53494e-05	1.47004e-05	1.53307e-05	1.51268e-05	2.59589e-06	2.01965e-06	2.10612e-06	2.24055e-06
660	Guaicyl acetate	0.895874923076923			236.509	167.07	POS	1.61808e-05	1.65001e-05	1.51966e-05	1.59592e-05	8.88332e-06	9.72028e-06	9.56744e-06	9.39035e-06	8.01742e-06	8.11355e-06	8.5647e-06	8.23189e-06
661	2'-Aminoacetophenone	0.895367923076923			90.7224	136.076	POS	0.000431865	0.000418882	0.000425007	0.000425251	0.000289624	0.000391657	0.000299625	0.000326968	0.00039505	0.000305413	0.000313909	0.000338124
662	Fomepizole	0.895234692307692			469.978	83.0603	POS	0.000219631	0.000242942	0.000264575	0.000242382	0.000233146	0.000477725	0.000280367	0.000330413	0.000262114	0.000386458	0.000413145	0.000353906
663	Tecostanine	0.894744153846154			367.721	184.17	POS	8.65683e-07	7.08562e-07	7.63201e-07	7.79149e-07	4.60227e-06	4.30828e-06	4.7041e-06	4.53822e-06	1.02011e-05	9.77716e-06	1.1856e-05	1.06114e-05
664	2-Amino-1,7,9-trimethylimidazo[4,5-g]quinoxaline	0.894576076923077			256.366	228.123	POS	1.8326e-05	1.60344e-05	1.57847e-05	1.6715e-05	1.1053e-05	9.48211e-06	9.63316e-06	1.00561e-05	4.59497e-06	4.9727e-06	5.0737e-06	4.88046e-06
665	3-Methyluridine	0.894162153846154			140.112	259.082	POS	2.05572e-05	2.8875e-05	9.60777e-07	1.67977e-05	2.07083e-05	3.26788e-07	8.37646e-07	7.29092e-06	2.53667e-05	2.25163e-05	2.44139e-05	2.4099e-05
666	o-Methoxyhydrocinnamic acid	0.894111461538461			174.16	179.072	NEG	3.99569e-06	4.36588e-06	4.1312e-06	4.16426e-06	5.7866e-06	5.45143e-06	5.58614e-06	5.60806e-06	1.82742e-05	1.8408e-05	1.91121e-05	1.85981e-05
667	2-(4-Hydroxyphenyl)ethanol	0.893908846153846			189.827	137.061	NEG	3.42648e-06	3.24303e-06	3.17853e-06	3.28268e-06	5.24351e-06	5.10928e-06	5.2887e-06	5.21383e-06	5.30702e-06	5.04551e-06	4.78703e-06	5.04652e-06
668		0.893819153846154			423.589	291.197	NEG	1.41842e-05	1.28277e-05	1.25024e-05	1.31714e-05	8.38365e-06	7.56346e-06	9.10409e-06	8.3504e-06	9.51054e-06	8.84035e-06	8.6409e-06	8.99727e-06
669	Vasicinol	0.893762538461538			186.989	205.097	POS	6.87828e-05	7.32728e-05	7.22104e-05	7.1422e-05	3.75709e-05	3.49355e-05	3.24581e-05	3.49882e-05	3.19567e-05	3.02851e-05	3.1537e-05	3.12596e-05
670	Phytosphingosine 1-phosphate	0.893623384615385			371.39	398.266	POS	8.68279e-06	1.66321e-05	1.90411e-05	1.47853e-05	0.000106563	8.72951e-05	0.000163127	0.000118995	5.99672e-05	5.55381e-05	5.40615e-05	5.65223e-05
671	5-Hydroxykynurenamine	0.893393076923077			216.061	181.097	POS	4.2218e-06	4.30732e-06	4.39822e-06	4.30911e-06	5.29527e-06	4.87591e-06	5.81089e-06	5.32736e-06	7.55309e-06	7.21429e-06	7.83042e-06	7.5326e-06
672	Hydroxyamobarbital	0.893219307692308			198.221	243.134	POS	0.000396764	0.000436805	0.000424128	0.000419232	0.000339346	0.000317106	0.000341443	0.000332632	0.000233639	0.000244279	0.000255967	0.000244628
673	Porphobilinogen	0.892639230769231			56.0923	225.088	NEG	0.000369656	0.00037956	0.000642422	0.000463879	0.000525414	0.000766643	0.000845011	0.000712356	0.000796446	0.000464878	0.000450422	0.000570582
674	4-(2-hydroxy-3-isopropyl-aminopropyl)benzoic scid	0.892267538461538			158.064	254.144	POS	1.70108e-05	1.81332e-05	1.89133e-05	1.80191e-05	1.01651e-05	1.05222e-05	9.0603e-06	9.91587e-06	3.38102e-06	3.37148e-06	3.94269e-06	3.56506e-06
675	1,2,3,4-Tetrahydro-b-carboline-1,3-dicarboxylic acid	0.892146230769231			191.359	261.087	POS	2.24406e-05	1.67087e-09	2.21249e-05	1.48557e-05	1.80088e-05	1.6379e-09	1.85267e-05	1.2179e-05	1.87626e-05	1.70394e-09	1.71209e-09	6.25533e-06
676	NICOTINATE	0.891525307692308			56.0749	122.025	NEG	1.19662e-05	1.37474e-05	1.16569e-05	1.24568e-05	1.74318e-05	1.32593e-05	1.41049e-05	1.4932e-05	1.47106e-05	1.68152e-05	1.25113e-05	1.4679e-05
677	QUINAMIDE ISOPROPYLIDENE	0.891380769230769			197.732	232.116	POS	0.000213342	0.000219619	0.000210122	0.000214361	0.000258284	0.000248717	0.000265634	0.000257545	0.000346501	0.000352215	0.000369808	0.000356175
678	2-Formaminobenzoylacetate	0.891359692307692			84.5095	208.06	POS	1.5739e-05	1.52054e-05	1.58837e-05	1.56094e-05	1.88171e-05	1.85711e-05	1.85199e-05	1.8636e-05	4.50542e-05	4.32705e-05	5.30894e-05	4.7138e-05
679	Pyro-L-glutaminyl-L-glutamine	0.891095538461538			44.9445	258.108	POS	0.000827536	0.000770815	0.00075442	0.000784257	0.000924989	0.000916054	0.000892985	0.000911343	0.000676856	0.000654819	0.000701589	0.000677755
680	Phosphatidylglyceride 16:0-18:2	0.890732307692308			503.78	745.505	NEG	1.57368e-05	1.30447e-05	1.67456e-05	1.51757e-05	1.90498e-05	2.03863e-05	1.99652e-05	1.98005e-05	1.34486e-05	1.46493e-05	1.41151e-05	1.4071e-05
681	5,8-Dihydroxy-3,4-dihydrocarbostyril	0.890721153846154			188.7	180.066	POS	6.00307e-05	6.81666e-05	6.74125e-05	6.52033e-05	2.55781e-05	3.3184e-05	2.1653e-05	2.6805e-05	1.71947e-05	1.36377e-05	1.37848e-05	1.48724e-05
682	8-Hydroxyadenine	0.890195538461538			39.9834	152.057	POS	2.35642e-05	2.3621e-05	6.47204e-05	3.73019e-05	7.07193e-05	0.00010845	7.39329e-05	8.43675e-05	0.000134362	0.000197921	0.000214555	0.000182279
683	PC(14:1(9Z)/22:1(13Z))	0.889456923076923			467.442	786.598	POS	0.000171182	0.000172491	2.41845e-05	0.000122619	0.000167577	0.000230342	0.000222163	0.000206694	0.00010848	0.000147326	0.000113662	0.000123156
684	Chavicol	0.889332692307692			362.306	135.08	POS	3.44893e-06	3.51143e-06	3.15256e-06	3.37097e-06	4.15823e-06	3.99046e-06	4.23024e-06	4.12631e-06	4.5397e-06	4.08044e-06	4.10422e-06	4.24145e-06
685	Allopurinol	0.888531769230769			134.699	137.046	POS	1.96494e-05	2.05717e-05	1.93196e-05	1.98469e-05	4.10266e-05	4.20674e-05	4.34553e-05	4.21831e-05	4.48249e-05	4.44777e-05	4.39206e-05	4.44077e-05
686	Ephedroxane	0.887880615384615			232.155	192.102	POS	2.26146e-05	2.4294e-05	2.33274e-05	2.3412e-05	2.76239e-05	2.78853e-05	2.73804e-05	2.76299e-05	3.37181e-05	4.19594e-05	3.77812e-05	3.78196e-05
687	L-alpha-Amino-1H-pyrrole-1-hexanoic acid	0.887607692307692			71.673	197.129	POS	3.57633e-05	3.81775e-05	3.7242e-05	3.70609e-05	2.50075e-05	2.33456e-05	2.34976e-05	2.39502e-05	3.43929e-05	3.7283e-05	3.82811e-05	3.66524e-05
688	2'-O-Methyluridine	0.887422076923077			128.225	257.078	NEG	2.21282e-06	1.34437e-06	2.02325e-06	1.86015e-06	1.47487e-06	1.40276e-06	1.31874e-06	1.39879e-06	3.89797e-06	2.99943e-06	2.97776e-06	3.29172e-06
689	Maleic acid	0.887137384615384			26.9334	115.004	NEG	5.0973e-05	5.40362e-05	5.6061e-05	5.369e-05	4.89469e-05	4.24493e-05	4.45567e-05	4.53176e-05	5.24185e-05	6.00533e-05	5.29859e-05	5.51526e-05
690	Galegine	0.886838230769231			478.332	128.113	POS	5.36155e-06	2.86255e-06	3.43417e-06	3.88609e-06	4.19976e-06	2.73615e-06	1.73406e-09	2.31255e-06	4.33704e-06	4.54586e-06	4.61923e-06	4.50071e-06
691	Pro Asp Ile	0.886693769230769			200.35	344.181	POS	1.16813e-05	1.29051e-05	1.29324e-05	1.25063e-05	6.86026e-06	7.14336e-06	8.72939e-06	7.57767e-06	2.43198e-06	2.75911e-06	2.87696e-06	2.68935e-06
692	Isophenoxazine	0.886448307692308			198.218	213.066	POS	3.84195e-05	4.26611e-05	4.2015e-05	4.10319e-05	3.84712e-05	3.8483e-05	4.28894e-05	3.99479e-05	7.12285e-05	7.28391e-05	7.498e-05	7.30159e-05
693	1-Palmitoyl Lysophosphatidic Acid	0.886276769230769			388.517	409.236	NEG	2.57769e-06	3.84152e-06	3.77878e-06	3.39933e-06	1.0229e-05	7.61416e-06	9.80086e-06	9.21469e-06	1.03578e-05	9.43789e-06	8.75375e-06	9.51648e-06
694	3'-Oxopentobarbitone	0.885737			176.76	241.118	POS	3.52874e-05	3.60826e-05	3.51419e-05	3.5504e-05	1.71483e-09	3.07516e-05	3.09142e-05	2.05559e-05	4.52885e-05	2.34556e-05	2.32838e-05	3.0676e-05
695	Allylmalonic acid	0.885679769230769			136.277	145.05	POS	0.000110074	0.000112107	0.000111758	0.000111313	3.48809e-05	3.51917e-05	3.56934e-05	3.52553e-05	3.12562e-05	3.05461e-05	3.17527e-05	3.1185e-05
696	PE(16:1e/11,12-EET)	0.884925692307692			491.247	738.51	NEG	0.000374519	0.000326228	0.000344518	0.000348422	0.000437567	0.00045604	0.00047249	0.000455366	0.000266436	0.000304304	0.000321929	0.000297557
697	Ethyl-4-dimethylaminobenzoate	0.884443153846154			374.871	194.118	POS	9.11231e-06	8.89114e-06	9.5337e-06	9.17905e-06	9.92186e-06	9.71765e-06	1.12409e-05	1.02935e-05	1.05942e-05	1.07002e-05	9.50264e-06	1.02657e-05
698	Linoleamide	0.884146615384615			479.057	280.263	POS	0.000556559	0.000264666	0.000405324	0.00040885	0.000261167	0.000214439	0.000265154	0.00024692	0.000632994	0.000893774	0.000604023	0.000710264
699	Remerin	0.883289538461538			299.489	331.081	POS	8.14609e-06	8.85346e-06	8.26683e-06	8.42213e-06	4.80732e-06	5.20817e-06	5.40084e-06	5.13877e-06	7.58021e-06	7.66406e-06	8.02832e-06	7.75753e-06
700	2,4,7-tridecatrienal	0.883041615384615			330.648	193.159	POS	4.74698e-05	5.10351e-05	4.92274e-05	4.92441e-05	5.37194e-05	5.0128e-05	1.73406e-09	3.46164e-05	5.29029e-05	5.21036e-05	5.44391e-05	5.31485e-05
701		0.883000307692308			180.291	245.093	NEG	1.0386e-05	1.34682e-05	1.04955e-05	1.14499e-05	2.27353e-05	2.09488e-05	2.2934e-05	2.2206e-05	2.31208e-05	2.35248e-05	2.28709e-05	2.31722e-05
702	Phosphatidylethanolamine lyso 16:0	0.882076			414.675	452.279	NEG	2.22556e-06	2.48678e-06	2.28259e-06	2.33164e-06	7.28223e-06	6.9829e-06	7.26718e-06	7.17744e-06	6.18904e-06	6.42677e-06	6.62819e-06	6.41467e-06
703	trans-Zeatin	0.881930230769231			44.8614	218.103	NEG	5.74091e-05	5.68987e-05	5.61476e-05	5.68185e-05	6.79763e-05	6.34279e-05	7.02111e-05	6.72051e-05	5.92749e-05	5.85965e-05	5.80677e-05	5.86463e-05
704	4-Hydroxyphenylpyruvic acid	0.881856153846154			257.863	179.035	NEG	4.63677e-06	4.65638e-06	4.06679e-06	4.45331e-06	1.06131e-05	8.91142e-06	1.1346e-05	1.02902e-05	2.03887e-05	1.95735e-05	2.10078e-05	2.03233e-05
705	Furmecyclox	0.881159076923077			228.324	252.159	POS	5.92925e-06	5.66809e-06	6.09382e-06	5.89706e-06	8.66422e-06	8.68293e-06	9.37309e-06	8.90675e-06	2.49803e-05	2.51874e-05	2.60754e-05	2.54144e-05
706	ALANYL-dl-LEUCINE	0.881033538461538			94.4905	201.125	NEG	1.90038e-05	1.17537e-05	1.91497e-05	1.66357e-05	7.45899e-06	7.48637e-06	7.31844e-06	7.42127e-06	2.97846e-06	3.49566e-06	3.54672e-06	3.34028e-06
707	Dimethoxane	0.880945692307692			578.433	175.098	POS	2.51687e-05	3.38457e-05	2.43038e-05	2.77727e-05	4.40669e-05	5.44228e-05	4.17313e-05	4.67404e-05	2.58614e-05	4.67563e-05	5.77878e-05	4.34685e-05
708	Inosine	0.880476692307692			134.336	267.074	NEG	3.43766e-06	3.44602e-06	3.58174e-06	3.48847e-06	6.1995e-06	5.698e-06	7.17463e-06	6.35738e-06	5.66433e-06	5.84608e-06	5.57423e-06	5.69488e-06
709	PG(16:0/0:0)[U]	0.880068769230769			379.892	483.273	NEG	3.46546e-06	4.14767e-06	3.77948e-06	3.79754e-06	7.11037e-06	7.04332e-06	6.87331e-06	7.009e-06	1.06227e-05	9.72827e-06	1.02483e-05	1.01998e-05
710	Valyl-Threonine	0.880063615384615			65.1775	219.134	POS	3.12285e-05	3.31736e-05	3.35079e-05	3.26367e-05	6.49035e-05	5.58223e-05	7.77925e-05	6.61728e-05	1.15069e-05	3.6032e-05	1.16861e-05	1.97417e-05
711	2,4,6-Triaminotoluene	0.880062307692308			524.849	138.103	POS	3.50031e-05	0.0001148	6.57544e-05	7.18523e-05	0.000133244	0.000149365	3.09852e-05	0.000104531	0.000201594	0.0001235	0.000244237	0.000189777
712	Saxitoxin	0.879678076923077			46.0424	300.155	POS	1.38968e-06	2.06321e-06	1.11394e-06	1.52228e-06	1.18688e-06	1.6379e-09	1.36279e-06	8.50434e-07	1.65924e-06	1.02732e-06	1.97978e-06	1.55544e-06
713	Zinnimidine	0.879674230769231			355.403	262.143	POS	5.25803e-06	3.67941e-06	3.55321e-06	4.16355e-06	3.63117e-06	3.41674e-06	5.55996e-06	4.20262e-06	5.02715e-06	3.33511e-06	3.34238e-06	3.90155e-06
714	Val Pro Val	0.879513			173.163	314.207	POS	6.78036e-05	6.89566e-05	6.99066e-05	6.88889e-05	3.23927e-05	3.22088e-05	3.38252e-05	3.28089e-05	9.0567e-06	9.54427e-06	9.55553e-06	9.3855e-06
715	Entecavir	0.879406461538461			36.2706	278.123	POS	0.000364184	0.00037257	0.00034541	0.000360721	0.000219361	0.000215022	0.000221924	0.000218769	9.16233e-05	0.000100017	0.000103933	9.85244e-05
716	N-Nitrosopiperidine	0.879152076923077			133.316	115.087	POS	2.76065e-05	2.74853e-05	2.56771e-05	2.6923e-05	1.65482e-05	1.59104e-05	1.57932e-05	1.6084e-05	2.85568e-05	3.29491e-05	2.83071e-05	2.99376e-05
717	Phenyl-beta-glucopyranoside	0.878893384615385			197.633	255.089	NEG	2.61675e-06	2.62546e-06	2.51192e-06	2.58471e-06	4.21161e-06	4.18685e-06	4.14941e-06	4.18262e-06	3.28047e-06	3.73403e-06	3.31381e-06	3.44277e-06
718	1-L-Leucyl-L-Proline	0.878246153846154			58.5618	229.155	POS	0.000214436	0.000189168	0.000191805	0.00019847	0.000232437	0.000208441	0.00021707	0.000219316	0.000188942	0.000198928	0.000200434	0.000196101
719	L-prolyl-L-proline	0.877722846153846			57.0708	213.123	POS	7.1231e-05	8.50426e-05	8.17556e-05	7.93431e-05	6.2985e-05	6.16463e-05	6.38163e-05	6.28159e-05	6.77355e-05	7.43166e-05	7.77843e-05	7.32788e-05
720	Asp Asp Arg	0.877683384615385			203.173	405.176	POS	1.66555e-05	1.69133e-05	1.60777e-05	1.65488e-05	9.55584e-06	1.02933e-05	1.03406e-05	1.00633e-05	7.569e-06	7.25416e-06	7.85402e-06	7.55906e-06
721	Tetrahydropteridine	0.877536615384615			508.316	137.082	POS	2.03468e-05	6.63933e-05	6.11531e-05	4.92977e-05	5.09574e-05	3.87779e-05	3.196e-05	4.05651e-05	8.38905e-05	4.00393e-05	2.28943e-05	4.89414e-05
722	3-Methyl-3H-imidazo[4,5-f]quinoxalin-2-amine	0.877491384615384			158.782	200.092	POS	5.56274e-05	5.86091e-05	6.1659e-05	5.86318e-05	4.40042e-05	3.68945e-05	4.16472e-05	4.08486e-05	3.70424e-05	3.79393e-05	4.02894e-05	3.84237e-05
723	Atenolol-desisopropyl	0.876538692307692			205.619	225.123	POS	3.83161e-05	2.87987e-05	2.75254e-05	3.15467e-05	1.97356e-05	2.15296e-05	2.10826e-05	2.07826e-05	1.37917e-05	1.84475e-05	3.05181e-05	2.09191e-05
724	Proacacipetalin	0.875495461538461			40.4821	260.113	POS	0.000206409	0.000203424	0.000200516	0.00020345	3.83802e-05	3.90996e-05	4.13499e-05	3.96099e-05	5.46082e-05	6.54287e-05	2.07357e-05	4.69242e-05
725	butalbital	0.874497846153846			176.516	223.109	NEG	1.41409e-05	1.47714e-05	1.42424e-05	1.43849e-05	8.78648e-06	8.04056e-06	8.43713e-06	8.42139e-06	6.01924e-06	6.34563e-06	6.08133e-06	6.14874e-06
726	D-Xylulose	0.873268461538461			29.8983	149.046	NEG	9.5599e-05	9.51386e-05	9.29695e-05	9.45691e-05	0.000118871	0.000121663	0.000121447	0.000120661	0.00017811	0.000176075	0.000183588	0.000179258
727	PGF2alpha Alcohol methyl ether	0.873178615384615			417.939	337.273	POS	2.54443e-06	1.51094e-06	2.05773e-06	2.0377e-06	3.59692e-06	3.13501e-06	2.70619e-06	3.14604e-06	4.62962e-06	1.70394e-09	2.82649e-06	2.48594e-06
728	Hapalindole D	0.872896461538462			219.117	337.175	POS	1.22715e-05	1.3376e-05	1.54116e-06	9.06288e-06	8.21394e-06	8.51358e-06	8.93662e-06	8.55471e-06	8.81533e-06	4.48495e-06	4.97015e-06	6.09014e-06
729	Pirbuterol	0.872603846153846			131.221	241.155	POS	6.67383e-05	6.54277e-05	6.7595e-05	6.6587e-05	9.24116e-05	7.48135e-05	7.63355e-05	8.11869e-05	6.00292e-05	6.32011e-05	8.41865e-05	6.91389e-05
730	1-Methoxy-3-carbaldehyde	0.872441153846154			186.983	174.056	NEG	1.84177e-06	1.90465e-06	1.02802e-06	1.59148e-06	2.47973e-06	1.55788e-06	2.15173e-06	2.06311e-06	4.05581e-06	4.37668e-06	3.99533e-06	4.1426e-06
731	Nigellidine	0.871864769230769			275.4	295.144	POS	9.99025e-06	1.11735e-05	1.09768e-05	1.07135e-05	5.85043e-06	5.24822e-06	5.48744e-06	5.5287e-06	3.30538e-06	3.19035e-06	3.38031e-06	3.29201e-06
732		0.871838384615385			91.4327	160.097	POS	2.11765e-05	2.85328e-05	3.26628e-05	2.74574e-05	2.72878e-05	2.0776e-05	6.59586e-06	1.82199e-05	6.00789e-05	6.48052e-05	4.76306e-05	5.75049e-05
733	butamben	0.871616846153846			320.119	192.103	NEG	1.28943e-05	1.32188e-05	1.32606e-05	1.31246e-05	2.19413e-06	2.10246e-06	2.10539e-06	2.13399e-06	1.02463e-06	1.0322e-06	9.87758e-07	1.01486e-06
734	GLUCITOL-4-GUCOPYANOSIDE	0.871057538461538			58.355	343.123	NEG	1.60852e-09	6.58761e-06	1.62438e-09	2.19695e-06	4.11301e-06	3.92208e-06	3.91098e-06	3.98202e-06	3.11629e-06	2.20839e-06	2.10492e-06	2.47653e-06
735	Dihydroisolysergic acid II	0.871010692307692			237.586	271.144	POS	1.80815e-05	2.04147e-05	1.72134e-05	1.85699e-05	1.50128e-05	1.42067e-05	1.49815e-05	1.47337e-05	1.19235e-05	1.23024e-05	1.29984e-05	1.24081e-05
736	4-amino-N-(4-tert-butylphenyl)benzenesulfonamide	0.870970076923077			56.5708	305.134	POS	0.000174194	0.000206805	0.000197477	0.000192825	9.65261e-05	9.44554e-05	9.75139e-05	9.61651e-05	9.08773e-05	8.40643e-05	9.23066e-05	8.90828e-05
737	N-Methyltyrosine	0.870948230769231			378.436	194.082	NEG	2.02159e-06	2.46266e-06	2.2898e-06	2.25802e-06	2.65924e-06	2.51013e-06	2.25148e-06	2.47362e-06	2.78246e-06	2.49583e-06	2.24328e-06	2.50719e-06
738	3-Hydroxy-L-glutamate	0.870005384615384			74.0691	164.057	POS	5.65286e-06	5.84622e-06	5.2074e-06	5.56883e-06	7.41048e-06	7.55003e-06	7.83831e-06	7.59961e-06	2.88049e-05	2.85077e-05	2.94004e-05	2.89044e-05
739	Undecanoic acid	0.869380923076923			343.771	185.155	NEG	2.3328e-05	2.34307e-05	2.25616e-05	2.31068e-05	2.36038e-05	2.32493e-05	2.38568e-05	2.357e-05	2.59825e-05	2.48101e-05	2.43647e-05	2.50525e-05
740	ANETHOLE	0.869033461538462			631.468	149.095	POS	0.000197828	0.000240266	0.000189812	0.000209302	7.18768e-05	0.000282413	6.88898e-05	0.00014106	8.07826e-05	0.00012993	0.000159689	0.000123467
741	Austroinulin	0.868717615384615			504.525	323.258	POS	2.35653e-05	2.83884e-05	2.48833e-05	2.56124e-05	1.78872e-05	1.48228e-05	1.42529e-05	1.56543e-05	1.73916e-05	1.52551e-05	1.47802e-05	1.5809e-05
742	4-Methylumbelliferone	0.868653307692308			232.189	177.055	POS	8.38697e-05	8.58622e-05	8.1132e-05	8.36213e-05	9.19929e-05	7.8873e-05	7.50563e-05	8.19741e-05	0.000105148	0.000112306	0.000114449	0.000110634
743	Tricin	0.867810615384615			294.865	329.067	NEG	8.90086e-06	8.47074e-06	8.03117e-06	8.46759e-06	5.22275e-06	5.09325e-06	5.66517e-06	5.32706e-06	7.37081e-06	7.32469e-06	6.73772e-06	7.14441e-06
744	3,4-Dimethylbenzoic acid	0.867348923076923			184.007	149.061	NEG	1.15941e-05	1.1294e-05	1.23898e-05	1.17593e-05	1.92528e-06	1.83655e-06	1.89167e-06	1.8845e-06	2.03922e-06	2.43574e-06	1.83458e-06	2.10318e-06
745	benzocaine	0.867288			202.611	166.086	POS	5.25951e-05	1.67087e-09	1.62438e-09	1.75328e-05	2.43156e-05	2.22743e-05	2.41211e-05	2.35703e-05	1.73717e-05	1.74258e-05	1.69344e-05	1.7244e-05
746	Sarmentosin	0.867019153846154			149.874	276.107	POS	2.25479e-05	2.01624e-05	2.01974e-05	2.09693e-05	3.42036e-05	3.06742e-05	3.22746e-05	3.23841e-05	3.14749e-05	3.41005e-05	3.48887e-05	3.3488e-05
747	Myristoleic acid (14:1(n-5))	0.866650461538461			400.56	225.186	NEG	1.54164e-05	1.56056e-05	1.4485e-05	1.5169e-05	2.36856e-05	2.32255e-05	2.19326e-05	2.29479e-05	3.35131e-05	3.14252e-05	3.18749e-05	3.22711e-05
748	Val Lys Ile	0.866480153846154			290.526	359.269	POS	4.22866e-06	4.09526e-06	4.1088e-06	4.14424e-06	6.42083e-06	6.85529e-06	6.81642e-06	6.69751e-06	5.77419e-06	5.67311e-06	6.59785e-06	6.01505e-06
749	Tricyclazole	0.866277461538461			281.301	188.029	NEG	3.89687e-05	3.78925e-05	3.79394e-05	3.82669e-05	1.20602e-05	1.00555e-05	1.01231e-05	1.07463e-05	6.40628e-06	7.15163e-06	6.86896e-06	6.80896e-06
750	Gln Leu	0.866269923076923			65.8999	260.16	POS	7.9325e-05	9.54715e-05	8.67585e-05	8.7185e-05	5.81966e-05	4.37856e-05	4.69572e-05	4.96465e-05	3.15338e-05	3.58288e-05	2.98528e-05	3.24051e-05
751	Alismol	0.866142846153846			360.969	221.19	POS	1.59544e-06	2.14584e-07	1.81003e-06	1.20669e-06	4.06095e-06	3.238e-06	3.29347e-06	3.53081e-06	2.1577e-06	2.03888e-06	2.25598e-06	2.15085e-06
752	Valyl-Leucine	0.866053076923077			169.789	231.17	POS	0.000249702	0.000257815	0.000255064	0.000254194	0.000367502	0.000140548	0.000146297	0.000218116	6.44615e-05	7.12651e-05	7.13408e-05	6.90225e-05
753	DL-p-Hydroxyphenyllactic acid	0.865749692307692			88.8627	181.051	NEG	3.18086e-06	5.4262e-06	5.751e-06	4.78602e-06	3.85606e-06	1.61462e-06	3.4223e-06	2.96433e-06	1.69045e-09	2.68594e-06	1.17919e-06	1.28894e-06
754	Imidazole lactate	0.865411692307692			35.7597	157.061	POS	1.66571e-05	1.62609e-05	1.44429e-05	1.5787e-05	0.000127131	0.000125759	0.000140383	0.000131091	0.000112069	0.000120622	0.000126103	0.000119598
755	4-ACETOXYPHENOL	0.864931615384615			44.9755	151.04	NEG	2.61413e-06	2.61595e-06	2.55654e-06	2.59554e-06	3.79208e-06	4.21193e-06	4.34119e-06	4.11507e-06	3.93117e-06	4.27405e-06	4.12118e-06	4.1088e-06
756		0.864074			248.624	194.118	POS	4.03098e-06	3.90586e-06	4.02839e-06	3.98841e-06	2.88111e-06	3.16868e-06	2.47014e-06	2.83998e-06	2.13932e-06	2.30979e-06	2.24199e-06	2.23037e-06
757	2-Phenylethyl beta-D-glucopyranoside	0.863810769230769			166.088	285.134	POS	1.24811e-05	1.2069e-05	1.19489e-05	1.21663e-05	8.60357e-06	8.60827e-06	1.04624e-05	9.22474e-06	6.96884e-06	7.26288e-06	7.43197e-06	7.22123e-06
758	1-(Malonylamino)cyclopropanecarboxylic acid	0.863594076923077			59.7847	188.055	POS	0.000117887	0.000115885	0.000112156	0.000115309	0.000109306	0.00011478	0.00010297	0.000109019	6.61639e-05	7.8149e-05	6.99707e-05	7.14278e-05
759	4-Hydroxycinnamyl aldehyde	0.863545769230769			150.949	147.045	NEG	6.90394e-05	6.98209e-05	6.90329e-05	6.92977e-05	0.000110852	0.000102545	0.000108531	0.000107309	7.91968e-05	8.46802e-05	8.0249e-05	8.13754e-05
760	p-Aminobenzoic acid	0.863029076923077			181.112	136.041	NEG	1.08073e-05	1.15761e-05	1.1294e-05	1.12258e-05	6.01401e-06	6.30676e-06	6.88295e-06	6.40124e-06	3.52456e-06	3.73128e-06	3.63035e-06	3.62873e-06
761	7-epi Jasmonic Acid	0.861472384615385			279.31	211.133	POS	2.15098e-06	4.11658e-06	2.57482e-06	2.94746e-06	1.66276e-06	9.02593e-07	1.32401e-06	1.29646e-06	2.7509e-06	2.74469e-06	2.80893e-06	2.76817e-06
762	(2S,4R)-4-(9H-Pyrido[3,4-b]indol-1-yl)-1,2,4-butanetriol	0.861291461538461			196.702	273.123	POS	1.60852e-09	1.67087e-09	8.24425e-05	2.74819e-05	9.47908e-05	0.000103891	0.000105015	0.000101232	8.88592e-05	9.01531e-05	9.46026e-05	9.1205e-05
763	lovastatin	0.860872615384615			438.842	405.261	POS	2.10582e-05	2.65741e-05	2.19362e-05	2.31895e-05	1.65353e-05	1.64617e-05	1.54952e-05	1.61641e-05	3.22938e-05	3.26823e-05	3.26266e-05	3.25343e-05
764	p-Acetamidophenol	0.860827769230769			219.174	150.056	NEG	1.13301e-05	8.47665e-06	1.14202e-05	1.0409e-05	2.16802e-06	2.21727e-06	2.25589e-06	2.21373e-06	1.23316e-06	1.1518e-06	1.15098e-06	1.17865e-06
765	PC(16:0/0:0)	0.860361076923077			420.31	496.34	POS	2.66047e-05	2.91046e-05	2.80675e-05	2.79256e-05	7.80849e-05	6.92032e-05	1.73406e-09	4.90966e-05	6.0377e-05	6.49724e-05	6.28491e-05	6.27328e-05
766		0.860253538461539			146.394	213.125	NEG	3.37969e-05	3.4761e-05	3.35133e-05	3.40237e-05	2.98459e-05	2.87599e-05	3.14247e-05	3.00101e-05	1.09907e-05	2.31499e-05	1.11926e-05	1.51111e-05
767	3-Hydroxyaminophenol	0.858936923076923			127.536	126.055	POS	1.68244e-05	1.52596e-05	1.37447e-05	1.52762e-05	1.36804e-05	1.11696e-05	1.2636e-05	1.24953e-05	1.27207e-05	1.21104e-05	1.21416e-05	1.23242e-05
768		0.858898538461538			46.0009	180.067	NEG	0.000470475	0.000461036	0.000462273	0.000464595	0.000327834	0.000299017	0.000319913	0.000315588	0.000326699	0.000322595	0.00031309	0.000320795
769	Lys Ser Pro Pro	0.857713692307692			185.364	428.25	POS	3.54757e-05	3.71042e-05	3.63535e-05	3.63111e-05	1.47925e-05	1.37841e-05	1.5068e-05	1.45482e-05	4.59841e-06	5.56955e-06	5.6182e-06	5.26205e-06
770	N-(2-Phenylethyl)-acetamide	0.857708			250.08	164.107	POS	2.30782e-05	2.36545e-05	2.18099e-05	2.28475e-05	1.95524e-05	1.87724e-05	1.95599e-05	1.92949e-05	1.28843e-05	1.24744e-05	1.42141e-05	1.31909e-05
771	3-Dehydrocarnitine	0.857374923076923			110.569	160.097	POS	3.52447e-05	3.56359e-05	3.18274e-05	3.4236e-05	3.31138e-05	2.52612e-05	3.2067e-05	3.01473e-05	6.76339e-05	6.86963e-05	7.76289e-05	7.13197e-05
772	Dihydrocapsaicin	0.85676			314.824	306.208	NEG	3.98383e-07	3.60301e-07	3.86398e-07	3.81694e-07	7.25549e-07	9.98395e-07	9.11849e-07	8.78598e-07	1.52647e-06	1.58439e-06	1.64473e-06	1.5852e-06
773	o-Xylene	0.856665230769231			3.29975	107.086	POS	3.05394e-05	2.9223e-05	3.83687e-05	3.27104e-05	4.25632e-05	1.6379e-09	4.68324e-05	2.9799e-05	3.39314e-05	3.30356e-05	3.29125e-05	3.32932e-05
774		0.856370846153846			334.754	311.223	NEG	6.69879e-06	7.35414e-06	1.12115e-05	8.42148e-06	8.14975e-06	7.18579e-06	7.44319e-06	7.59291e-06	1.34856e-05	1.57421e-05	1.58623e-05	1.503e-05
775	Saccharopine	0.856258076923077			140.532	277.139	POS	1.19587e-05	1.1573e-05	1.18028e-05	1.17782e-05	1.0318e-05	9.882e-06	1.0236e-05	1.01453e-05	1.69045e-09	7.48528e-06	7.79877e-06	5.09525e-06
776	Spisulosine	0.856004076923077			392.221	286.31	POS	6.83293e-06	7.54196e-06	6.13337e-06	6.83608e-06	1.07152e-05	1.01161e-05	1.51288e-05	1.19867e-05	7.75988e-06	8.5535e-06	7.62637e-06	7.97992e-06
777	Hydroxypentobarbital	0.855713076923077			150.093	243.134	POS	2.19582e-05	2.23358e-05	1.62438e-09	1.47652e-05	1.58617e-05	1.58166e-05	1.51609e-05	1.56131e-05	1.9994e-05	1.94896e-05	2.05646e-05	2.00161e-05
778		0.855527153846154			190.094	160.041	NEG	8.57391e-07	1.22135e-06	1.3832e-06	1.15398e-06	1.05319e-06	9.24373e-07	1.34681e-06	1.10812e-06	1.09389e-06	1.13987e-06	1.01275e-06	1.08217e-06
779	Phloroglucinol	0.855406076923077			153.73	127.039	POS	1.86307e-05	2.02649e-05	1.98098e-05	1.95685e-05	1.16211e-05	9.95046e-06	5.41067e-06	8.99407e-06	4.48201e-06	3.89229e-06	4.20464e-06	4.19298e-06
780	Methylone	0.855011923076923			186.989	208.097	POS	6.49712e-06	9.56672e-06	6.28598e-06	7.44994e-06	6.72085e-06	6.87923e-06	5.76617e-06	6.45542e-06	1.02906e-05	1.11851e-05	1.15171e-05	1.09976e-05
781	D-Proline	0.854334307692308			57.2271	114.056	NEG	9.03909e-05	9.93319e-05	8.34046e-05	9.10425e-05	9.24704e-05	7.68221e-05	8.52006e-05	8.48311e-05	6.93153e-05	7.58509e-05	5.20908e-05	6.57524e-05
782	PGD2	0.854169384615384			499.257	351.221	NEG	0.000302078	0.000324537	0.000326785	0.0003178	0.000306238	0.000340524	0.000346529	0.000331097	0.00036035	0.000380173	1.71209e-09	0.000246842
783	(3S,7S)-Jasmonic acid	0.853791			325.76	211.133	POS	4.31953e-06	3.89223e-06	4.29857e-06	4.17011e-06	7.96721e-06	8.90034e-06	8.18999e-06	8.35251e-06	7.86023e-06	7.79642e-06	9.05097e-06	8.23587e-06
784	Daminozide	0.853484923076923			159.429	161.098	POS	8.51246e-07	6.66285e-07	1.42575e-06	9.81094e-07	7.80869e-06	7.96499e-06	1.03077e-06	5.60148e-06	1.67925e-06	2.23825e-06	1.4956e-05	6.29117e-06
785	Homostachydrine	0.852925538461538			209.329	158.118	POS	1.66519e-05	1.76513e-05	1.86947e-05	1.7666e-05	3.35643e-05	2.98227e-05	3.24795e-05	3.19555e-05	3.17691e-05	3.24001e-05	3.26699e-05	3.22797e-05
786	Lentiginosine	0.852345769230769			178.322	158.118	POS	6.87241e-06	6.88239e-06	1.21595e-05	8.6381e-06	1.35132e-05	1.39601e-05	4.8507e-06	1.07747e-05	6.30389e-06	4.55746e-06	4.71565e-06	5.19233e-06
787	1-(2-Pyrimidyl)piperazine	0.850973461538461			525.795	165.113	POS	5.75209e-05	6.1406e-05	6.64903e-05	6.18057e-05	1.71483e-09	4.47915e-05	1.73406e-09	1.49316e-05	7.57171e-05	6.76795e-05	1.71209e-09	4.77994e-05
788	(R)-2-hydroxystearic acid	0.849955615384615			396.778	299.259	NEG	6.25069e-06	7.56928e-06	7.30469e-06	7.04155e-06	3.16038e-05	2.69954e-05	2.98754e-05	2.94915e-05	3.83636e-05	3.6619e-05	3.67022e-05	3.72283e-05
789	alhpa-tocopheronolactone	0.849009384615385			451.234	279.159	POS	1.67831e-05	1.67756e-05	1.7171e-05	1.69099e-05	1.86171e-05	1.81809e-05	1.94924e-05	1.87635e-05	1.67235e-05	1.70154e-05	1.87483e-05	1.74957e-05
790	Val Phe	0.848810769230769			205.607	265.154	POS	5.86615e-06	6.20663e-06	5.80195e-06	5.95824e-06	2.4245e-06	2.17055e-06	2.5441e-06	2.37971e-06	9.10323e-07	3.65792e-07	1.25428e-06	8.43466e-07
791		0.848723307692308			384.994	293.212	NEG	4.41847e-06	4.32307e-06	4.70291e-06	4.48148e-06	5.1556e-06	5.03865e-06	5.07277e-06	5.089e-06	7.02334e-06	7.40193e-06	8.01894e-06	7.4814e-06
792	Nicotyrine	0.847935230769231			155.756	159.085	POS	6.72064e-06	7.36963e-06	7.22434e-06	7.10487e-06	1.69569e-05	1.66369e-05	1.58053e-05	1.64663e-05	1.2915e-05	1.28126e-05	1.32845e-05	1.3004e-05
793	3,4-Dihydroxybenzylamine	0.847732			222.618	140.071	POS	1.29681e-05	1.41866e-05	1.2839e-05	1.33312e-05	7.40627e-06	6.89329e-06	6.90773e-06	7.0691e-06	5.56488e-06	4.97467e-06	6.10312e-06	5.54756e-06
794	4-Hydroxy-3-nitrosobenzamide	0.846740769230769			165.572	167.045	POS	1.85929e-05	1.9337e-05	1.83498e-05	1.87599e-05	6.13633e-05	5.68554e-05	6.30053e-05	6.0408e-05	0.000143145	0.000149452	0.000146482	0.00014636
795	PC(18:1(9E)/16:0)[U]	0.846429076923077			451.236	760.583	POS	1.60852e-09	0.000439817	0.000663294	0.000367704	0.000456304	0.000386269	0.000447818	0.00043013	0.000570065	0.000383764	0.000287408	0.000413746
796	1,4,5-Naphthalenetriol	0.845317153846154			252.75	177.055	POS	9.77786e-06	9.84699e-06	9.81882e-06	9.81456e-06	7.5079e-06	7.23242e-06	7.38214e-06	7.37416e-06	1.25896e-05	1.16884e-05	1.28208e-05	1.23663e-05
797	PIRACETAM	0.845239			56.1789	141.067	NEG	8.33786e-06	2.4505e-06	9.46179e-06	6.75005e-06	3.30143e-06	1.31004e-05	1.33123e-05	9.9047e-06	1.98902e-05	1.86528e-05	1.93973e-05	1.93134e-05
798	Vinyl acetic acid	0.845030692307692			15.5401	87.0441	POS	5.98757e-05	4.83113e-05	5.57885e-05	5.46585e-05	7.60428e-06	6.29281e-05	1.39804e-05	2.81709e-05	5.0786e-05	5.57284e-05	1.11038e-05	3.92061e-05
799	9,10-EOT	0.844610153846154			245.737	293.211	POS	1.20504e-05	1.16199e-05	1.62438e-09	7.89062e-06	1.25913e-05	1.23224e-05	1.73406e-09	8.30516e-06	1.28898e-05	1.324e-05	1.71209e-09	8.71049e-06
800	3-Buten-1-amine	0.843978538461538			38.7263	72.0808	POS	0.00144274	0.00105056	0.00109424	0.00119585	0.00075063	0.00075187	0.000728446	0.000743649	0.000547623	0.000842196	0.000623346	0.000671055
801	Plantagonine	0.843957846153846			152.19	178.086	POS	0.000235646	0.000233297	0.000236536	0.00023516	0.000213036	0.000207663	0.000212345	0.000211014	1.69045e-09	0.000192387	0.000129154	0.000107181
802		0.843794846153846			40.3478	187.109	NEG	8.47325e-05	8.70511e-05	0.000124972	9.89184e-05	7.29003e-05	3.03552e-05	0.000107439	7.02316e-05	0.000182171	0.000182964	5.27796e-05	0.000139305
803	3'-Hydroxycoclaurine	0.841700307692308			167.702	302.138	POS	2.91137e-05	2.89792e-05	3.10778e-05	2.97236e-05	1.74561e-05	1.74178e-05	1.93096e-05	1.80612e-05	1.41393e-05	1.46636e-05	1.59378e-05	1.49136e-05
804	Dimethicone	0.841070692307692			527.786	163.098	POS	0.000293833	0.000173616	0.000132489	0.000199979	0.000437753	0.00042187	0.000436675	0.000432099	4.40111e-05	0.000272872	0.000185416	0.000167433
805	4-PYRIDOXATE	0.840906538461539			36.3762	182.046	NEG	5.77028e-06	4.78694e-06	5.49789e-06	5.3517e-06	3.12911e-06	3.1367e-06	3.56676e-06	3.27752e-06	2.88754e-06	2.54666e-06	1.95051e-06	2.46157e-06
806	Indoline	0.840796923076923			148.105	120.081	POS	0.00925918	0.00966298	0.00973971	0.00955396	0.00699909	0.00719154	0.00747997	0.00722354	0.00703075	0.00671472	0.00708562	0.0069437
807	Pyrimidin-4-yl-Methanol	0.840300076923077			126.385	109.041	NEG	9.26937e-06	1.01545e-05	9.81739e-06	9.7471e-06	1.10206e-05	1.6379e-09	1.09e-05	7.3074e-06	1.24698e-05	1.70394e-09	1.71209e-09	4.15775e-06
808	Tazobactam	0.838444769230769			3.29687	301.058	POS	1.41439e-05	2.57465e-05	1.62438e-09	1.32973e-05	2.06384e-05	1.6379e-09	1.73406e-09	6.88058e-06	1.90709e-05	1.65507e-05	2.94929e-05	2.17048e-05
809	AZELAIC ACID	0.838134692307692			89.2743	187.098	NEG	1.50145e-05	1.5144e-05	1.52045e-05	1.5121e-05	1.10144e-05	1.30542e-05	1.34182e-05	1.24956e-05	1.94543e-06	7.64206e-06	1.57985e-06	3.72245e-06
810	1,2-dipalmitoyl-sn-glycero-3-PC	0.837491153846154			469.696	734.566	POS	5.49033e-05	4.29415e-05	5.57055e-05	5.11834e-05	3.85314e-05	2.37505e-05	7.35116e-05	4.52645e-05	2.06814e-05	3.52583e-05	9.07998e-05	4.89132e-05
811	Glycerophospho-N-Oleoyl Ethanolamine	0.837324923076923			369.111	478.294	NEG	1.10867e-05	1.2249e-05	1.09867e-05	1.14408e-05	2.79665e-05	2.73551e-05	3.1895e-05	2.90722e-05	3.4107e-05	3.69244e-05	3.55485e-05	3.55266e-05
812	DEOXYRIBOSE	0.837114461538462			32.7993	133.051	NEG	0.000348146	0.00035949	0.000361788	0.000356475	0.000308884	0.000315578	0.000312264	0.000312242	0.000313202	0.000304582	0.000310732	0.000309505
813	Lignoceric acid	0.837036615384615			597.713	367.358	NEG	3.19155e-05	3.66385e-05	2.76489e-05	3.20677e-05	1.71483e-09	1.6379e-09	2.64615e-05	8.82162e-06	1.34165e-05	2.92066e-05	1.71209e-09	1.42083e-05
814	9(E),11(E)-Conjugated Linoleic Acid	0.836274692307692			646.065	279.233	NEG	1.20819e-05	1.18231e-05	1.21968e-05	1.20339e-05	1.10389e-05	9.46726e-06	1.52929e-05	1.1933e-05	1.50908e-05	1.62925e-05	1.02576e-05	1.38803e-05
815	N-decanoyl-L-Homoserine lactone	0.835510846153846			269.968	256.19	POS	2.75686e-06	2.68959e-06	2.38019e-06	2.60888e-06	4.64887e-06	4.62956e-06	5.10067e-06	4.79303e-06	4.50857e-06	4.18735e-06	4.32721e-06	4.34104e-06
816	b-D-Glucopyranosiduronic acid	0.834905692307692			93.3156	344.133	POS	0.000223985	0.00022602	0.000254409	0.000234805	0.00012567	0.000179925	0.000187658	0.000164418	0.000114105	7.60016e-05	0.000126218	0.000105441
817	Dodecylbenzenesulfonic acid	0.834889076923077			379.492	325.185	NEG	2.84073e-05	2.79531e-05	2.8303e-05	2.82211e-05	5.69042e-05	5.69854e-05	5.7825e-05	5.72382e-05	3.60554e-05	3.69618e-05	5.23627e-05	4.17933e-05
818	2,9-Dimethyl-2,9-diazatricyclo[10.2.2.25,8]octadeca-5,7,12,14,15,17-hexaene-3,10-diol, 9CI	0.833997153846154			234.796	299.175	POS	3.92848e-06	4.1488e-06	3.86736e-06	3.98155e-06	4.4299e-06	3.77126e-06	3.93282e-06	4.04466e-06	5.78259e-06	5.83791e-06	5.6443e-06	5.75493e-06
819	Anandamide (20:3, n-3)	0.833693			501.281	350.305	POS	1.40772e-06	1.77528e-06	1.40916e-06	1.53072e-06	3.41703e-06	2.23982e-06	2.50013e-06	2.71899e-06	1.57736e-05	1.55238e-05	1.42035e-05	1.5167e-05
820	Asp Arg Pro Asp	0.832710769230769			214.083	502.23	POS	2.44678e-05	2.39949e-05	2.40579e-05	2.41735e-05	1.67515e-05	3.07076e-05	1.72278e-05	2.15623e-05	1.55598e-05	1.11144e-05	1.18613e-05	1.28452e-05
821	Bis-(4-cyanophenyl)-methanol	0.832692461538461			245.22	233.072	NEG	3.04107e-06	2.87384e-06	2.86925e-06	2.92805e-06	1.92564e-06	1.67671e-06	2.00447e-06	1.86894e-06	9.72872e-07	8.03691e-07	8.07248e-07	8.6127e-07
822		0.831703615384615			193.136	183.093	NEG	5.2232e-06	5.52891e-06	5.47737e-06	5.40983e-06	3.89126e-06	3.65709e-06	4.25118e-06	3.93318e-06	4.75926e-06	5.04569e-06	4.95181e-06	4.91892e-06
823	(4E,8E,9Me-d19:2)sphingosine	0.831544461538462			366.486	312.289	POS	1.89136e-05	1.78833e-05	1.70918e-05	1.79629e-05	4.34527e-05	4.12398e-05	5.01977e-05	4.49634e-05	5.89044e-05	5.8198e-05	6.41105e-05	6.04043e-05
824	Dihydroclavaminic acid	0.831526846153846			98.4183	201.087	POS	8.50166e-05	8.4059e-05	8.86556e-05	8.59104e-05	6.96876e-05	7.45138e-05	7.23882e-05	7.21965e-05	5.03593e-05	4.33039e-05	4.76208e-05	4.70947e-05
825	CAY10487	0.831319076923077			156.05	264.088	NEG	2.80804e-06	2.76315e-06	3.81879e-06	3.13e-06	4.76851e-06	4.70367e-06	4.40732e-06	4.6265e-06	2.54393e-06	2.4881e-06	2.5915e-06	2.54118e-06
826	L-Glutamate methylester	0.830655384615384			32.5202	162.076	POS	0.000445843	0.000481217	0.000466342	0.000464468	0.000191492	0.000196853	0.000140325	0.000176224	0.000104231	0.00010844	0.000116731	0.000109801
827	Bufexamac	0.830241384615385			135.119	224.128	POS	5.52907e-05	5.5325e-05	5.35974e-05	5.47377e-05	7.7965e-06	7.71555e-06	7.43731e-06	7.64979e-06	4.86389e-06	4.39807e-06	5.07321e-06	4.77839e-06
828	p-Coumaric acid	0.829885615384615			90.7224	165.055	POS	0.000491889	0.000385673	0.000397124	0.000424896	0.000265751	0.000362246	0.000280163	0.00030272	0.000314552	0.000285163	0.000296612	0.000298776
829	D-Gluconic acid	0.829591153846154			45.2651	195.041	NEG	4.19248e-06	4.17833e-06	3.72149e-06	4.03077e-06	2.94752e-06	2.64067e-06	2.45045e-06	2.67955e-06	2.98565e-06	2.98119e-06	1.71209e-09	1.98952e-06
830	Citraconic acid	0.829251230769231			30.4088	129.02	NEG	1.40151e-06	1.44325e-06	1.82346e-06	1.55607e-06	5.57625e-05	4.9196e-05	5.10146e-05	5.1991e-05	1.36623e-06	0.000103833	1.27075e-06	3.549e-05
831	Ethosuximide M7	0.829241846153846			183.861	158.081	POS	9.67413e-06	1.02961e-05	1.04952e-05	1.01551e-05	7.15672e-06	6.69839e-06	6.63432e-06	6.82981e-06	9.5282e-06	9.74631e-06	3.42915e-06	7.56789e-06
832	Dehydrophytosphingosine	0.829237461538461			343.378	316.284	POS	1.22335e-05	1.29165e-05	1.30815e-05	1.27438e-05	3.26422e-05	3.14765e-05	4.79645e-05	3.73611e-05	3.19791e-05	3.26678e-05	3.30636e-05	3.25702e-05
833	HC Toxin	0.829074923076923			172.418	435.225	NEG	4.35897e-05	4.17913e-05	4.54295e-05	4.36035e-05	2.78225e-05	3.37789e-05	3.02642e-05	3.06218e-05	1.33029e-05	1.41016e-05	1.46382e-05	1.40142e-05
834	21-hydroxypregnenolone	0.828942461538462			486.713	331.228	NEG	4.45799e-05	4.59405e-05	4.83907e-05	4.63037e-05	5.00704e-05	5.00323e-05	5.02103e-05	5.01043e-05	6.86062e-05	6.43726e-05	7.30575e-05	6.86788e-05
835	3-(2-Hydroxyphenyl)propionic acid	0.827308230769231			189.482	165.056	NEG	1.18347e-05	1.24792e-05	1.1531e-05	1.19483e-05	7.99065e-06	2.23902e-06	1.73406e-09	3.41047e-06	2.11682e-06	7.83825e-06	1.39616e-05	7.97224e-06
836	2-Methylbutyroylcarnitine	0.826870230769231			190.147	246.17	POS	3.85936e-05	3.96836e-05	3.77636e-05	3.86803e-05	2.93049e-05	2.73501e-05	3.0232e-05	2.89623e-05	1.49549e-05	1.46918e-05	1.52849e-05	1.49772e-05
837	1-Methyl-6-(1,2,3,4-tetrahydro-6-hydroxy-2-naphthyl)-2(1H)-pyridone	0.826212769230769			239.262	256.133	POS	2.97542e-05	2.97677e-05	2.97725e-05	2.97648e-05	2.03032e-05	2.01649e-05	1.99919e-05	2.01533e-05	1.43064e-05	1.42856e-05	1.44265e-05	1.43395e-05
838	2-HYDROXY-3,4-DIMETHOXYBENZOIC ACID	0.825923923076923			91.6465	197.046	NEG	3.32336e-06	3.90132e-06	3.28482e-06	3.50317e-06	2.57025e-06	2.43396e-06	2.27361e-06	2.42594e-06	1.5894e-06	1.59106e-06	1.25632e-06	1.47893e-06
839	Dodecanedioate	0.824674923076923			244.077	229.145	NEG	6.97636e-07	1.84728e-06	1.51867e-06	1.35453e-06	4.35757e-06	4.01746e-06	4.13292e-06	4.16932e-06	6.06144e-06	6.09374e-06	5.71502e-06	5.95673e-06
840	Laurinterol	0.824539769230769			256.943	295.071	POS	1.76375e-06	1.81249e-06	1.55827e-06	1.7115e-06	2.246e-06	2.24165e-06	2.36094e-06	2.28286e-06	5.58676e-06	5.92802e-06	5.79473e-06	5.76983e-06
841		0.823696461538462			56.1789	111.02	NEG	3.65404e-05	3.79372e-05	4.4308e-06	2.63028e-05	5.17332e-06	4.2312e-06	4.64637e-05	1.86227e-05	3.93522e-05	4.19505e-05	3.80716e-05	3.97914e-05
842	N-(3-Methylbutyl)acetamide	0.823662153846154			239.737	130.123	POS	8.46982e-05	9.39449e-05	8.53468e-05	8.79966e-05	2.5199e-05	2.42011e-05	2.66727e-05	2.53576e-05	1.41938e-05	1.46863e-05	1.38747e-05	1.42516e-05
843	Hydroxyprolyl-Tyrosine	0.823505538461538			198.353	295.128	POS	5.33273e-06	5.55202e-06	5.3564e-06	5.41372e-06	8.96538e-06	8.34973e-06	9.0681e-06	8.7944e-06	8.67496e-06	9.75304e-06	9.1585e-06	9.1955e-06
844	Propamocarb hydrochloride	0.823114615384615			252.17	225.139	POS	2.5329e-05	2.44834e-05	2.37196e-05	2.45107e-05	1.7457e-05	1.90598e-05	1.75262e-05	1.80143e-05	1.17328e-05	1.1429e-05	1.18109e-05	1.16576e-05
845	Vindoline	0.822755230769231			129.007	455.215	NEG	3.53953e-06	3.13741e-06	3.27744e-06	3.31812e-06	1.79345e-06	2.21348e-06	1.8707e-06	1.95921e-06	5.24418e-07	6.13211e-07	7.11823e-07	6.16484e-07
846	Indoleacetaldehyde	0.822371461538462			258.597	158.061	NEG	2.93553e-06	2.98492e-06	2.66417e-06	2.86154e-06	3.19356e-06	2.71053e-06	3.28188e-06	3.06199e-06	2.82685e-06	2.82099e-06	2.73813e-06	2.79532e-06
847	Cys Lys Gly	0.822015692307692			249.927	307.144	POS	2.22348e-05	2.27245e-05	2.27727e-05	2.25773e-05	1.57387e-05	1.61538e-05	1.84587e-05	1.67838e-05	1.44495e-05	1.44259e-05	1.47301e-05	1.45352e-05
848	Gluconic acid	0.821775384615385			58.3419	195.051	NEG	1.67122e-05	1.60786e-05	1.70747e-05	1.66218e-05	1.52029e-05	1.67559e-05	1.5883e-05	1.59473e-05	1.5657e-05	1.58268e-05	1.86141e-05	1.66993e-05
849	Dihydrojasmonic Acid	0.821132538461538			367.731	211.134	NEG	3.03567e-05	3.31119e-05	3.25379e-05	3.20022e-05	3.6756e-05	3.2546e-05	3.60511e-05	3.51177e-05	3.50809e-05	1.70394e-09	3.52451e-05	2.34426e-05
850	Gentiatibetine	0.820472384615384			184.722	166.086	POS	1.55415e-05	1.69574e-05	1.64103e-05	1.63031e-05	1.37469e-05	1.14466e-05	1.78625e-05	1.4352e-05	1.1988e-05	1.15287e-05	1.15433e-05	1.16867e-05
851	Gly Pro Val Phe	0.819280538461538			223.538	419.229	POS	7.37332e-06	8.12288e-06	7.72634e-06	7.74084e-06	7.87483e-06	8.25379e-06	8.7426e-06	8.29041e-06	9.10977e-06	1.01627e-05	1.02348e-05	9.83575e-06
852	Gly Val Ile Ile	0.818297461538462			241.829	401.275	POS	6.88387e-06	7.87003e-06	7.57969e-06	7.44453e-06	5.75036e-06	5.27317e-06	6.36662e-06	5.79672e-06	2.55682e-06	2.6143e-06	2.39685e-06	2.52266e-06
853	2-Methylindole	0.818292615384615			152.197	132.081	POS	3.9618e-05	3.85948e-05	3.85279e-05	3.89136e-05	3.13013e-05	3.01582e-05	3.17302e-05	3.10632e-05	1.53004e-05	1.60155e-05	1.73668e-05	1.62275e-05
854	Lys Lys Thr	0.818016			370.879	376.259	POS	1.14834e-05	9.3628e-06	9.25578e-06	1.0034e-05	1.13608e-05	9.9864e-06	1.26762e-05	1.13411e-05	1.10508e-05	1.19647e-05	1.08438e-05	1.12864e-05
855	N-formylanthranilic acid	0.817652461538461			168.915	164.036	NEG	2.82992e-06	3.57256e-06	2.94453e-06	3.11567e-06	2.73402e-06	2.56018e-06	2.88328e-06	2.72583e-06	1.69045e-09	4.61366e-06	4.17286e-06	2.9294e-06
856		0.817456692307692			631.514	134.06	NEG	1.60852e-09	1.1094e-05	5.42594e-05	2.1785e-05	1.71483e-09	5.37157e-05	6.9564e-06	2.02246e-05	5.79158e-05	8.81975e-06	4.73938e-05	3.80431e-05
857	Norfuraneol	0.817370230769231			136.215	115.039	POS	9.23732e-05	9.43174e-05	9.49132e-05	9.38679e-05	5.43245e-05	5.45654e-05	5.69444e-05	5.52781e-05	5.03338e-05	4.82368e-05	5.06378e-05	4.97361e-05
858	DL-2-hydroxy stearic acid	0.816831538461538			415.355	299.259	NEG	4.7008e-05	6.75337e-05	6.50245e-05	5.98554e-05	0.000475882	0.000487446	0.000523408	0.000495578	0.000355107	0.000364661	0.000354284	0.000358017
859	L-gamma-glutamyl-L-isoleucine	0.816821			162.493	261.144	POS	2.90419e-05	2.85367e-05	2.96648e-05	2.90811e-05	2.736e-05	2.69866e-05	2.80123e-05	2.7453e-05	1.07098e-05	1.1111e-05	1.08586e-05	1.08931e-05
860	gamma-Glutamylvaline	0.815671538461538			89.9388	247.129	POS	5.43834e-05	5.65564e-05	5.64627e-05	5.58008e-05	4.25772e-05	4.43902e-05	3.24228e-05	3.97967e-05	2.04903e-05	1.69128e-05	1.045e-05	1.59511e-05
861	Myriocin	0.813974			241.093	400.271	NEG	2.00212e-05	1.77219e-05	1.5478e-05	1.77404e-05	1.67486e-05	1.38491e-05	1.46422e-05	1.508e-05	9.23329e-06	9.3167e-06	9.29848e-06	9.28282e-06
862	3-hydroxy-hexadecanoic acid	0.812630846153846			371.425	271.228	NEG	5.28214e-05	6.57962e-05	7.66909e-05	6.51028e-05	0.00102343	0.00101053	0.00109909	0.00104435	0.000719619	0.000715205	0.000690951	0.000708592
863	Rilmenidine	0.812418692307692			248.552	181.134	POS	2.80528e-06	3.28557e-06	3.17759e-06	3.08948e-06	3.19102e-06	3.39702e-06	3.87749e-06	3.48851e-06	6.04853e-06	5.42307e-06	5.68545e-06	5.71902e-06
864	Helenine	0.811974384615385			266.428	271.107	POS	3.05018e-05	3.02674e-05	2.97095e-05	3.01596e-05	1.90776e-05	1.62544e-05	1.77496e-05	1.76939e-05	1.65412e-05	1.6619e-05	1.74885e-05	1.68829e-05
865	CAY10562	0.811811769230769			233.776	182.027	POS	5.42709e-06	6.1325e-06	5.88717e-06	5.81558e-06	4.39511e-06	4.06259e-06	4.2953e-06	4.251e-06	3.58892e-06	3.33366e-06	3.4204e-06	3.44766e-06
866	5-Carboxymethoxy-3,4-dihydrocarbostyril	0.810432769230769			154.016	222.079	POS	7.05573e-07	1.20121e-06	1.30543e-06	1.07074e-06	1.71483e-09	1.14987e-06	1.73406e-09	3.84441e-07	1.01755e-06	1.36363e-06	1.08275e-06	1.15464e-06
867	Leu Ala Asp	0.810283461538461			134.345	318.165	POS	6.15082e-05	8.24781e-05	5.89069e-05	6.76311e-05	6.76839e-05	5.02158e-05	5.12281e-05	5.63759e-05	3.01417e-05	2.4209e-05	2.57669e-05	2.67059e-05
868	Kynurenic acid	0.810176			181.945	190.05	POS	4.66468e-05	4.79654e-05	4.56741e-05	4.67621e-05	0.000162679	0.000153249	0.000160394	0.000158774	0.00020084	0.000196695	0.000205767	0.000201101
869	11alpha-(4-dimethylaminophenyl)-1alpha,25-dihydroxyvitamin D3	0.809855			415.693	536.41	POS	3.34729e-05	4.0807e-05	3.7313e-05	3.71977e-05	2.83921e-05	2.89242e-05	3.00345e-05	2.91169e-05	2.33905e-05	2.14058e-05	2.05073e-05	2.17678e-05
870	4-(2-Pyrazinylethenyl)phenol	0.809843076923077			201.025	199.087	POS	6.21441e-05	6.34879e-05	5.87031e-05	6.1445e-05	6.19584e-05	5.37958e-05	6.23468e-05	5.9367e-05	3.14877e-05	3.30856e-05	3.50775e-05	3.32169e-05
871	Ectocarpen	0.809026230769231			275.41	149.133	POS	4.13885e-06	4.56278e-06	4.62563e-06	4.44242e-06	4.69562e-06	4.69063e-06	4.83983e-06	4.74203e-06	6.2327e-06	6.03954e-06	6.16427e-06	6.1455e-06
872	(3S)-5-[(1R,2R,8aS)-2-hydroxy-2,5,5,8a-tetramethyl-3,4,4a,6,7,8-hexahydro-1H-naphthalen-1-yl]-3-methylpentanoic acid	0.808613307692308			455.754	325.273	POS	2.13412e-05	2.2057e-05	2.14467e-05	2.1615e-05	1.35443e-05	1.19849e-05	1.26974e-05	1.27422e-05	8.53831e-06	8.24209e-06	9.35865e-06	8.71302e-06
873	(1S,2S)-3-oxo-2-pentyl-cyclopentanebutanoic acid	0.808537769230769			255.464	241.18	POS	2.85331e-06	2.79524e-06	3.039e-06	2.89585e-06	9.3463e-06	8.33773e-06	9.50715e-06	9.06373e-06	8.26698e-06	8.76829e-06	9.01854e-06	8.6846e-06
874	Pterine	0.808522153846154			103.833	164.057	POS	6.07331e-06	6.69513e-06	6.7994e-06	6.52261e-06	9.33095e-06	9.65567e-06	9.75834e-06	9.58165e-06	3.57887e-05	3.57459e-05	4.31672e-05	3.82339e-05
875	(22E, 24x)-Ergosta-4,6,8,22-tetraen-3-one	0.808252			548.806	393.315	POS	7.30711e-05	3.30545e-05	2.94014e-05	4.51757e-05	5.79517e-05	5.27175e-05	3.11125e-05	4.72606e-05	5.59515e-05	8.9048e-05	1.09433e-07	4.83696e-05
876	Fluvoxamine acid	0.808070923076923			181.067	319.129	POS	2.12012e-05	3.19109e-05	2.132e-05	2.48107e-05	1.78081e-05	1.34058e-05	1.64274e-05	1.58804e-05	1.1591e-05	9.13517e-06	1.04529e-05	1.0393e-05
877	Capric acid	0.807830230769231			332.851	171.139	NEG	5.36414e-06	5.95695e-06	5.42069e-06	5.58059e-06	5.69105e-06	5.65391e-06	5.83556e-06	5.72684e-06	6.01107e-06	5.83579e-06	1.71209e-09	3.94952e-06
878	1-Hydroxy-2-(9Z,12Z,15Z-octadecatrienoyl)-sn-glycero-3-phosphoethanolamine	0.807577615384615			382.467	474.263	NEG	1.28725e-07	1.75075e-07	1.05212e-07	1.36337e-07	3.0513e-06	2.99269e-06	3.213e-06	3.08566e-06	2.82702e-06	2.72423e-06	2.9357e-06	2.82898e-06
879	N-Methylisoleucine	0.807316076923077			56.0749	144.103	NEG	4.30055e-06	4.30454e-06	4.30367e-06	4.30292e-06	4.21e-06	4.01277e-06	4.27753e-06	4.16677e-06	2.05606e-06	1.80661e-06	2.09049e-06	1.98439e-06
880	Ala Phe Gln Lys	0.804837769230769			390.157	491.266	NEG	1.38593e-06	1.36086e-06	1.49428e-06	1.41369e-06	7.40305e-06	6.28715e-06	6.61499e-06	6.7684e-06	1.62777e-05	1.87532e-05	1.88183e-05	1.79497e-05
881	6,11-hexadecadienal	0.804622769230769			429.296	237.221	POS	6.71139e-06	6.30511e-06	6.85816e-06	6.62489e-06	7.31252e-06	7.55723e-06	8.00296e-06	7.62423e-06	1.12089e-05	9.99647e-06	1.06052e-05	1.06035e-05
882	2-Hydroxyglutarate	0.804491461538461			27.7974	147.03	NEG	4.0402e-05	4.08014e-05	4.17167e-05	4.09734e-05	6.77013e-05	6.38156e-05	6.10333e-05	6.41834e-05	0.000101644	9.76617e-05	0.000100627	9.99777e-05
883	Dimethyl trisulfide	0.803534153846154			3.29975	125.961	POS	1.60852e-09	2.7647e-06	4.71757e-06	2.49463e-06	4.99641e-06	4.51633e-06	4.29364e-06	4.60212e-06	1.69045e-09	1.70394e-09	5.72732e-06	1.91024e-06
884	N-Despropylpergolide	0.80312			190.624	273.144	POS	5.78941e-06	1.03041e-05	9.56062e-06	8.55139e-06	5.19438e-06	4.77724e-06	1.73406e-09	3.32445e-06	2.31487e-06	1.70394e-09	2.57655e-06	1.63104e-06
885	Isoprenyl alcohol	0.802993923076923			4.95283	87.0804	POS	1.60852e-09	1.67087e-09	1.62438e-09	1.63459e-09	3.13547e-05	1.6379e-09	1.73406e-09	1.04527e-05	1.69045e-09	5.05198e-05	4.95351e-05	3.33522e-05
886	11Z,13E,15-Hexadecatrienyl acetate	0.802954			628.422	279.231	POS	3.40387e-05	3.22567e-05	3.24935e-05	3.29296e-05	1.71483e-09	4.05082e-05	2.69549e-05	2.24883e-05	4.85156e-05	4.40131e-05	1.74804e-05	3.66697e-05
887	3-Hydroxyphenylacetic acid	0.802952923076923			155.837	151.04	NEG	4.31047e-05	4.64005e-05	4.15684e-05	4.36912e-05	8.21227e-05	8.48854e-05	8.19999e-05	8.30027e-05	8.73125e-05	9.06846e-05	8.5697e-05	8.78981e-05
888	Pyrazine	0.802767230769231			534	81.0447	POS	0.00138071	0.00142441	0.00152971	0.00144494	0.00177846	0.00139382	0.00212361	0.0017653	0.00107336	0.00215861	0.00133201	0.00152133
889	3-Furoic acid	0.802656846153846			36.7837	111.009	NEG	1.169e-05	1.1049e-05	1.62438e-09	7.58019e-06	1.14229e-05	9.73139e-06	9.46411e-06	1.02061e-05	1.04072e-05	1.08105e-05	8.74217e-06	9.98661e-06
890	Morpholine	0.80219			136.277	88.0757	POS	4.34538e-05	4.5786e-05	4.47673e-05	4.4669e-05	3.80614e-05	3.53261e-05	3.81919e-05	3.71932e-05	3.53748e-05	3.63697e-05	3.59903e-05	3.59116e-05
891	Leu Pro Val	0.801804538461538			160.062	328.223	POS	1.60852e-09	3.43735e-06	3.46693e-06	2.30196e-06	3.39632e-06	1.6379e-09	3.6786e-06	2.35885e-06	3.24077e-06	3.13077e-06	3.48044e-06	3.28399e-06
892	L-Allysine Ethylene Acetal	0.801622461538462			138.405	188.093	NEG	0.000117017	0.000120096	0.000119029	0.000118714	0.000147988	0.000145895	0.000153875	0.000149253	0.00014282	0.00013978	0.000143074	0.000141891
893	Prostaglandin D1 Alcohol	0.801612076923077			435.753	339.254	NEG	3.07188e-06	3.02216e-06	3.10781e-06	3.06728e-06	7.3354e-06	7.2868e-06	7.61297e-06	7.41172e-06	4.82052e-06	5.07793e-06	5.31116e-06	5.06987e-06
894	Vinylacetylglycine	0.801490230769231			140.155	144.066	POS	9.34647e-05	9.3192e-05	8.95623e-05	9.2073e-05	7.5939e-05	7.53243e-05	7.57643e-05	7.56759e-05	6.58718e-05	6.40006e-05	6.47173e-05	6.48632e-05
895	Asp Val Val His	0.799500846153846			141.275	469.24	POS	2.90099e-05	2.94943e-05	2.92074e-05	2.92372e-05	1.60891e-05	1.64969e-05	1.63828e-05	1.63229e-05	1.01083e-05	9.81723e-06	1.0956e-05	1.02938e-05
896	Mequitazine	0.799299			194.048	323.16	POS	3.88346e-05	4.20549e-05	3.97754e-05	4.02216e-05	2.33004e-05	2.39684e-05	2.30811e-05	2.345e-05	1.01842e-05	1.03344e-05	1.06655e-05	1.03947e-05
897	Homoglutamine	0.799246076923077			187.386	161.092	POS	1.93756e-06	1.94303e-06	1.8283e-06	1.90296e-06	2.31623e-05	2.27984e-05	2.13369e-05	2.24326e-05	1.77964e-05	1.79866e-05	1.88066e-05	1.81966e-05
898	3-Methylindole	0.798314076923077			174.19	132.081	POS	9.43674e-06	7.4083e-06	8.93661e-06	8.59388e-06	1.17204e-05	1.12587e-05	1.06366e-05	1.12052e-05	1.6688e-05	1.63289e-05	1.64856e-05	1.65009e-05
899	(3-Hydroxyphenyl)trimethylammonium	0.797847615384615			281.841	152.107	POS	1.67919e-06	1.1246e-06	1.8692e-06	1.55766e-06	6.79647e-06	5.59555e-06	6.81451e-06	6.40218e-06	5.94698e-06	5.95604e-06	5.86879e-06	5.92394e-06
900	6-Caprolactam	0.797201769230769			129.298	114.091	POS	2.88976e-05	2.82758e-05	2.82909e-05	2.84881e-05	1.99432e-05	1.96327e-05	1.96087e-05	1.97282e-05	3.29265e-05	3.23982e-05	3.17012e-05	3.2342e-05
901	Oleoyl Ethyl Amide	0.797174230769231			541.519	310.31	POS	1.60852e-09	1.67087e-09	2.91431e-05	9.71546e-06	3.5218e-05	3.57654e-05	3.83776e-05	3.64536e-05	3.27152e-05	3.31712e-05	3.6062e-05	3.39828e-05
902	MANNITOL	0.797147615384615			58.3678	181.07	NEG	4.35115e-05	4.29178e-05	4.2694e-05	4.30411e-05	3.57809e-05	2.17639e-05	3.13353e-05	2.96267e-05	3.21258e-05	2.19242e-05	5.9979e-06	2.00159e-05
903	4-Vinylphenol	0.796966			221.14	119.05	NEG	2.40072e-06	2.2994e-06	2.50329e-06	2.40114e-06	3.65318e-06	3.52915e-06	3.6524e-06	3.61158e-06	2.88817e-06	2.70812e-06	2.83891e-06	2.81174e-06
904	Stigmatellin Y	0.796687230769231			477.512	485.29	POS	5.06158e-06	6.68628e-06	3.702e-06	5.14995e-06	0.000254632	0.000169822	0.000391664	0.00027204	0.000317582	0.000291666	0.000451737	0.000353662
905	Estragole	0.796279153846154			553.08	149.095	POS	5.21912e-05	7.01475e-05	1.62438e-09	4.07801e-05	4.63261e-05	7.77216e-05	8.28613e-05	6.89696e-05	0.000124003	8.58292e-05	5.09735e-05	8.69352e-05
906	9-Decenoic acid	0.795682384615385			283.349	169.124	NEG	1.07007e-05	1.0401e-05	9.80832e-06	1.03033e-05	1.15761e-05	1.11086e-05	1.48171e-05	1.25006e-05	2.26554e-05	1.88123e-05	1.69662e-05	1.9478e-05
907	5-Oxo-2(5H)-isoxazolepropanenitrile	0.795485307692308			43.9797	139.05	POS	9.56698e-05	9.76923e-05	9.11602e-05	9.48408e-05	0.000183735	0.000180393	0.000181357	0.000181828	0.000228131	0.000227339	0.00024443	0.0002333
908	3-(1-Pyrrolidinyl)-2-butanone	0.794733923076923			137.282	142.123	POS	2.07642e-05	3.31734e-05	2.11708e-05	2.50361e-05	1.90481e-05	1.24548e-05	1.94619e-05	1.69883e-05	4.18119e-06	4.00057e-06	3.93202e-06	4.03793e-06
909	N-Carboxytocainide	0.794525076923077			169.28	237.123	POS	3.79844e-05	3.85704e-05	3.92659e-05	3.86069e-05	2.43163e-05	2.39582e-05	2.53238e-05	2.45328e-05	2.47417e-05	1.53272e-05	1.63915e-05	1.88201e-05
910		0.794111692307692			214.246	180.067	NEG	7.28873e-06	7.68978e-06	7.56016e-06	7.51289e-06	8.01546e-06	7.41764e-06	7.48538e-06	7.63949e-06	6.0248e-06	5.80082e-06	5.01685e-06	5.61416e-06
911	2-Benzofurancarboxaldehyde	0.792831846153846			66.2126	147.044	POS	0.000108433	0.000104736	0.000105274	0.000106148	7.21238e-05	6.87638e-05	7.02647e-05	7.03841e-05	7.0806e-05	7.61004e-05	7.55614e-05	7.41559e-05
912	Digitalose	0.792590307692308			502.902	179.093	POS	2.99643e-05	6.05303e-05	5.87617e-05	4.97521e-05	2.47674e-05	6.48118e-05	7.94735e-05	5.63509e-05	4.4311e-05	3.85866e-05	2.66239e-05	3.65072e-05
913	Methyl o-methoxyhippuric acid	0.791884923076923			180.33	224.092	POS	1.2086e-05	1.1642e-05	1.02896e-05	1.13392e-05	1.4469e-05	5.08869e-05	1.57696e-05	2.70419e-05	1.77866e-05	3.05813e-05	3.1244e-05	2.65373e-05
914	Muramic acid	0.790847923076923			32.7882	252.108	POS	0.000457937	0.000474642	0.000459459	0.000464013	0.000258308	0.000273679	0.000275404	0.00026913	0.000172467	0.000161312	0.000174349	0.000169376
915	Enalapril	0.790122692307692			255.333	375.195	NEG	3.7538e-06	4.11716e-06	4.18549e-06	4.01881e-06	3.83934e-06	3.30669e-06	4.12959e-06	3.75854e-06	3.62508e-06	3.58819e-06	3.14312e-06	3.45213e-06
916	Arachidonic acid ethyl ester	0.790068384615385			494.99	331.268	NEG	1.60852e-09	2.70336e-05	2.40826e-05	1.70393e-05	3.88508e-05	2.75866e-05	4.40325e-05	3.68233e-05	2.45206e-05	3.63821e-05	1.71209e-09	2.03015e-05
917	9-HOTrE	0.789841			333.368	293.212	NEG	4.14843e-05	4.14585e-05	3.85077e-05	4.04835e-05	5.01173e-05	4.78989e-05	5.03857e-05	4.94673e-05	6.34136e-05	6.51397e-05	6.43454e-05	6.42996e-05
918	1,8-Diazacyclotetradecane-2,9-dione	0.788988923076923			259.188	227.175	POS	0.000116738	0.000118762	0.000114038	0.000116513	5.7377e-05	5.98712e-05	6.02367e-05	5.91616e-05	2.53568e-05	2.64328e-05	2.8707e-05	2.68322e-05
919	Sinapyl alcohol	0.788708923076923			172.395	209.082	NEG	1.54311e-06	1.88112e-06	1.77787e-06	1.73403e-06	2.66364e-06	2.54531e-06	2.22622e-06	2.47839e-06	2.12269e-06	1.95031e-06	1.70299e-06	1.92533e-06
920		0.787202538461538			89.1174	136.041	NEG	1.13405e-06	1.1911e-06	2.02321e-06	1.44945e-06	4.19244e-06	1.78245e-06	3.69935e-06	3.22475e-06	5.38445e-06	5.68597e-06	5.57857e-06	5.54966e-06
921	Clindamycin	0.786955076923077			183.63	425.191	POS	2.06197e-05	2.00989e-05	2.00504e-05	2.02563e-05	9.39686e-06	8.57994e-06	9.54464e-06	9.17381e-06	1.10766e-05	1.04635e-05	1.08885e-05	1.08095e-05
922	O-propanoyl-carnitine	0.786361769230769			244.293	218.139	POS	1.15516e-06	9.60004e-07	1.13722e-06	1.08412e-06	9.27646e-06	9.42954e-06	9.7061e-06	9.4707e-06	4.09947e-06	4.28221e-06	4.36119e-06	4.24762e-06
923	Pizotifen	0.786305384615384			193.27	294.135	NEG	1.63814e-06	3.7401e-07	1.70735e-06	1.23983e-06	6.43182e-06	5.56356e-06	6.57991e-06	6.19176e-06	4.15508e-06	4.43391e-06	4.46646e-06	4.35182e-06
924	Dicyclopentadiene	0.786093076923077			477.825	133.101	POS	1.4717e-06	1.55994e-06	1.37007e-06	1.46724e-06	3.02282e-05	1.99264e-05	4.58724e-05	3.2009e-05	3.6153e-05	3.95631e-05	5.48511e-05	4.35224e-05
925	Linoleic acid	0.785751230769231			435.037	281.247	POS	3.39106e-06	9.51707e-06	8.0709e-06	6.99301e-06	6.21569e-06	6.23892e-06	6.26361e-06	6.23941e-06	1.69045e-09	1.70394e-09	6.88592e-06	2.29644e-06
926		0.785099076923077			188.142	96.0444	POS	2.37679e-05	2.53371e-05	2.38578e-05	2.43209e-05	1.35078e-05	1.23487e-05	1.25485e-05	1.28016e-05	9.97116e-06	8.88603e-06	9.06064e-06	9.30594e-06
927	6-Iminocyclohexa-2,4-dienone	0.784813307692308			40.4545	108.044	POS	0.0005177	0.000538935	0.000530103	0.000528913	3.97982e-05	0.000120111	3.79468e-05	6.5952e-05	5.74283e-05	6.09349e-05	1.89444e-05	4.57692e-05
928	Vasicinone	0.783788846153846			221.381	203.082	POS	9.82395e-06	9.9383e-06	1.0277e-05	1.00131e-05	7.34233e-06	6.92172e-06	7.26813e-06	7.17739e-06	1.34005e-05	1.60995e-05	1.68574e-05	1.54525e-05
929	8-hydroperoxy-9,12-octadecadienoic acid	0.783625153846154			361.025	313.237	POS	1.17342e-05	1.09406e-05	1.28201e-05	1.18316e-05	1.63815e-05	1.75261e-05	1.7495e-05	1.71342e-05	1.99759e-05	2.42181e-05	1.92596e-05	2.11512e-05
930	N-Acetylneuraminate	0.782168230769231			34.2724	310.113	POS	0.000232482	0.000246735	0.000223053	0.00023409	0.000282217	0.000279722	0.000287202	0.000283047	0.000257365	0.000267171	0.000284356	0.00026963
931		0.781693615384615			152.208	224.092	POS	0.00081876	0.000808841	0.000833127	0.000820243	0.000721486	0.000719374	0.000710717	0.000717192	0.000376633	0.000374298	0.000422913	0.000391281
932	Diphenylsulfoxide	0.781064769230769			30.7257	203.053	POS	0.000196122	0.000197284	0.000193224	0.000195543	0.000193175	0.000182091	0.000195782	0.00019035	0.000134599	0.000135562	0.000130348	0.000133503
933	Heptadecanoic acid	0.780991461538462			522.742	269.249	NEG	0.000316825	0.000625682	0.00100257	0.000648358	0.000327955	0.000491179	0.000990035	0.000603056	0.00056198	0.000621809	1.71209e-09	0.000394597
934	Pro Trp Gly	0.780969230769231			184.868	359.171	POS	6.45852e-06	5.80417e-06	6.47741e-06	6.2467e-06	1.30808e-05	1.21064e-05	1.34291e-05	1.28721e-05	1.74811e-05	1.82631e-05	1.76942e-05	1.78128e-05
935	Linoleoyl glycine	0.780538692307692			507.055	338.268	POS	7.3233e-05	0.000112393	8.22729e-05	8.92996e-05	8.70038e-05	7.3884e-05	7.08109e-05	7.72329e-05	0.000119685	0.000121334	8.90828e-05	0.000110034
936	6-[5]-ladderane-1-hexanol	0.780110461538461			454.014	261.221	POS	5.53462e-06	5.11487e-06	4.50207e-06	5.05052e-06	7.26418e-06	7.27783e-06	7.40505e-06	7.31569e-06	1.11145e-05	1.11111e-05	1.06672e-05	1.09643e-05
937	4-METHYLDAPHNETIN	0.779443769230769			231.037	191.035	NEG	7.51583e-07	8.04926e-07	9.68898e-07	8.41802e-07	6.47828e-07	6.63884e-07	6.27293e-07	6.46335e-07	4.92961e-07	5.91921e-07	8.59008e-07	6.47963e-07
938	Nor-psi-tropine	0.779441692307692			210.79	128.107	POS	8.53358e-06	8.17788e-06	7.98063e-06	8.2307e-06	1.68954e-05	1.56498e-05	1.68467e-05	1.6464e-05	1.95491e-05	2.15389e-05	1.60088e-05	1.90323e-05
939	Benzaldehyde	0.778043307692308			178.972	107.049	POS	3.59318e-06	3.48118e-06	3.00367e-06	3.35934e-06	8.96509e-06	8.40255e-06	8.75023e-06	8.70596e-06	4.00612e-05	3.96536e-05	3.97402e-05	3.98183e-05
940	Carbidopa	0.778010769230769			140.056	227.103	POS	2.51395e-05	1.67087e-09	2.67041e-05	1.72817e-05	2.60739e-05	2.45798e-05	2.58624e-05	2.55054e-05	2.77418e-05	1.70394e-09	2.9927e-05	1.92235e-05
941	N-oleoyl isoleucine	0.777209153846154			526.165	396.347	POS	5.8638e-06	7.97924e-06	5.76869e-06	6.53724e-06	3.06039e-05	2.72143e-05	3.22662e-05	3.00281e-05	2.15094e-05	1.89167e-05	2.35495e-05	2.13252e-05
942	3-(Hydrohydroxyphosphoryl)pyruvate	0.776716076923077			654.041	152.995	POS	0.000367195	0.000401686	1.62438e-09	0.000256294	0.000397134	0.000383335	0.000407769	0.000396079	0.000401459	0.000406297	1.71209e-09	0.000269253
943	Thymine	0.776181461538461			57.4916	127.058	POS	9.81884e-06	1.27929e-05	1.19842e-05	1.1532e-05	6.59819e-06	1.06439e-05	2.45792e-06	6.56667e-06	1.12547e-06	7.53713e-06	1.49032e-05	7.85527e-06
944		0.775184692307692			248.348	235.086	POS	0.000144524	0.000161661	0.000149748	0.000151978	9.20783e-05	8.91072e-05	9.78588e-05	9.30148e-05	8.15751e-05	9.06952e-05	8.45148e-05	8.5595e-05
945	N-Acryloylglycine	0.773467923076923			192.994	130.05	POS	1.06073e-05	1.00064e-05	9.83217e-06	1.01486e-05	1.62014e-05	1.38633e-05	1.37847e-05	1.46165e-05	1.28378e-05	1.28723e-05	1.09025e-05	1.22042e-05
946	N-Acetyl-D-mannosaminolactone	0.773449307692308			31.303	220.081	POS	0.000280794	0.000278499	0.000302674	0.000287322	0.0001915	0.000187957	0.000191622	0.00019036	8.85262e-05	0.000101832	0.000117513	0.000102624
947	N-Acetylindole	0.773182307692308			236.725	160.076	POS	1.43265e-06	1.31512e-06	1.17969e-06	1.30915e-06	8.92866e-06	8.47914e-06	8.65985e-06	8.68922e-06	6.61345e-06	6.74861e-06	6.91788e-06	6.75998e-06
948	Macaridine	0.773143846153846			163.782	216.102	POS	4.17959e-05	4.0391e-05	4.19753e-05	4.13874e-05	3.64456e-05	3.54578e-05	4.06238e-05	3.75091e-05	1.15265e-05	1.1446e-05	1.22037e-05	1.17254e-05
949	p-Acetaminobenzoic acid	0.772608			138.98	178.051	NEG	1.22153e-06	3.32328e-06	1.97207e-06	2.17229e-06	1.05954e-06	1.61665e-05	1.61454e-06	6.28021e-06	8.69943e-06	8.39539e-06	7.04887e-06	8.04789e-06
950	Triamcinolone acetonide	0.772413153846154			259.71	441.129	POS	5.36435e-06	5.13268e-06	5.56653e-06	5.35452e-06	2.62241e-06	2.75944e-06	3.30119e-06	2.89435e-06	1.79614e-06	1.9605e-06	2.21164e-06	1.98943e-06
951	alpha-Methyl-m-tyrosine	0.771107923076923			287.177	196.097	POS	1.81936e-05	1.68173e-05	1.86396e-05	1.78835e-05	7.38969e-06	7.89096e-06	7.96609e-06	7.74891e-06	4.0769e-06	3.6408e-06	4.04905e-06	3.92225e-06
952	12S-HHTrE	0.771001076923077			202.656	303.191	POS	9.97124e-05	9.10831e-05	0.00010556	9.8785e-05	7.29279e-05	7.1898e-05	7.55288e-05	7.34516e-05	2.07372e-05	2.06283e-05	2.69071e-05	2.27575e-05
953	Thr Ile	0.770804846153846			158.782	233.149	POS	3.15947e-05	3.53333e-05	3.04806e-05	3.24696e-05	2.51003e-05	2.53823e-05	2.54062e-05	2.52963e-05	1.83187e-05	1.80325e-05	2.08084e-05	1.90532e-05
954	KOJIC ACID	0.770281			172.631	143.034	POS	2.27553e-05	2.28418e-05	2.29766e-05	2.28579e-05	9.86328e-06	9.1253e-06	1.00184e-05	9.669e-06	6.29602e-06	6.93487e-06	7.06908e-06	6.76666e-06
955	Isoleucyl-Phenylalanine	0.770212923076923			210.131	279.17	POS	7.38806e-05	7.71578e-05	7.5312e-05	7.54501e-05	4.58488e-05	4.7198e-05	4.59568e-05	4.63345e-05	8.43826e-07	1.80871e-05	1.33554e-06	6.75548e-06
956	Ac-Tyr-OEt	0.769217384615385			165.401	250.109	NEG	2.37244e-06	2.62556e-06	2.87712e-06	2.62504e-06	3.35433e-06	3.24619e-06	3.05074e-06	3.21709e-06	1.18863e-05	1.27794e-05	1.19922e-05	1.22193e-05
957	Sterebin E	0.768607846153846			405.015	339.251	POS	1.40902e-05	1.05738e-06	1.14768e-06	5.43174e-06	1.56322e-05	1.71918e-05	3.15174e-06	1.19919e-05	3.83964e-06	3.29657e-06	3.9959e-06	3.7107e-06
958	Succinylacetone	0.768530923076923			48.8846	157.051	NEG	9.3125e-06	9.86684e-06	1.20987e-05	1.0426e-05	2.41356e-05	2.16066e-05	2.64598e-05	2.40673e-05	5.71274e-05	6.28274e-05	5.40926e-05	5.80158e-05
959	Isovalerylglutamic acid	0.768240076923077			214.311	232.118	POS	5.41065e-05	5.38064e-05	5.58097e-05	5.45742e-05	5.83748e-05	5.73193e-05	5.51452e-05	5.69464e-05	3.93794e-05	4.17007e-05	4.34694e-05	4.15165e-05
960	Octopamine	0.767725384615385			235.023	154.086	POS	8.9635e-06	1.00578e-05	8.74185e-06	9.25437e-06	5.44106e-06	4.80328e-06	4.667e-06	4.97045e-06	3.23083e-06	3.31635e-06	3.36978e-06	3.30565e-06
961	Glycine, 5-oxo-L-prolyl-	0.767577153846154			35.3085	185.057	NEG	0.000104745	0.000113081	0.000112704	0.000110177	0.000117356	0.000107831	0.000110636	0.000111941	9.45746e-05	0.000103328	9.55878e-05	9.783e-05
962	Nap-Ile-OH	0.767460384615385			181.755	435.153	NEG	6.16914e-06	6.4317e-06	5.79229e-06	6.13105e-06	6.77949e-06	6.614e-06	6.94093e-06	6.77814e-06	8.73858e-06	9.26355e-06	9.0088e-06	9.00364e-06
963	Glycerophospho-N-Palmitoyl Ethanolamine	0.767366615384615			358.749	452.279	NEG	3.28716e-06	3.43308e-06	3.03367e-06	3.2513e-06	6.94267e-06	6.71718e-06	7.73434e-06	7.1314e-06	1.04586e-05	1.02512e-05	1.03824e-05	1.03641e-05
964	5-(4-HYDROXYPHENYL)-5-PHENYLHYDANTOIN	0.765813153846154			357.688	267.077	NEG	2.48538e-06	2.56761e-06	2.61327e-06	2.55542e-06	7.90784e-07	8.70331e-07	9.41492e-07	8.67535e-07	5.99917e-07	6.16247e-07	5.23632e-07	5.79932e-07
965	Butoctamide hydrogen succinate	0.765457615384615			191.798	316.211	POS	8.91342e-06	1.05879e-05	9.45392e-06	9.65176e-06	1.31814e-05	1.28927e-05	1.36213e-05	1.32318e-05	2.45924e-05	2.55158e-05	2.40278e-05	2.4712e-05
966	4-methyl-hexanoic acid	0.765331307692308			215.198	129.092	NEG	7.45897e-06	7.24677e-06	7.39485e-06	7.36686e-06	7.68201e-06	1.6379e-09	7.90609e-06	5.19658e-06	7.54281e-06	7.86578e-06	1.71209e-09	5.13677e-06
967	2-Pyridylacetic acid	0.764458384615385			49.0434	136.035	NEG	6.3374e-07	7.68882e-07	7.01861e-07	7.01494e-07	1.28876e-06	1.02069e-06	1.26173e-06	1.19039e-06	1.087e-06	1.06643e-06	1.71209e-09	7.18381e-07
968	3-Isopropyl-2-methoxy-5-methylpyrazine	0.763904692307692			176.749	167.118	POS	9.04088e-06	1.02942e-05	9.30694e-06	9.54734e-06	6.25377e-06	5.67367e-06	5.9033e-06	5.94358e-06	1.50602e-05	1.30629e-05	1.33664e-05	1.38298e-05
969	GALACTITOL	0.763215846153846			32.3612	181.072	NEG	0.00239768	0.00240859	0.00224754	0.00235127	0.00287311	0.00275099	0.00308514	0.00290308	0.00302269	0.0032355	0.00304619	0.00310146
970	Methylgingerol	0.761515384615385			312.87	307.192	NEG	3.32979e-06	3.51522e-06	3.35095e-06	3.39866e-06	1.27265e-06	1.1684e-06	1.30259e-06	1.24788e-06	1.90547e-06	2.00536e-06	1.77216e-06	1.89433e-06
971	cis-5-dodecenoic acid	0.761260692307692			339.538	197.155	NEG	3.87992e-06	4.14074e-06	3.74021e-06	3.92029e-06	6.64094e-06	6.56634e-06	6.55521e-06	6.5875e-06	9.30516e-06	9.2845e-06	8.68702e-06	9.09223e-06
972	DL-Propargylglycine	0.760915615384615			47.9766	114.055	POS	8.92494e-05	0.000101022	9.04827e-05	9.35846e-05	7.42272e-05	7.41741e-05	7.19266e-05	7.34426e-05	6.15742e-05	6.36203e-05	6.57865e-05	6.36604e-05
973	2,4,6-Octatriyn-1-ol	0.760632			66.2126	119.049	POS	0.000123202	0.000121708	0.000117761	0.000120891	8.28099e-05	8.31341e-05	8.15972e-05	8.25137e-05	8.25506e-05	8.36731e-05	8.58462e-05	8.40233e-05
974	Isobutyryl carnitine	0.759983153846154			162.493	232.154	POS	2.63856e-05	2.77444e-05	2.66238e-05	2.69179e-05	2.15929e-05	2.28926e-05	2.33487e-05	2.26114e-05	1.01716e-05	1.06716e-05	1.04401e-05	1.04278e-05
975	Proclavaminic acid	0.759975461538462			82.3741	203.103	POS	1.6775e-05	1.84886e-05	1.67111e-05	1.73249e-05	2.73208e-05	2.38732e-05	2.87808e-05	2.66583e-05	8.21159e-05	0.000113376	0.000120985	0.000105492
976	Decanoic acid	0.759401538461538			312.993	171.139	NEG	2.24405e-05	2.33152e-05	1.62438e-09	1.52524e-05	2.46357e-05	1.6379e-09	2.46906e-05	1.64427e-05	1.69045e-09	1.70394e-09	2.46119e-05	8.20511e-06
977		0.758531692307692			490.767	368.315	POS	2.3408e-06	3.80279e-06	2.40362e-06	2.84907e-06	9.54853e-06	6.34746e-06	6.61235e-06	7.50278e-06	1.28342e-05	1.16947e-05	1.00285e-05	1.15191e-05
978		0.758265692307692			465.308	366.3	POS	8.25139e-06	1.11164e-05	8.42807e-06	9.26529e-06	1.87826e-05	1.37924e-05	1.45847e-05	1.57199e-05	2.86182e-05	2.60524e-05	2.44919e-05	2.63875e-05
979	1,8-Dihydroxy-3-methylnaphthalene	0.758106461538462			316.56	175.075	POS	8.32556e-06	9.0267e-06	8.90989e-06	8.75405e-06	8.04409e-06	7.29409e-06	8.17602e-06	7.83807e-06	5.78797e-06	5.5791e-06	5.47907e-06	5.61538e-06
980	Isopentenyladenine	0.756261846153846			150.999	202.109	NEG	5.55543e-05	5.5623e-05	5.26177e-05	5.45983e-05	8.54828e-05	8.06178e-05	8.48368e-05	8.36458e-05	7.21683e-05	7.53338e-05	7.41791e-05	7.38937e-05
981	N-(beta-ketocaproyl)-L-Homoserine lactone	0.755614538461538			228.334	214.107	POS	8.61414e-06	9.18096e-06	8.88135e-06	8.89215e-06	5.35953e-06	5.25418e-06	4.7357e-06	5.11647e-06	2.5812e-06	3.09035e-06	3.28865e-06	2.98673e-06
982	4-Hydroxybenzotriazole	0.753799076923077			554.262	134.036	NEG	0.000142757	0.00017145	0.000103718	0.000139308	0.00021546	0.000102691	0.000142496	0.000153549	0.000136314	1.70394e-09	0.000167561	0.000101292
983	Methacycline	0.752835153846154			267	443.144	POS	1.11125e-05	1.12316e-05	1.1147e-05	1.11637e-05	7.98295e-06	7.42703e-06	8.25207e-06	7.88735e-06	1.49896e-06	1.64119e-06	1.74157e-06	1.62724e-06
984	His Glu Thr Pro	0.751334230769231			152.188	483.22	POS	7.24702e-05	7.39013e-05	7.17687e-05	7.27134e-05	6.02477e-05	6.09602e-05	5.89903e-05	6.00661e-05	2.92295e-05	2.83193e-05	3.11994e-05	2.95827e-05
985	FARNESOL	0.750923230769231			265.953	261.159	POS	7.96923e-05	8.06095e-05	7.61415e-05	7.88144e-05	4.16577e-05	4.27131e-05	4.16201e-05	4.1997e-05	2.00969e-05	1.96286e-05	2.09275e-05	2.02177e-05
986	Vaccenic acid	0.750626153846154			530.598	283.263	POS	9.33305e-06	1.10285e-05	1.10445e-05	1.04687e-05	1.4245e-05	1.34957e-05	1.59192e-05	1.45533e-05	1.97007e-05	1.79523e-05	2.12561e-05	1.96364e-05
987		0.750625538461538			227.614	153.055	POS	3.95889e-05	4.02205e-05	4.12834e-05	4.03643e-05	3.51466e-05	3.52394e-05	3.43428e-05	3.49096e-05	1.28944e-05	1.07894e-05	1.07665e-05	1.14835e-05
988	4-Biphenylamine	0.749589230769231			225.043	170.097	POS	1.3819e-05	1.29547e-05	1.21448e-05	1.29728e-05	9.82923e-06	8.69984e-06	9.35452e-06	9.29453e-06	2.48436e-06	3.15033e-06	2.92685e-06	2.85385e-06
989	Dodecanedioic acid	0.749505923076923			227.951	229.145	NEG	2.06744e-06	2.25667e-06	1.93147e-06	2.08519e-06	7.12219e-06	5.97858e-06	7.44197e-06	6.84758e-06	1.4919e-05	1.49134e-05	1.49926e-05	1.49417e-05
990	Deacetylgedunin	0.749087846153846			214.618	439.209	NEG	9.25173e-06	9.32924e-06	9.19925e-06	9.26007e-06	5.22301e-06	4.98353e-06	5.28478e-06	5.16377e-06	3.43798e-06	3.34357e-06	3.391e-06	3.39085e-06
991	3-Methylxanthine	0.748412230769231			448.958	165.041	NEG	3.49149e-06	2.46597e-06	2.55486e-06	2.83744e-06	2.56148e-06	3.29918e-06	3.35855e-06	3.07307e-06	3.41944e-06	3.86144e-06	1.71209e-09	2.42753e-06
992	8-iso Prostaglandin A2	0.748385			361.025	335.219	POS	1.16662e-05	1.08947e-05	1.23861e-05	1.1649e-05	1.72711e-05	1.85819e-05	1.8722e-05	1.81917e-05	2.00553e-05	2.11663e-05	2.11583e-05	2.07933e-05
993	17-Hydroxylinolenic acid	0.748004461538461			357.256	295.226	POS	2.2459e-05	1.69189e-05	2.34566e-05	2.09448e-05	3.39701e-05	3.30216e-05	3.34152e-05	3.34689e-05	3.75312e-05	4.14932e-05	4.1075e-05	4.00332e-05
994		0.747125769230769			44.9755	122.025	NEG	3.6713e-05	5.45324e-05	5.06142e-05	4.72865e-05	6.9481e-05	6.25287e-05	6.86022e-05	6.68706e-05	6.77586e-05	7.84031e-05	6.79136e-05	7.13584e-05
995	N,N-Diethyl-4-hydroxybenzamide	0.746193076923077			267.95	194.118	POS	6.79867e-05	7.17394e-05	6.83924e-05	6.93728e-05	2.44762e-05	2.65867e-05	2.59147e-05	2.56592e-05	1.20075e-05	1.25859e-05	1.38007e-05	1.2798e-05
996	Fenamic acid	0.744866230769231			197.712	214.086	POS	0.000189114	0.000198342	0.000193704	0.00019372	0.00020689	0.000200178	0.00021968	0.000208916	0.000298514	0.000302236	0.000315919	0.000305556
997	Asp Val Gly Tyr	0.744776153846154			156.726	453.198	POS	0.000318038	0.000345397	0.000331985	0.000331807	0.000573295	0.000564644	0.00054594	0.000561293	0.000528421	0.000541697	0.000546332	0.000538817
998	Hordenine	0.744411923076923			159.288	164.108	NEG	2.79319e-05	2.96878e-05	2.75314e-05	2.83837e-05	1.63674e-05	1.58389e-05	1.60853e-05	1.60972e-05	6.76656e-06	7.08423e-06	7.5245e-06	7.1251e-06
999	EUGENITOL	0.742616153846154			228.525	205.051	NEG	1.27389e-05	1.36637e-05	1.21386e-05	1.28471e-05	5.97001e-06	5.32578e-06	6.3003e-06	5.86536e-06	2.35516e-06	2.6414e-06	2.81779e-06	2.60479e-06
1000	Monodesmethylpheniramine	0.742461461538461			238.599	227.154	POS	2.77786e-06	1.3651e-06	2.66381e-06	2.26892e-06	3.0275e-06	3.07388e-06	3.03288e-06	3.04476e-06	1.03184e-05	6.2399e-06	1.71209e-09	5.52e-06
1001	1-(2-Furanyl)-1-butanone	0.742390769230769			587.784	139.074	POS	0.000335098	0.000222709	0.000254608	0.000270805	0.000194281	0.000161111	0.000244324	0.000199906	0.000171091	0.000249631	0.000155775	0.000192165
1002	N-Acetylleucine	0.741958692307692			215.881	174.113	POS	7.9906e-06	8.20121e-06	7.75343e-06	7.98175e-06	9.81996e-06	8.74117e-06	1.0144e-05	9.56836e-06	6.81442e-06	7.39174e-06	7.75722e-06	7.32113e-06
1003		0.741777307692308			197.732	377.145	POS	2.02467e-05	2.19934e-05	2.21098e-05	2.145e-05	3.65036e-05	3.36008e-05	3.87964e-05	3.63003e-05	3.08902e-05	3.08264e-05	3.24354e-05	3.1384e-05
1004	D-Glucoheptose	0.741693230769231			284.414	209.067	NEG	1.44538e-05	1.67087e-09	1.26365e-05	9.03065e-06	1.59063e-05	1.4079e-05	1.50318e-05	1.50057e-05	1.4707e-05	1.31927e-05	1.71209e-09	9.30046e-06
1005	Harmine	0.740939538461538			290.282	211.088	NEG	8.18458e-06	7.98016e-06	7.61767e-06	7.92747e-06	5.66881e-06	5.34043e-06	5.02428e-06	5.34451e-06	4.48198e-06	4.69517e-06	4.53543e-06	4.57086e-06
1006	15-HEPE	0.740831461538462			355.429	317.21	NEG	1.60047e-06	1.98424e-06	1.56823e-06	1.71765e-06	2.61606e-06	2.1968e-06	2.50179e-06	2.43822e-06	3.22655e-06	3.12614e-06	2.79029e-06	3.04766e-06
1007	N-(6-aminohexanoyl)-6-aminohexanoic acid	0.740311615384615			193.44	245.186	POS	0.000218317	0.000230311	0.000221604	0.000223411	0.000137696	0.000135951	0.000141292	0.000138313	6.41946e-05	6.47979e-05	6.779e-05	6.55942e-05
1008	2-Acetyl-1,5,6,7-tetrahydro-6-hydroxy-7-(hydroxymethyl)-4H-azepine-4-one	0.740281538461538			201.535	200.09	POS	8.66732e-06	9.73221e-06	8.88631e-06	9.09528e-06	9.09196e-06	8.48831e-06	8.92654e-06	8.8356e-06	4.71025e-06	5.34981e-06	5.33053e-06	5.1302e-06
1009	N-Isobutyrylglycine	0.740012461538461			35.8396	144.067	NEG	1.79928e-05	1.67087e-09	1.86145e-05	1.2203e-05	1.71483e-09	1.85556e-05	1.98311e-05	1.27961e-05	1.90575e-05	1.70394e-09	1.71209e-09	6.35365e-06
1010	trans-Cinnamic acid	0.739685			138.98	147.045	NEG	6.91806e-05	7.11916e-05	6.94599e-05	6.9944e-05	5.48862e-05	5.23818e-05	5.66987e-05	5.46556e-05	5.07358e-05	4.83121e-05	5.01463e-05	4.97314e-05
1011	DL-2-Hydroxyvaleric acid	0.738191538461538			43.3927	117.056	NEG	9.56845e-05	9.71983e-05	9.55894e-05	9.61574e-05	0.000244929	0.000177926	0.000187738	0.000203531	0.000235187	0.000238472	0.000139943	0.000204534
1012	1,3-PBIT	0.738078846153846			201.639	283.107	POS	1.76172e-05	1.84585e-05	1.83264e-05	1.8134e-05	1.19213e-05	1.05488e-05	1.20417e-05	1.1504e-05	1.33595e-05	1.33933e-05	1.54509e-05	1.40679e-05
1013	alpha-ESA	0.737973230769231			419.517	277.217	NEG	1.04536e-05	1.19682e-05	1.12276e-05	1.12165e-05	1.02514e-05	1.03823e-05	9.71301e-06	1.01156e-05	1.5217e-05	1.71749e-05	1.71946e-05	1.65288e-05
1014	3-Methylpyrazole	0.737779			538.475	83.0603	POS	0.000371383	0.000538056	0.000856441	0.000588627	0.000884026	3.32498e-05	0.000581223	0.0004995	5.95208e-05	3.0364e-05	0.000536253	0.000208713
1015	Ethyl (2E,4Z,7Z)-Decatrienoate	0.736968769230769			275.478	195.138	POS	6.98293e-06	7.80062e-06	7.82852e-06	7.53736e-06	7.78156e-06	8.88086e-06	8.53131e-06	8.39791e-06	1.69045e-09	9.35176e-06	9.48301e-06	6.27882e-06
1016	Trp Thr Tyr	0.735784692307692			146.109	469.204	POS	3.36407e-05	3.38327e-05	3.44676e-05	3.39803e-05	3.63802e-05	3.86841e-05	3.61964e-05	3.70869e-05	2.95569e-05	2.87697e-05	3.10682e-05	2.97983e-05
1017	L-Histidinal	0.735480461538461			520.462	140.082	POS	0.000201339	8.58758e-06	0.000120153	0.000110027	0.000108767	0.000114472	0.000125006	0.000116082	1.69045e-09	0.000193067	0.000178325	0.000123798
1018	Oleic acid	0.734737846153846			509.265	281.249	NEG	0.027475	0.0268385	0.0301186	0.028144	0.029805	0.0346868	0.0334717	0.0326545	0.0368895	0.0378211	0.0393491	0.0380199
1019	Flurandrenolide	0.734719846153846			267.786	441.131	NEG	1.92944e-06	1.68974e-06	2.10528e-06	1.90815e-06	1.22887e-06	1.30313e-06	1.48232e-06	1.33811e-06	2.68089e-07	2.75832e-07	2.84533e-07	2.76151e-07
1020	Slaframine	0.734705923076923			212.522	199.144	POS	9.86937e-06	9.32612e-06	9.27102e-06	9.48884e-06	5.30648e-06	5.02039e-06	5.26947e-06	5.19878e-06	2.25458e-06	2.16134e-06	2.5409e-06	2.31894e-06
1021	Diethyl-phthalate	0.733741615384615			215.918	221.082	NEG	5.01416e-06	5.12406e-06	4.91654e-06	5.01825e-06	7.82215e-06	7.02572e-06	8.35719e-06	7.73502e-06	5.453e-06	5.59765e-06	5.75966e-06	5.60344e-06
1022	3',4'-dihydroxyflurbiprofen	0.732796538461538			63.6608	277.085	POS	4.26592e-05	4.26658e-05	4.201e-05	4.2445e-05	3.17532e-05	2.95069e-05	3.14476e-05	3.09026e-05	1.79072e-05	1.65768e-05	1.92614e-05	1.79151e-05
1023	ISOPEONOL	0.732145692307692			234.883	165.056	NEG	1.68854e-05	1.72993e-05	1.69166e-05	1.70338e-05	1.04535e-05	8.47342e-06	9.31199e-06	9.41297e-06	8.56214e-06	9.20384e-06	7.91626e-06	8.56075e-06
1024		0.731106769230769			365.026	336.255	NEG	5.33485e-06	5.15088e-06	5.567e-06	5.35091e-06	1.04975e-05	1.03004e-05	1.10638e-05	1.06206e-05	2.03058e-05	1.87273e-05	1.86005e-05	1.92112e-05
1025	Dihydroxymelphalan	0.730560307692308			210.865	269.138	POS	4.2203e-06	3.30605e-07	4.15689e-06	2.9026e-06	1.57444e-06	3.70444e-06	3.25109e-06	2.84332e-06	6.66614e-07	1.26199e-06	1.29972e-06	1.07611e-06
1026	PA(12:0/0:0)	0.730293846153846			207.113	355.186	POS	1.7891e-05	1.87791e-05	1.49756e-05	1.72152e-05	1.25424e-05	9.93601e-06	1.20204e-05	1.14996e-05	7.79033e-06	8.40779e-06	6.67397e-06	7.62403e-06
1027		0.729065846153846			148.276	230.103	NEG	5.5148e-06	6.94637e-06	1.62438e-09	4.15427e-06	3.6917e-06	4.25757e-06	4.08261e-06	4.01063e-06	3.44188e-06	4.53886e-06	3.65889e-06	3.87988e-06
1028	Butyryl-L-carnitine	0.728684307692308			143.615	232.154	POS	1.09673e-05	1.1063e-05	1.21384e-05	1.13896e-05	3.65608e-06	3.47312e-06	3.48032e-06	3.53651e-06	1.2449e-06	1.75814e-06	1.74581e-06	1.58295e-06
1029	N-3-oxo-hexadec-11(Z)-enoyl-L-Homoserine lactone	0.728135230769231			275.983	352.246	POS	4.82614e-06	4.91026e-06	4.90018e-06	4.87886e-06	1.71483e-09	4.33067e-06	5.1004e-06	3.14426e-06	5.05851e-06	4.93554e-06	4.87643e-06	4.95683e-06
1030	3-O-Methyl-a-methyldopamine	0.728132692307692			312.734	182.118	POS	6.12309e-05	6.04108e-05	6.16344e-05	6.1092e-05	2.35246e-05	2.28005e-05	2.48143e-05	2.37131e-05	1.11311e-05	1.12782e-05	1.23087e-05	1.15727e-05
1031	N,N-Dimethyldodecylamine N-oxide	0.726903769230769			327.377	230.248	POS	2.35651e-05	2.42924e-05	2.45009e-05	2.41195e-05	2.42986e-05	2.33549e-05	2.43972e-05	2.40169e-05	1.69045e-09	3.18865e-05	2.74711e-05	1.97864e-05
1032	(E)-4-stilbenol	0.726209230769231			402.386	197.096	POS	6.44314e-06	5.90782e-06	6.4385e-06	6.26315e-06	6.97355e-06	6.3317e-06	6.27988e-06	6.52838e-06	6.99152e-06	6.24567e-06	7.02161e-06	6.75293e-06
1033		0.725981692307692			205.408	437.239	POS	0.000111594	0.000106277	0.000104531	0.000107468	7.19767e-05	6.82261e-05	7.29524e-05	7.10517e-05	2.44568e-05	2.58412e-05	2.79233e-05	2.60738e-05
1034	L-ARABITOL	0.725878923076923			202.936	151.059	NEG	1.44302e-06	1.23657e-06	1.09589e-06	1.25849e-06	1.47688e-06	1.10764e-06	1.5159e-06	1.3668e-06	7.48337e-07	2.59479e-07	4.32978e-07	4.80265e-07
1035	meso-Erythritol	0.723839692307692			33.3373	121.051	NEG	8.86331e-05	8.88874e-05	9.01052e-05	8.92086e-05	0.000133003	0.000123002	0.000125647	0.000127217	9.05365e-05	9.91344e-05	8.60702e-05	9.19137e-05
1036	Ile Asn	0.723421846153846			37.3201	246.145	POS	0.000137363	0.000137389	9.55146e-05	0.000123422	9.61396e-05	0.000101891	9.9439e-05	9.91565e-05	4.27738e-05	4.65842e-05	4.79885e-05	4.57822e-05
1037	Asp Pro Val	0.722817076923077			163.496	330.165	POS	9.04926e-06	1.09721e-05	9.77906e-06	9.93348e-06	1.21448e-05	7.05378e-06	6.35548e-06	8.51803e-06	7.08385e-06	5.06318e-06	8.10113e-06	6.74939e-06
1038	Fructoselysine	0.722342461538461			29.3259	309.165	POS	9.94946e-05	0.000106234	9.94016e-05	0.00010171	5.72977e-05	5.89693e-05	5.86895e-05	5.83188e-05	2.66034e-05	2.60232e-05	3.09772e-05	2.78679e-05
1039	1,6-Dihydro-1-(3-methoxyphenethyl)-6-oxonicotinic acid	0.721938538461538			153.783	274.107	POS	3.01256e-05	2.9745e-05	3.21869e-05	3.06859e-05	2.34118e-05	2.20105e-05	2.42779e-05	2.32334e-05	1.33874e-05	1.34089e-05	1.41425e-05	1.36463e-05
1040	aminohippuric acid	0.721337846153846			138.98	193.062	NEG	1.2153e-06	1.38019e-06	1.19169e-06	1.26239e-06	1.13744e-06	1.08571e-06	1.1738e-06	1.13232e-06	1.69045e-09	1.70394e-09	1.71209e-09	1.70216e-09
1041	3-Hydroxy-3-methylglutaric acid	0.721284307692308			28.3279	161.046	NEG	6.39462e-05	6.42561e-05	6.44328e-05	6.42117e-05	9.78842e-05	0.000131361	9.92789e-05	0.000109508	9.14965e-05	8.89508e-05	8.92099e-05	8.98857e-05
1042	(4E,8E,10E-d18:3)sphingosine	0.721119230769231			418.052	296.258	POS	2.94164e-05	1.62072e-05	1.55712e-05	2.03983e-05	1.87428e-05	1.96958e-05	1.97784e-05	1.94057e-05	3.68539e-05	4.56084e-05	3.98e-05	4.07541e-05
1043	4-Hydroxymethylimidazole	0.720863076923077			622.223	99.0553	POS	0.000366182	4.08341e-07	0.000194176	0.000186922	0.000190013	0.000358815	0.000300233	0.000283021	0.000374806	0.000379186	0.000373907	0.000375966
1044	Glu-Val	0.720595846153846			130.481	247.129	POS	2.71839e-05	2.64115e-05	2.56332e-05	2.64095e-05	2.60592e-05	2.66526e-05	2.53343e-05	2.60154e-05	1.57429e-05	1.65902e-05	1.79873e-05	1.67735e-05
1045	Gln Ile	0.720161769230769			101.491	260.16	POS	6.10997e-05	0.000119308	6.35444e-05	8.13174e-05	3.22253e-05	3.38029e-05	3.56285e-05	3.38856e-05	2.10669e-05	2.17437e-05	2.61423e-05	2.29843e-05
1046	His	0.719990692307692			604.559	156.077	POS	3.05839e-05	3.44831e-05	2.47997e-05	2.99556e-05	2.59121e-05	2.92727e-05	1.73406e-09	1.83955e-05	2.27729e-05	3.81284e-05	2.77797e-05	2.95603e-05
1047	Piperidione	0.719659923076923			211.96	170.118	POS	8.16308e-06	8.21089e-06	8.9535e-06	8.44249e-06	9.53069e-06	1.12595e-05	9.76162e-06	1.01839e-05	1.0357e-05	1.13792e-05	1.10904e-05	1.09422e-05
1048	Ethirimol	0.718667538461538			160.047	210.16	POS	3.37031e-08	1.62414e-07	2.17599e-07	1.37905e-07	3.60074e-07	5.1199e-07	5.63208e-07	4.78424e-07	1.19035e-05	1.19428e-05	1.17361e-05	1.18608e-05
1049	Trp Ala	0.717968846153846			190.204	276.134	POS	5.06187e-06	4.27454e-06	5.28389e-06	4.87343e-06	2.9284e-06	3.96612e-06	3.23738e-06	3.3773e-06	3.40151e-06	3.90467e-06	3.53809e-06	3.61475e-06
1050	Thr Val	0.717629230769231			40.6516	219.134	POS	6.91094e-05	2.8674e-05	3.00508e-05	4.26114e-05	4.46638e-05	0.000119954	4.40648e-05	6.95607e-05	3.25695e-05	0.000104196	3.45209e-05	5.70955e-05
1051	2,3-Dihydro-4-methylfuran	0.717214384615385			142.024	85.0648	POS	2.1329e-05	1.97435e-05	2.03641e-05	2.04789e-05	4.04286e-05	4.04654e-05	4.27887e-05	4.12276e-05	2.58244e-05	2.51435e-05	2.71307e-05	2.60329e-05
1052	Pro Pro	0.715531538461538			40.2541	213.123	POS	0.000147113	0.000145531	0.000147776	0.000146807	0.000105806	0.000106611	3.40344e-05	8.21507e-05	4.13e-05	0.000109129	4.23216e-05	6.42503e-05
1053	7-Methylxanthine	0.714563692307692			58.8722	165.041	NEG	1.04355e-05	9.97206e-06	9.9379e-06	1.01152e-05	1.21781e-05	1.34459e-05	1.26067e-05	1.27436e-05	1.47299e-05	1.6192e-05	1.69025e-05	1.59415e-05
1054	HIPPURATE	0.713416769230769			164.922	178.051	NEG	1.42144e-05	1.44286e-05	1.39565e-05	1.41998e-05	1.47689e-05	1.42881e-05	1.43388e-05	1.44653e-05	7.38287e-05	7.72065e-05	7.35593e-05	7.48648e-05
1055	3,4-Dihydroxyphenylalanine	0.712816615384615			552.744	196.063	NEG	6.64436e-05	9.74485e-05	8.58421e-05	8.32447e-05	8.30453e-05	7.02185e-05	9.5294e-05	8.28526e-05	1.69045e-09	8.61135e-05	6.55281e-05	5.05477e-05
1056	Dodecyl glucoside	0.712358769230769			233.123	347.244	NEG	1.60852e-09	3.87919e-06	3.78932e-06	2.55671e-06	1.71483e-09	1.6379e-09	4.45569e-06	1.48635e-06	4.35053e-06	4.21563e-06	3.97403e-06	4.18006e-06
1057		0.711882307692308			281.591	190.043	POS	2.53447e-05	2.34002e-05	2.43282e-05	2.43577e-05	6.47624e-06	5.4675e-06	6.15499e-06	6.03291e-06	3.69757e-06	4.2558e-06	4.57589e-06	4.17642e-06
1058	4-Vinylcyclohexene	0.710932153846154			328.993	109.101	POS	3.75258e-05	3.50169e-05	2.73969e-05	3.33132e-05	4.6964e-05	3.82299e-05	4.28352e-05	4.26763e-05	2.96537e-05	2.9093e-05	4.2901e-05	3.38826e-05
1059	Torsemide	0.710636230769231			138.404	347.121	NEG	9.49665e-06	9.57629e-06	9.66549e-06	9.57948e-06	7.5512e-06	7.37059e-06	7.71669e-06	7.54616e-06	3.9669e-06	3.9181e-06	3.99792e-06	3.96097e-06
1060	1-Benzylimidazole	0.709018230769231			207.102	159.092	POS	5.13935e-06	5.15332e-06	5.09619e-06	5.12962e-06	4.86754e-06	4.26073e-06	5.09468e-06	4.74098e-06	9.55436e-06	9.80771e-06	9.46204e-06	9.60804e-06
1061	Leu Glu	0.708306			115.156	261.144	POS	3.18245e-05	3.58786e-05	3.42376e-05	3.39802e-05	2.11408e-05	2.35576e-05	2.14343e-05	2.20443e-05	1.45667e-05	1.46963e-05	1.55684e-05	1.49438e-05
1062	Methyl jasmonate	0.707271615384615			383.287	225.148	POS	5.44561e-06	5.88505e-06	5.83464e-06	5.72177e-06	1.13337e-05	1.02819e-05	1.1853e-05	1.11562e-05	1.4245e-05	1.62249e-05	1.5471e-05	1.53136e-05
1063		0.707157153846154			32.8548	164.039	NEG	9.8932e-05	9.68634e-05	9.36478e-05	9.6481e-05	8.02575e-05	7.98781e-05	8.05943e-05	8.02433e-05	6.79596e-05	7.18183e-05	6.92799e-05	6.96859e-05
1064	PC(18:1(9Z)/20:4(5Z,8Z,11Z,14Z))[U]	0.707010846153846			486.541	808.582	POS	9.94991e-05	7.2866e-05	8.56585e-05	8.60079e-05	5.86158e-05	0.000103963	9.84972e-05	8.70255e-05	7.43555e-05	0.000118108	0.000114054	0.000102172
1065	AMPA	0.706040153846154			58.0647	187.071	POS	6.58407e-05	6.8959e-05	6.68781e-05	6.72259e-05	9.77358e-05	9.49478e-05	9.8194e-05	9.69592e-05	8.34684e-05	8.32485e-05	9.07748e-05	8.58306e-05
1066	6,8-Dimethyl-4-hydroxycoumarin	0.705802538461538			278.509	189.056	NEG	1.22176e-05	1.3284e-05	1.21391e-05	1.25469e-05	5.55262e-06	4.67849e-06	5.53618e-06	5.25576e-06	1.41532e-06	1.36344e-06	1.62451e-06	1.46775e-06
1067	N-Acetylneuraminic acid	0.705266307692308			127.894	294.154	POS	0.00193711	0.00192589	0.00188399	0.00191566	0.000961951	0.000872962	0.00109786	0.00097759	0.00041199	0.000437851	0.000521249	0.00045703
1068	Koenoline	0.704398615384615			273.721	228.102	POS	2.92966e-05	2.71461e-05	2.8663e-05	2.83686e-05	1.14102e-05	1.11531e-05	1.22452e-05	1.16028e-05	5.69905e-06	5.65485e-06	5.83708e-06	5.73033e-06
1069	Phosphatidylcholine lyso 18:2	0.703522538461538			403.271	578.347	NEG	1.37572e-05	1.44372e-05	1.47112e-05	1.43019e-05	2.44421e-05	2.20368e-05	2.44356e-05	2.36382e-05	1.90644e-05	1.6987e-05	1.78406e-05	1.7964e-05
1070	2-Oxo-4-hydroxy-5-aminovalerate	0.702411846153846			59.7995	148.06	POS	1.39103e-05	1.32356e-05	1.58714e-05	1.43391e-05	0.000120012	3.14108e-05	2.67271e-05	5.93832e-05	2.72804e-05	0.000216069	0.000218929	0.000154093
1071	Gly Ile	0.701978			40.8092	189.123	POS	0.000515203	0.00052154	0.000318746	0.00045183	0.000291823	0.000301817	0.000297909	0.000297183	0.000518049	1.70394e-09	0.000545455	0.000354502
1072	Benzyloxyphenylisoserine Methylester	0.701340769230769			198.039	298.109	NEG	4.46109e-06	4.42825e-06	4.04851e-06	4.31262e-06	3.76699e-06	3.60515e-06	3.46352e-06	3.61189e-06	5.50381e-06	5.43421e-06	4.95781e-06	5.29861e-06
1073	3-Hydroxy-1-indanone	0.700735769230769			148.105	149.06	POS	0.000161097	0.000163243	0.000175364	0.000166568	0.000120817	0.000126549	0.000134878	0.000127415	0.000125763	0.000122066	0.000124764	0.000124197
1074	Val Val Leu	0.700465615384615			203.671	330.238	POS	1.98902e-05	1.7556e-05	1.80636e-05	1.85032e-05	9.59224e-06	1.3532e-05	1.0699e-05	1.12744e-05	2.2931e-06	2.61217e-06	2.24881e-06	2.3847e-06
1075	L-Malic acid	0.699261769230769			26.9246	133.014	NEG	0.000376024	0.000404829	0.000398167	0.000393007	0.000316134	0.000281297	0.000286806	0.000294746	0.000300399	0.000335741	0.000292324	0.000309488
1076	Hydralazine	0.698353307692308			629.495	161.082	POS	9.65201e-05	0.000126632	6.22569e-05	9.51364e-05	9.28602e-05	0.000210316	0.000230472	0.000177883	0.000104333	0.000230119	0.00017988	0.000171444
1077	3,4-DIHYDROXY-L-PHENYLALANINE	0.697675153846154			635.43	196.063	NEG	0.000133651	7.21215e-05	8.25723e-05	9.6115e-05	9.01099e-05	0.000248198	5.66748e-05	0.000131661	0.000356262	0.000140772	0.000270266	0.000255767
1078	11-deoxy PGF2beta	0.697280153846154			420.086	337.239	NEG	8.82115e-06	9.42598e-06	9.50675e-06	9.25129e-06	7.31621e-06	7.51472e-06	7.86935e-06	7.56676e-06	7.08507e-06	7.26937e-06	7.37315e-06	7.24253e-06
1079	L-phenylalanyl-L-proline	0.695449769230769			158.689	261.125	NEG	7.73945e-06	8.18593e-06	7.92573e-06	7.95037e-06	4.24282e-06	4.11341e-06	4.60172e-06	4.31932e-06	2.4411e-06	2.53268e-06	2.48468e-06	2.48616e-06
1080	delta-Tocopherol	0.695117076923077			607.078	401.343	NEG	1.46612e-05	1.61022e-05	1.59209e-05	1.55614e-05	2.49436e-05	2.52858e-05	3.56631e-05	2.86309e-05	1.97147e-05	2.23254e-05	2.284e-05	2.16267e-05
1081	Gly Gly Leu	0.695116538461538			56.5044	246.145	POS	3.13377e-05	3.36168e-05	3.09204e-05	3.19583e-05	2.28475e-05	2.28897e-05	2.21108e-05	2.2616e-05	1.57872e-05	1.55012e-05	1.71464e-05	1.61449e-05
1082	9-HpODE	0.695062923076923			290.436	311.223	NEG	7.86236e-05	7.94599e-05	7.5346e-05	7.78098e-05	0.000100689	9.99506e-05	8.91557e-05	9.65986e-05	9.24092e-05	8.99907e-05	9.31013e-05	9.18337e-05
1083	Metolachlor	0.694547923076923			238.599	284.139	POS	7.33971e-06	8.10863e-06	7.38504e-06	7.61113e-06	6.13111e-06	6.21239e-06	5.465e-06	5.93617e-06	5.57767e-06	5.70991e-06	5.58974e-06	5.62578e-06
1084	(2-Methoxyethoxy)propanoic acid	0.693756769230769			623.606	149.082	POS	0.000178863	0.000127606	3.38732e-05	0.000113447	0.000196438	0.000225708	0.000225695	0.000215947	0.000145655	0.000188791	0.000129703	0.000154717
1085	Leucyl-Aspartate	0.693498769230769			145.48	247.129	POS	8.81967e-05	7.50575e-05	7.50045e-05	7.94196e-05	8.93938e-05	8.87527e-05	0.000101821	9.33226e-05	7.56232e-05	7.64457e-05	8.2177e-05	7.8082e-05
1086	Na,Na-Dimethylhistamine	0.693287230769231			514.168	140.118	POS	3.33899e-05	4.16224e-05	2.9318e-05	3.47768e-05	2.59538e-05	3.25826e-05	1.73406e-09	1.95127e-05	2.64443e-05	2.71847e-05	3.11808e-05	2.82699e-05
1087		0.693151307692308			100.661	116.072	NEG	7.66854e-06	1.45958e-05	1.2643e-05	1.16358e-05	1.1201e-05	8.29506e-06	1.38957e-05	1.11306e-05	8.61708e-06	9.51149e-06	4.71696e-06	7.61518e-06
1088	Methaphenilene	0.693148230769231			147.115	261.144	POS	5.63777e-05	5.93112e-05	5.72207e-05	5.76365e-05	4.85005e-05	8.18315e-05	4.95052e-05	5.99458e-05	2.90619e-05	2.59145e-05	2.62105e-05	2.70623e-05
1089	gamma-Glutamyl-gamma-aminobutyraldehyde	0.692666076923077			133.485	217.118	POS	1.56771e-05	1.52331e-05	1.51209e-05	1.53437e-05	4.13759e-05	4.03616e-05	4.02579e-05	4.06651e-05	8.30631e-05	8.61458e-05	8.87879e-05	8.59989e-05
1090		0.692356538461538			342.426	314.268	POS	8.46608e-06	8.03857e-06	8.35313e-06	8.28593e-06	1.88637e-05	1.97927e-05	2.09035e-05	1.98533e-05	2.42965e-05	2.62349e-05	2.70731e-05	2.58682e-05
1091	Valyl-Tyrosine	0.692009692307692			158.257	281.149	POS	3.46279e-05	3.79317e-05	3.67898e-05	3.64498e-05	2.75579e-05	2.87425e-05	2.67879e-05	2.76961e-05	2.46641e-05	2.49656e-05	2.6872e-05	2.55006e-05
1092	4-Hydroxy-1-(3-pyridinyl)-1-butanone	0.691843923076923			148.351	166.086	POS	0.00837127	0.00866857	0.00857177	0.0085372	0.0063792	0.0065583	0.00677917	0.00657222	0.00634796	0.00632708	0.00655781	0.00641095
1093	Mecoprop	0.691523			245.799	213.031	NEG	5.58428e-06	5.47523e-06	5.21289e-06	5.42413e-06	3.49712e-06	3.07505e-06	3.61851e-06	3.39689e-06	6.63778e-07	6.77819e-07	7.07336e-07	6.82978e-07
1094	9S,10R-Epoxy-6Z-octadecene	0.691265230769231			506.134	265.252	POS	3.88633e-05	1.54813e-05	2.47716e-05	2.6372e-05	8.05472e-06	8.4858e-06	1.19221e-05	9.48753e-06	1.60452e-05	3.49175e-05	1.15712e-05	2.08447e-05
1095	8-Isoquinoline methanamine	0.690240769230769			197.712	158.096	POS	0.000266741	0.000281005	0.000269199	0.000272315	0.000290908	0.000277206	0.000302439	0.000290184	0.000409463	0.000420232	0.000427337	0.000419011
1096	Proline betaine	0.689451538461539			107.742	144.102	POS	0.000336515	0.000333287	0.00035391	0.000341237	0.000293923	0.000294192	0.000307172	0.000298429	0.000129594	0.000137391	0.000151139	0.000139375
1097	PC(18:1(9Z)/18:2(9Z,12Z))[U]	0.689364461538461			470.233	784.582	POS	5.85785e-05	4.35111e-05	4.90603e-05	5.03833e-05	5.26492e-05	3.71631e-05	3.08741e-05	4.02288e-05	1.69045e-09	1.70394e-09	3.67304e-05	1.22446e-05
1098	Val Ile Pro	0.688248692307692			194.542	328.223	POS	5.98476e-05	6.17963e-05	5.98416e-05	6.04952e-05	3.39842e-05	3.49288e-05	4.66804e-05	3.85311e-05	1.03409e-05	1.09631e-05	1.12745e-05	1.08595e-05
1099	2-Phenylacetamide	0.687550692307692			141.236	136.076	POS	3.11447e-05	3.21881e-05	3.14536e-05	3.15955e-05	2.45493e-05	2.73587e-05	2.46879e-05	2.5532e-05	1.48116e-05	1.72212e-05	1.34827e-05	1.51718e-05
1100	Glu Pro	0.68678			58.0775	245.113	POS	0.000148894	0.000139684	0.00014747	0.00014535	0.000133991	0.000131914	0.000132183	0.000132696	0.00016337	0.000164219	0.000183639	0.00017041
1101	N-oleoyl histidine	0.686734153846154			385.509	420.321	POS	7.65905e-07	9.30394e-07	8.56168e-07	8.50822e-07	6.15588e-06	6.37329e-06	6.83513e-06	6.45476e-06	4.86972e-06	5.12202e-06	5.27183e-06	5.08786e-06
1102	3-methyl-2-nitrophenyl acetate	0.683843923076923			28.832	218.042	POS	0.000181164	0.000203663	0.000183861	0.000189563	8.05558e-05	8.25322e-05	8.19217e-05	8.16699e-05	5.24056e-05	5.75521e-05	5.80361e-05	5.59979e-05
1103	Glu Cys Trp	0.683784615384615			262.604	437.145	POS	2.7625e-05	2.72793e-05	2.61994e-05	2.70346e-05	1.22183e-05	1.23419e-05	1.31307e-05	1.25636e-05	1.63682e-05	1.84012e-05	1.83621e-05	1.77105e-05
1104	Methyl n-formylanthranilate	0.683106538461538			165.918	180.066	POS	1.60852e-09	5.09689e-06	5.75119e-06	3.61656e-06	1.02929e-05	5.90702e-06	9.85861e-06	8.68617e-06	3.77654e-06	3.87069e-06	6.93572e-06	4.86098e-06
1105	a-[1-(ethylamino)ethyl]-p-hydroxy-Benzyl alcohol	0.680506076923077			307.699	196.133	POS	7.23077e-06	7.0517e-06	7.24796e-06	7.17681e-06	1.17271e-06	1.31991e-06	1.47042e-06	1.32101e-06	1.69931e-06	6.10998e-07	4.97133e-07	9.35812e-07
1106	Betaxolol	0.680282076923077			269.795	308.222	POS	1.7701e-05	1.76329e-05	1.52964e-05	1.68768e-05	2.99618e-05	3.18747e-05	3.36029e-05	3.18131e-05	4.4611e-05	4.38339e-05	4.40158e-05	4.41536e-05
1107	Nebivolol	0.679764153846154			252.537	406.186	POS	3.80491e-06	4.03676e-06	5.14088e-06	4.32751e-06	2.92151e-06	2.90373e-06	2.44274e-06	2.75599e-06	2.05583e-06	2.27275e-06	2.11526e-06	2.14795e-06
1108	N-palmitoyl histidine	0.678535153846154			375.324	394.306	POS	8.0002e-07	1.08206e-06	8.10416e-07	8.975e-07	4.42989e-06	3.98867e-06	9.46843e-06	5.96233e-06	5.44268e-06	5.12088e-06	5.25675e-06	5.27344e-06
1109	2-Methylpropanal oxime	0.677513384615384			19.8103	88.0838	POS	2.32411e-05	2.40064e-05	1.66775e-06	1.63051e-05	1.81526e-06	1.89851e-06	3.45576e-05	1.27571e-05	2.46622e-05	2.66109e-05	2.37862e-05	2.50198e-05
1110		0.677034			204.838	230.14	NEG	3.03173e-06	2.75418e-06	2.87526e-06	2.88706e-06	1.59351e-05	1.38878e-05	1.50502e-05	1.49577e-05	4.89183e-06	5.2128e-06	5.12743e-06	5.07735e-06
1111	Thr Pro	0.676430615384615			144.386	217.118	POS	1.29509e-05	1.30456e-05	1.30336e-05	1.301e-05	4.9324e-05	4.84911e-05	4.73586e-05	4.83913e-05	9.13462e-05	8.89202e-05	9.08148e-05	9.03604e-05
1112	PE(18:1(9Z)/18:0)[U]	0.675653307692308			450.769	746.568	POS	6.63093e-05	3.63823e-05	1.18421e-05	3.81779e-05	3.87481e-05	4.62569e-05	3.14385e-05	3.88145e-05	3.70625e-05	2.22345e-05	5.06825e-05	3.66598e-05
1113	Homocarnosine	0.674165076923077			142.28	241.129	POS	3.6792e-06	3.72885e-06	3.08912e-06	3.49906e-06	1.37771e-06	1.31424e-06	1.73406e-09	8.97895e-07	3.49788e-07	2.74805e-07	4.89616e-07	3.71403e-07
1114	Nefiracetam	0.673537923076923			248.128	247.144	POS	2.94553e-05	3.1878e-05	3.15002e-05	3.09445e-05	1.73897e-05	1.63401e-05	1.62687e-05	1.66662e-05	6.93984e-06	6.9746e-06	7.57385e-06	7.16276e-06
1115	Eicosanoyl-EA	0.673420153846154			397.882	356.352	POS	2.94199e-05	3.1115e-05	3.20001e-05	3.0845e-05	3.8846e-05	3.8833e-05	3.0463e-05	3.60473e-05	2.02656e-05	1.85162e-05	1.94719e-05	1.94179e-05
1116	Bestatin	0.670961615384615			240.568	307.167	NEG	1.36325e-05	1.41958e-05	1.12196e-05	1.3016e-05	6.25525e-06	4.24049e-06	6.11085e-06	5.53553e-06	2.69898e-06	2.88521e-06	3.30631e-06	2.9635e-06
1117	Mevalonic acid	0.670065615384615			545.121	149.082	POS	1.60852e-09	0.000115505	0.00011207	7.58588e-05	0.000111872	0.000206771	0.00016387	0.000160838	0.000153988	0.000164333	0.000104584	0.000140968
1118	Di-n-butyl phthalate	0.669517			313.629	277.145	NEG	3.38065e-06	3.55829e-06	3.52385e-06	3.4876e-06	3.65829e-06	3.35505e-06	3.48006e-06	3.4978e-06	4.0736e-06	4.05961e-06	3.91157e-06	4.01492e-06
1119	Phe Thr Asn Lys	0.667641153846154			342.611	507.261	NEG	6.81081e-07	7.88679e-07	7.38194e-07	7.35985e-07	2.13745e-06	1.99582e-06	2.29914e-06	2.14414e-06	8.17067e-06	8.78832e-06	9.21279e-06	8.72393e-06
1120	1-Pyrroline-2-carboxylic acid	0.667424538461538			59.0648	114.055	POS	7.15944e-05	7.64571e-05	7.32203e-05	7.37573e-05	9.18987e-05	1.6379e-09	8.67875e-05	5.95626e-05	8.62852e-05	8.57301e-05	8.73787e-05	8.64647e-05
1121	Valyl-Valine	0.666685230769231			142.33	217.155	POS	0.000178121	0.000182291	0.000180094	0.000180169	0.000111612	0.000106956	0.000107616	0.000108728	5.39644e-05	5.55079e-05	6.08909e-05	5.67877e-05
1122	Gly Pro Pro Ser	0.666174923076923			171.95	357.176	POS	1.97271e-05	2.28279e-05	2.18604e-05	2.14718e-05	1.03614e-05	1.10266e-05	1.09676e-05	1.07852e-05	5.16396e-06	5.74909e-06	5.45228e-06	5.45511e-06
1123	Oxypurinol	0.665580153846154			44.4674	151.026	NEG	2.48264e-06	2.95001e-06	2.30389e-06	2.57884e-06	1.71483e-09	3.31447e-06	3.40103e-06	2.23907e-06	3.34633e-06	2.98926e-06	3.35365e-06	3.22975e-06
1124	Tyrosyl-Valine	0.664409076923077			192.888	281.149	POS	1.6966e-05	1.89359e-05	1.89667e-05	1.82895e-05	1.02927e-05	1.05309e-05	1.03858e-05	1.04031e-05	6.78875e-06	5.0265e-06	4.85558e-06	5.55694e-06
1125	5-cis Carbaprostacyclin	0.664266230769231			484.874	349.236	NEG	1.79313e-05	1.60962e-05	1.88504e-05	1.76259e-05	2.86544e-05	3.42548e-05	3.11935e-05	3.13675e-05	2.93063e-05	2.90496e-05	3.62521e-05	3.1536e-05
1126	15(R)-HEDE	0.663614230769231			450.576	323.259	NEG	6.98993e-06	7.19087e-06	6.58797e-06	6.92292e-06	9.01459e-06	4.27854e-06	4.87156e-06	6.0549e-06	4.38436e-06	1.70394e-09	4.34679e-06	2.91095e-06
1127	5,8,11-Eicosatriynoic Acid	0.661889538461538			466.414	299.202	NEG	6.74243e-06	4.3391e-06	4.2706e-06	5.11738e-06	5.1247e-06	5.94234e-06	5.20292e-06	5.42332e-06	2.17885e-06	6.36152e-06	2.39749e-06	3.64595e-06
1128	7-Oxo-11-dodecenoic acid	0.661066230769231			303.975	213.148	POS	6.6356e-05	7.09694e-05	6.44483e-05	6.72579e-05	0.000117797	0.0001168	0.000121744	0.00011878	0.000115019	0.000122876	0.000125387	0.000121094
1129	N6-Methyl-2'-deoxyadenosine	0.660587307692308			34.2724	266.123	POS	0.000571949	0.00060318	0.000568098	0.000581076	0.00037831	0.000382353	0.000371242	0.000377302	0.000249716	0.000254852	0.000264888	0.000256485
1130	Val-Asn-OH	0.658481307692308			171.112	338.1	NEG	1.06691e-05	1.1745e-05	1.17379e-05	1.1384e-05	1.15162e-05	1.06571e-05	1.14943e-05	1.12225e-05	8.09487e-06	8.95175e-06	8.85398e-06	8.63353e-06
1131	Ala Ala Cys His	0.658470538461538			277.114	401.159	POS	6.66686e-06	7.65152e-06	5.99869e-06	6.77236e-06	8.127e-06	5.60695e-06	6.05629e-06	6.59675e-06	6.72343e-06	6.47331e-06	6.97376e-06	6.7235e-06
1132	Prednisolone	0.658152538461538			92.4313	181.105	POS	4.44735e-06	5.48487e-06	3.56799e-06	4.50007e-06	3.18047e-05	3.269e-05	3.25395e-05	3.23447e-05	1.82497e-05	2.34131e-05	2.50167e-05	2.22265e-05
1133	Xanthurenic acid	0.657717461538461			202.501	204.03	NEG	3.88343e-06	3.68299e-06	3.85714e-06	3.80785e-06	3.74962e-06	3.92953e-06	4.83809e-06	4.17241e-06	2.33952e-06	2.61024e-06	2.35997e-06	2.43658e-06
1134	butyl 2E,4E-hexadienoate	0.657098153846154			292.265	169.122	POS	5.55866e-06	4.89877e-06	5.03234e-06	5.16326e-06	1.0538e-05	1.02594e-05	1.01863e-05	1.03279e-05	5.86096e-06	6.92701e-06	7.11037e-06	6.63278e-06
1135	Indole-3-acetate	0.656109615384615			231.121	174.056	NEG	6.22379e-06	6.05913e-06	5.62365e-06	5.96886e-06	2.20657e-05	2.16974e-05	1.77779e-05	2.05137e-05	2.05761e-05	1.62484e-05	1.87665e-05	1.85303e-05
1136	4-Hydroxy-4-methyl-2-pentanone	0.655554230769231			176.516	115.077	NEG	8.31907e-06	8.47426e-06	7.91505e-06	8.23613e-06	1.1044e-05	1.01421e-05	1.10171e-05	1.07344e-05	9.7828e-06	9.89562e-06	8.77589e-06	9.48477e-06
1137	HYDROCOTARNINE	0.654626538461538			330.202	222.112	POS	3.42406e-05	4.01514e-05	3.85815e-05	3.76578e-05	5.12733e-06	5.45983e-06	6.00242e-06	5.52986e-06	9.50069e-07	8.21729e-07	9.59813e-07	9.10537e-07
1138	Leptomycin B	0.653549307692308			293.939	541.348	POS	1.82458e-05	1.65829e-05	1.75597e-05	1.74628e-05	1.47398e-05	1.49671e-05	1.65665e-05	1.54245e-05	1.10193e-05	1.23349e-05	1.18045e-05	1.17195e-05
1139	EXALAMIDE	0.652419230769231			185.364	222.149	POS	1.66201e-05	1.82047e-05	1.74534e-05	1.74261e-05	2.06187e-05	1.86129e-05	2.06616e-05	1.99644e-05	6.6846e-06	7.21704e-06	7.59938e-06	7.167e-06
1140	Valproic Acid	0.650569			232.248	143.108	NEG	1.08061e-05	1.10357e-05	1.06374e-05	1.08264e-05	9.86561e-06	1.15038e-05	9.44808e-06	1.02725e-05	9.96119e-06	9.54493e-06	8.7698e-06	9.42531e-06
1141	Melanin	0.649336615384615			57.1699	319.071	POS	9.08649e-05	9.55864e-05	0.000102327	9.62594e-05	7.40987e-05	7.73891e-05	7.53099e-05	7.55992e-05	5.55705e-05	5.36799e-05	4.0864e-05	5.00381e-05
1142	Isoproterenol	0.649029615384615			188.113	210.114	NEG	3.86305e-06	3.75844e-06	3.54938e-06	3.72362e-06	1.79293e-06	1.46224e-06	1.65584e-06	1.637e-06	1.74549e-06	1.9257e-06	1.46739e-06	1.71286e-06
1143	3-Methoxy-8,9-methylenedioxy-3,4-dihydrophenanthridine	0.648823076923077			273.714	256.097	POS	4.08156e-05	3.96378e-05	4.06455e-05	4.03663e-05	1.76053e-05	1.72067e-05	1.89212e-05	1.79111e-05	9.66207e-06	9.85643e-06	9.94613e-06	9.82154e-06
1144	15-keto Iloprost	0.646330846153846			205.294	357.203	NEG	9.32026e-06	9.10033e-06	8.40384e-06	8.94148e-06	4.72957e-06	3.20913e-06	4.69367e-06	4.21079e-06	1.03061e-06	1.61611e-06	1.14159e-06	1.26277e-06
1145	Mycosporine	0.645395769230769			44.2134	262.128	POS	0.00130017	0.00129258	0.00129882	0.00129719	0.000940444	0.00090691	0.000914505	0.00092062	0.000369897	0.000351487	0.0003786	0.000366661
1146	1-Hydroxybenzotriazole	0.644303153846154			599.601	134.036	NEG	0.000121257	0.000141357	0.000113852	0.000125488	0.0001886	0.000110753	9.14926e-05	0.000130282	0.000125416	0.000210126	0.000167923	0.000167822
1147		0.643573846153846			715.415	89.0597	POS	1.35277e-05	1.16409e-05	9.0242e-06	1.13976e-05	2.08669e-05	1.6325e-05	2.16249e-05	1.96056e-05	5.73419e-06	1.79045e-05	1.76106e-05	1.37498e-05
1148		0.642230846153846			176.482	132.102	POS	1.40226e-05	1.30492e-05	1.27118e-05	1.32612e-05	1.16213e-05	1.42201e-05	1.73406e-09	8.6144e-06	9.3633e-06	9.98276e-06	1.76759e-05	1.23407e-05
1149		0.641950692307692			58.5807	153.041	POS	7.98561e-05	8.17171e-05	8.78452e-05	8.31395e-05	0.000158678	0.000161703	0.000159348	0.00015991	0.000187402	0.00020013	0.000209238	0.000198923
1150	4-Methylimidazole	0.641701846153846			452.524	83.0603	POS	0.000193511	0.00041881	0.000378054	0.000330125	8.50214e-05	0.000308675	0.000185971	0.000193223	0.000304958	0.00017718	0.000280253	0.00025413
1151	Succinylmonocholine	0.641221076923077			219.638	204.123	POS	6.80685e-05	7.07215e-05	6.74977e-05	6.87626e-05	0.000116559	0.000149078	0.000148804	0.000138147	0.00015568	0.000162667	0.000170367	0.000162905
1152	Nicotinate D-ribonucleoside	0.640254076923077			40.3998	256.081	POS	1.61827e-05	1.55374e-05	1.42875e-05	1.53359e-05	0.00011668	2.13041e-05	0.000112931	8.36385e-05	7.43757e-05	1.7074e-05	1.96844e-05	3.70447e-05
1153	Asp Trp Leu Phe	0.640125769230769			163.51	580.272	POS	9.36908e-05	8.84625e-05	9.05696e-05	9.09076e-05	7.16234e-05	7.13444e-05	7.62952e-05	7.30877e-05	5.4498e-05	6.02559e-05	5.48051e-05	5.65197e-05
1154		0.639647230769231			201.157	451.257	NEG	5.67294e-06	5.91909e-06	5.83605e-06	5.80936e-06	3.68899e-06	3.96148e-06	3.89134e-06	3.84727e-06	1.61437e-06	1.52685e-06	1.77152e-06	1.63758e-06
1155	Flurbiprofen	0.639487384615385			29.2983	279.053	NEG	3.03449e-06	3.84961e-06	3.33487e-06	3.40632e-06	3.46339e-06	4.32171e-06	3.68317e-06	3.82276e-06	3.24991e-06	4.25294e-06	1.71209e-09	2.50152e-06
1156	Methoprene acid	0.638669			316.628	267.197	NEG	8.71865e-07	1.00761e-06	8.39659e-07	9.06377e-07	2.39931e-06	1.84533e-06	2.2469e-06	2.16385e-06	2.48815e-06	2.62822e-06	2.32083e-06	2.47907e-06
1157	Pyrimidinol	0.638668153846154			178.596	153.102	POS	6.63964e-05	6.51168e-05	6.23631e-05	6.46254e-05	0.000164143	0.000160426	0.000155682	0.000160084	0.000229868	0.000221893	0.000238901	0.000230221
1158	Thiabendazole	0.638361153846154			174.473	202.044	POS	0.000109394	0.000111319	0.000109324	0.000110012	0.000127733	0.000120626	0.000126117	0.000124825	0.000121703	0.000126586	0.000137053	0.000128447
1159		0.637792307692308			220.371	110.06	POS	2.20691e-05	2.24081e-05	2.14235e-05	2.19669e-05	5.56653e-06	5.63641e-06	7.28424e-06	6.16239e-06	3.91863e-06	5.09743e-06	4.94801e-06	4.65469e-06
1160	C-2 Ceramide	0.637675769230769			400.713	340.286	NEG	2.04434e-06	2.29621e-06	2.00075e-06	2.11377e-06	4.66993e-06	4.68932e-06	4.69697e-06	4.68541e-06	7.19977e-06	7.03553e-06	6.95808e-06	7.06446e-06
1161	Pinacidil	0.637605846153846			222.295	244.156	NEG	4.30185e-06	4.34601e-06	4.25859e-06	4.30215e-06	2.05051e-05	2.01521e-05	2.18625e-05	2.08399e-05	6.93647e-06	6.92537e-06	6.46516e-06	6.77566e-06
1162	Phe Ala Ser	0.637462230769231			164.053	324.155	POS	0.000114552	0.000114305	0.000115362	0.00011474	0.000136214	0.00013525	0.000135461	0.000135642	0.000119591	0.000132394	0.000130025	0.000127337
1163	(E)-2-Butenyl-4-methyl-threonine	0.634797923076923			132.875	188.128	POS	4.15283e-05	3.98385e-05	7.85824e-05	5.33164e-05	7.31549e-05	7.40796e-05	2.60319e-05	5.77555e-05	7.20863e-06	2.08686e-05	2.16391e-05	1.65721e-05
1164	Alanyl-Isoleucine	0.634609923076923			130.64	203.139	POS	0.000141433	0.0001396	0.000132846	0.00013796	7.7231e-05	7.7552e-05	8.4301e-05	7.96946e-05	3.74187e-05	5.06347e-05	4.06398e-05	4.28978e-05
1165	Gln Trp Phe	0.634317615384615			250.833	480.223	POS	4.64855e-06	4.19838e-06	4.52497e-06	4.4573e-06	5.29816e-06	5.01464e-06	4.98132e-06	5.09804e-06	5.80514e-06	5.50756e-06	6.18627e-06	5.83299e-06
1166	Valaciclovir	0.634127			162.254	323.146	NEG	1.41258e-06	1.58731e-06	1.6216e-06	1.5405e-06	3.50114e-07	1.12217e-06	1.04154e-06	8.37944e-07	5.01471e-07	8.66742e-07	4.95951e-07	6.21388e-07
1167	3-(4-HYDROXYPHENYL)LACTATE	0.632818846153846			57.2368	181.051	NEG	6.48227e-06	6.26098e-06	5.74518e-06	6.16281e-06	5.95758e-06	5.40391e-06	1.73406e-09	3.78774e-06	8.04055e-06	1.20921e-05	1.20652e-05	1.07326e-05
1168	Sorbitol	0.629015			504.887	181.072	NEG	9.03343e-06	1.97805e-05	9.17216e-06	1.2662e-05	1.90488e-05	1.80903e-06	5.49443e-06	8.78409e-06	1.45765e-05	1.44138e-05	7.16112e-07	9.90215e-06
1169	Isoschaftoside	0.628057846153846			199.066	563.142	NEG	3.82239e-05	3.75924e-05	3.6153e-05	3.73231e-05	4.68703e-05	4.49138e-05	4.65668e-05	4.6117e-05	5.71077e-05	5.3684e-05	5.36158e-05	5.48025e-05
1170	Tetrahydrofuran	0.627903615384615			69.6813	73.0648	POS	0.000114976	0.000140373	0.000142219	0.000132522	0.000109368	0.000124794	0.000117377	0.00011718	0.000100581	7.93378e-05	0.000139722	0.000106547
1171	Met-Asn-OH	0.626208461538462			215.099	370.068	NEG	8.24467e-05	8.59084e-05	8.45023e-05	8.42858e-05	5.85064e-05	5.66505e-05	5.81236e-05	5.77602e-05	5.97299e-05	5.71302e-05	5.40845e-05	5.69815e-05
1172	11Z-hexadecenoic acid	0.625808769230769			429.308	255.232	POS	8.19064e-06	7.85657e-06	8.46487e-06	8.1707e-06	8.43433e-06	8.89199e-06	9.32656e-06	8.88429e-06	1.26398e-05	1.16492e-05	1.2503e-05	1.2264e-05
1173	Mesaconic acid	0.625340769230769			56.6476	129.02	NEG	4.53406e-06	5.64202e-06	4.19658e-06	4.79089e-06	3.50183e-06	4.02572e-06	4.0872e-06	3.87158e-06	3.091e-06	3.30276e-06	3.30997e-06	3.23458e-06
1174	Aldosine	0.624993461538461			203.214	255.134	POS	3.05554e-05	3.28106e-05	3.23101e-05	3.1892e-05	1.87568e-05	2.04729e-05	2.03924e-05	1.98741e-05	1.54378e-05	1.55255e-05	1.68175e-05	1.59269e-05
1175	MEDICA 16	0.624936615384615			455.765	343.284	POS	8.23008e-06	9.14443e-06	8.39184e-06	8.58879e-06	5.67513e-06	1.14423e-05	5.73944e-06	7.61895e-06	3.2579e-06	3.24786e-06	1.71209e-09	2.16916e-06
1176	1-(3-(Trifluoromethyl)phenyl)piperazine	0.624754461538461			197.714	231.113	POS	0.00147322	0.00154102	0.00147667	0.00149697	0.00161408	0.00154278	0.00167381	0.00161022	0.00225878	0.00230856	0.00243354	0.00233363
1177	L-prolyl-L-phenylalanine	0.624051153846154			197.03	263.139	POS	9.86131e-05	0.000104657	9.31596e-05	9.88098e-05	0.000179679	0.000172764	0.000178692	0.000177045	0.000167364	0.000167181	0.000175232	0.000169926
1178	5,6-Dihydroxy-3-methyl-2-oxo-1,2,5,6-tetrahydroquinoline	0.620381461538462			185.248	194.081	POS	1.62138e-05	1.66233e-05	1.30469e-05	1.52947e-05	9.80924e-06	8.04862e-06	9.04474e-06	8.96753e-06	6.96301e-06	7.36062e-06	7.59473e-06	7.30612e-06
1179	Proline-hydroxyproline	0.620048076923077			152.58	227.104	NEG	3.80521e-05	3.91459e-05	3.91728e-05	3.87903e-05	1.9178e-05	1.78255e-05	1.88015e-05	1.86017e-05	1.0295e-05	1.07084e-05	1.05432e-05	1.05155e-05
1180	Isoacoramone	0.619759076923077			322.477	225.112	POS	4.14212e-06	3.89057e-06	3.89583e-06	3.97617e-06	6.11918e-06	5.77637e-06	6.45915e-06	6.11823e-06	4.65892e-06	4.77326e-06	4.98729e-06	4.80649e-06
1181		0.619683692307692			181.316	263.14	NEG	1.11922e-05	1.14466e-05	1.08899e-05	1.11763e-05	6.49821e-06	5.86382e-06	6.27383e-06	6.21196e-06	3.5073e-06	3.74078e-06	3.41586e-06	3.55464e-06
1182	Semilepidinoside A	0.619560384615385			164.528	337.139	POS	2.40947e-05	2.22948e-05	2.28635e-05	2.30843e-05	1.51353e-05	1.54135e-05	1.91749e-05	1.65746e-05	1.41849e-05	1.47087e-05	1.43418e-05	1.44118e-05
1183	N-Acetyl-L-glutamic acid	0.619109307692308			71.7317	190.071	POS	8.61699e-06	8.92929e-06	8.39401e-06	8.64676e-06	1.85233e-05	1.78189e-05	1.68031e-05	1.77151e-05	2.50221e-05	2.52774e-05	2.54808e-05	2.52601e-05
1184	ribosylimidazoleacetic acid	0.618612230769231			76.7248	259.092	POS	0.000293491	0.000294722	0.000291992	0.000293402	0.000329912	0.000334611	0.000333228	0.000332584	0.000258631	0.000262518	0.000275835	0.000265661
1185	2-Deoxy-2,3-dehydro-N-acetylneuraminic acid	0.618397615384615			34.451	292.102	POS	0.000113497	0.000123095	0.000119398	0.000118663	0.000153016	0.000149635	0.000147915	0.000150188	0.000123733	0.000138584	0.000134934	0.000132417
1186	CB-25	0.617326846153846			410.789	402.302	NEG	6.57579e-06	6.91273e-06	6.68928e-06	6.72593e-06	1.96611e-05	1.77862e-05	2.0761e-05	1.94028e-05	1.97703e-05	2.01905e-05	2.14405e-05	2.04671e-05
1187	9-Hydroxyfluorene	0.616002461538462			379.103	183.08	POS	2.75377e-05	2.93925e-05	2.73232e-05	2.80845e-05	3.23126e-05	3.09171e-05	3.18782e-05	3.17027e-05	2.9379e-05	2.99244e-05	3.03634e-05	2.98889e-05
1188	GRAYANOTOXIN I	0.615357769230769			266.614	411.237	NEG	1.39308e-06	1.35979e-06	1.31172e-06	1.35486e-06	2.05617e-06	1.8063e-06	1.8209e-06	1.89446e-06	1.96947e-06	1.78464e-06	2.35816e-06	2.03743e-06
1189	Secobarbital	0.614925153846154			181.761	237.125	NEG	8.48476e-06	8.87131e-06	8.65363e-06	8.6699e-06	2.18518e-06	2.27097e-06	2.58256e-06	2.34623e-06	2.52757e-06	2.8214e-06	2.69573e-06	2.68157e-06
1190	Pro Trp	0.613896461538461			196.297	302.15	POS	1.82534e-05	2.03638e-05	1.97955e-05	1.94709e-05	1.48731e-05	1.73221e-05	1.4199e-05	1.54647e-05	1.74949e-05	1.60435e-05	1.82535e-05	1.72639e-05
1191	Zalcitabine	0.612946307692308			128.486	210.089	NEG	2.50388e-05	2.47206e-05	2.70764e-05	2.56119e-05	1.94085e-05	1.8929e-05	2.29266e-05	2.04214e-05	1.25718e-05	1.3681e-05	1.50389e-05	1.37639e-05
1192		0.612827923076923			191.528	116.051	NEG	5.13979e-06	7.98606e-06	5.41973e-06	6.18186e-06	7.47141e-06	4.98961e-06	5.29913e-06	5.92005e-06	7.63069e-06	7.89261e-06	8.52918e-06	8.01749e-06
1193	Dihomo-alpha-linolenic acid (20:3(n-3))	0.611646230769231			490.709	305.249	NEG	3.89722e-05	3.53781e-05	3.63786e-05	3.69096e-05	5.49388e-05	5.44993e-05	5.86261e-05	5.60214e-05	6.93713e-05	7.5978e-05	8.62993e-05	7.72162e-05
1194	Melicopicine	0.611519846153846			260.222	330.133	POS	2.72861e-06	3.21512e-06	2.92789e-06	2.95721e-06	7.7494e-06	7.42332e-06	8.24823e-06	7.80699e-06	6.55386e-06	7.65009e-06	7.78577e-06	7.32991e-06
1195	PC(20:4(5Z,8Z,11Z,14Z)/16:0)[U]	0.611437307692308			423.653	782.566	POS	8.07965e-05	1.32712e-05	4.23183e-05	4.5462e-05	4.05314e-05	6.45972e-05	5.10941e-05	5.20742e-05	2.59121e-05	6.53833e-05	4.5672e-05	4.56558e-05
1196	Hydroxyprolyl-Isoleucine	0.611354923076923			187.118	245.15	POS	1.5994e-05	1.63597e-05	1.59935e-05	1.61157e-05	0.000152837	0.000154715	0.000144062	0.000150538	0.000134312	0.00013466	0.000139151	0.000136041
1197	2,2`,4,4`-Tetrahydroxybenzophenone	0.611239230769231			29.4047	245.043	NEG	7.51808e-05	7.41329e-05	8.35563e-05	7.76233e-05	6.91656e-05	5.86659e-05	6.50921e-05	6.43079e-05	3.05735e-05	3.2139e-05	3.13065e-05	3.13396e-05
1198	Phytyl phosphate	0.610044076923077			298.915	377.279	POS	1.37624e-05	1.33213e-05	1.22219e-05	1.31019e-05	2.41269e-05	2.7554e-05	2.76392e-05	2.644e-05	2.08801e-05	2.14023e-05	2.32039e-05	2.18288e-05
1199	N-omega-Acetylhistamine	0.609781384615385			599.519	154.097	POS	2.33309e-05	2.78421e-05	3.31317e-05	2.81016e-05	4.12219e-05	4.89123e-05	4.645e-05	4.55281e-05	3.37941e-05	3.0044e-05	1.71209e-09	2.12799e-05
1200	Imiquimod	0.606609615384615			239.604	241.143	POS	4.26911e-06	4.64967e-06	4.51589e-06	4.47822e-06	5.24062e-06	5.40356e-06	4.6718e-06	5.10533e-06	5.09816e-06	5.17776e-06	5.40561e-06	5.22717e-06
1201	8-iso-16-cyclohexyl-tetranor Prostaglandin E2	0.605637692307692			355.429	377.231	NEG	7.24442e-06	6.60877e-06	6.06135e-06	6.63818e-06	1.05237e-05	9.49134e-06	1.00828e-05	1.00326e-05	1.34283e-05	1.24351e-05	1.38219e-05	1.32284e-05
1202	Annoglabasin F	0.604619461538462			408.486	379.245	POS	5.19516e-06	4.96786e-06	5.31337e-06	5.1588e-06	5.54841e-06	5.7039e-06	6.41539e-06	5.88923e-06	2.09843e-06	2.34506e-06	2.32378e-06	2.25576e-06
1203	Valine	0.604233			56.0923	116.072	NEG	8.19434e-05	8.78144e-05	8.18921e-05	8.38833e-05	6.40019e-05	4.88635e-05	5.55569e-05	5.61407e-05	0.000110754	0.000121121	8.87739e-05	0.000106883
1204	Enicoflavine	0.604098692307692			167.862	212.092	POS	2.08635e-05	2.06522e-05	2.16815e-05	2.10658e-05	1.54188e-05	1.44793e-05	1.47406e-05	1.48796e-05	9.28285e-06	1.0122e-05	1.02413e-05	9.88203e-06
1205	2-Isopropyl-1,4-benzenediol	0.603281692307692			460.123	153.091	POS	9.05598e-06	4.15974e-06	5.00155e-06	6.07243e-06	2.6993e-06	2.44375e-06	4.17297e-06	3.10534e-06	3.97121e-06	7.4135e-06	6.50397e-06	5.96289e-06
1206	Pandamarilactam 3x	0.602698923076923			272.69	236.128	POS	1.43219e-05	1.46107e-05	1.47928e-05	1.45751e-05	1.69426e-05	1.62607e-05	1.92479e-05	1.74837e-05	2.46701e-05	2.33806e-05	2.56063e-05	2.45523e-05
1207	N-Methylglutamic acid	0.602376615384615			34.7916	160.062	NEG	0.000103276	0.000114289	0.000106968	0.000108178	0.000119887	9.58964e-05	9.75563e-05	0.000104446	0.000230417	0.000247164	0.000222114	0.000233232
1208	threo-Syringoylglycerol	0.600332230769231			198.33	245.1	POS	3.60428e-05	3.96389e-05	3.83014e-05	3.79944e-05	2.07262e-05	2.05223e-05	2.13778e-05	2.08755e-05	1.08749e-05	1.04656e-05	1.22507e-05	1.11971e-05
1209					301.845	234.149	POS	2.25439e-06	2.5211e-06	2.16396e-06	2.31315e-06	1.37157e-05	1.48006e-05	1.47871e-05	1.44345e-05	6.83976e-06	7.65228e-06	7.61912e-06	7.37039e-06
1210					176.195	192.067	NEG	4.10391e-06	4.33156e-06	4.06544e-06	4.16697e-06	4.60551e-06	3.96997e-06	4.49453e-06	4.35667e-06	1.69045e-09	3.91386e-06	1.71209e-09	1.30576e-06
1211					205.414	219.113	POS	1.68525e-05	1.9938e-05	1.87628e-05	1.85178e-05	1.31512e-05	1.31165e-05	1.38828e-05	1.33835e-05	7.64661e-06	8.62896e-06	8.77973e-06	8.35177e-06
1212					156.292	456.206	POS	1.27042e-06	1.45083e-06	1.68963e-06	1.4703e-06	1.92277e-06	2.33811e-06	2.3621e-06	2.20766e-06	1.8805e-06	2.14313e-06	2.48757e-06	2.1704e-06
1213					168.694	231.134	POS	1.60682e-05	7.7476e-06	6.78216e-06	1.01993e-05	3.92193e-05	3.63183e-05	0.00010192	5.91524e-05	0.00019759	0.000206675	0.000202143	0.000202136
1214					144.922	101.06	POS	1.09963e-05	1.19718e-05	1.18462e-05	1.16048e-05	1.96764e-05	1.80313e-05	2.02598e-05	1.93225e-05	2.64445e-05	2.56505e-05	2.6807e-05	2.63007e-05
1215					257.486	390.202	POS	1.60852e-09	8.95887e-06	9.34993e-06	6.10347e-06	4.96465e-06	3.98847e-06	4.70017e-06	4.5511e-06	2.78564e-06	3.05527e-06	3.4064e-06	3.08244e-06
1216					452.243	768.551	POS	1.53566e-05	1.73226e-05	1.67942e-05	1.64911e-05	1.71483e-09	2.43511e-05	2.28215e-05	1.57248e-05	2.7288e-05	1.69537e-05	3.33051e-05	2.58489e-05
1217					378.009	368.281	NEG	1.40966e-06	1.33581e-06	1.21859e-06	1.32136e-06	2.79495e-06	2.88284e-06	2.55008e-06	2.74262e-06	2.94493e-06	2.93519e-06	2.43135e-06	2.77049e-06
1218					244.629	286.155	POS	5.26013e-06	5.88055e-06	5.22175e-06	5.45415e-06	2.85734e-06	3.09133e-06	3.40026e-06	3.11631e-06	2.52433e-06	2.57676e-06	2.44184e-06	2.51431e-06
1219					131.397	279.135	POS	1.45842e-05	1.45858e-05	1.32091e-05	1.41264e-05	1.87047e-06	1.83232e-06	7.43251e-06	3.71177e-06	8.80129e-06	7.64759e-06	8.00971e-06	8.15286e-06
1220					467.016	254.248	POS	1.01439e-05	8.03823e-06	6.90324e-06	8.36181e-06	1.03608e-05	9.36904e-06	1.05941e-05	1.0108e-05	1.3074e-05	1.40678e-05	1.24478e-05	1.31965e-05
1221					177.601	151.04	NEG	6.10748e-06	4.10654e-06	3.84823e-06	4.68742e-06	7.28868e-06	4.37126e-06	4.54866e-06	5.40287e-06	6.15381e-06	6.34114e-06	7.49195e-06	6.6623e-06
1222					223.634	228.123	POS	1.74072e-05	1.77236e-05	1.69967e-05	1.73759e-05	5.71362e-06	5.46541e-06	5.28073e-06	5.48659e-06	1.94099e-06	1.52684e-06	2.4019e-06	1.95658e-06
1223					159.296	310.139	POS	6.77661e-06	7.05107e-06	7.13282e-06	6.98683e-06	5.52573e-06	6.25123e-06	5.04411e-06	5.60702e-06	5.66163e-06	6.56114e-06	6.37688e-06	6.19988e-06
1224					172.535	163.04	NEG	3.61514e-06	3.37949e-06	3.44911e-06	3.48125e-06	2.85608e-06	2.58297e-06	2.84533e-06	2.76146e-06	3.03675e-06	2.78368e-06	2.61026e-06	2.81023e-06
1225					168.262	229.155	POS	0.000690476	0.000664635	0.000673536	0.000676216	0.00065093	0.000616534	0.000635995	0.000634487	0.000462069	0.000483408	0.000493618	0.000479699
1226					248.768	270.077	NEG	4.12429e-07	4.01747e-07	3.25251e-07	3.79809e-07	5.18564e-07	4.00658e-07	4.84716e-07	4.67979e-07	4.2625e-07	3.74389e-07	3.13863e-07	3.71501e-07
1227					438.279	299.258	POS	8.06359e-07	5.61957e-07	1.0011e-06	7.89805e-07	1.62747e-06	1.65117e-06	1.37608e-06	1.55157e-06	1.30459e-05	1.35305e-05	1.00001e-05	1.21922e-05
1228					304.117	183.102	POS	3.12062e-06	2.82257e-06	2.98703e-06	2.97674e-06	3.76917e-06	4.01142e-06	4.25778e-06	4.01279e-06	4.08537e-06	3.19923e-06	4.62077e-06	3.96846e-06
1229					114.414	217.155	POS	2.44724e-06	2.71904e-06	2.72674e-06	2.63101e-06	3.4643e-06	3.47308e-06	3.69544e-06	3.54427e-06	8.97182e-06	7.87727e-06	9.82143e-06	8.89017e-06
1230					432.07	522.356	POS	1.33401e-05	1.40065e-05	1.42453e-05	1.3864e-05	3.5878e-05	5.59846e-05	3.94903e-05	4.37843e-05	2.50986e-05	2.57848e-05	2.45447e-05	2.51427e-05
1231					169.294	452.214	POS	0.00033169	0.00034694	0.000355146	0.000344592	0.000281742	0.000263415	0.000274185	0.000273114	0.000165946	0.000189895	0.000179846	0.000178562
1232					252.848	190.051	NEG	1.55766e-06	1.54164e-06	1.19679e-06	1.43203e-06	8.29183e-07	6.43867e-07	5.87484e-07	6.86845e-07	5.96091e-07	4.95932e-07	5.02684e-07	5.31569e-07
1233					183.828	227.092	POS	2.5599e-07	9.04028e-06	3.00129e-06	4.09919e-06	9.3054e-07	8.1219e-07	2.77945e-06	1.50739e-06	1.23222e-05	1.29191e-05	1.31128e-05	1.27847e-05
1234					153.705	295.129	POS	1.60852e-09	2.0334e-05	1.62438e-09	6.77908e-06	2.08778e-05	2.11288e-05	2.12415e-05	2.10827e-05	1.83279e-05	1.85483e-05	1.71209e-09	1.22926e-05
1235					129.127	132.102	POS	0.000110509	0.000264685	0.000107121	0.000160772	0.000241037	0.000283997	7.69582e-05	0.000200664	0.000254188	0.000102776	9.94561e-05	0.00015214
1236					206.561	301.139	POS	2.79624e-05	2.83471e-05	2.75288e-05	2.79461e-05	2.87199e-05	2.94678e-05	2.84503e-05	2.88793e-05	2.01185e-05	2.16645e-05	2.01237e-05	2.06356e-05
1237					165.085	357.213	POS	6.24349e-05	5.03537e-05	6.12457e-05	5.80114e-05	2.3151e-05	2.20073e-05	2.64399e-05	2.3866e-05	1.15983e-05	1.29453e-05	1.23854e-05	1.23097e-05
1238					278.757	237.148	POS	4.44162e-06	2.30655e-06	2.17571e-06	2.97463e-06	3.96582e-06	4.14877e-06	4.29015e-06	4.13491e-06	8.92461e-06	9.20102e-06	9.656e-06	9.26054e-06
1239					141.144	137.071	POS	1.81455e-06	2.28605e-06	2.17236e-06	2.09099e-06	1.4456e-06	1.5225e-06	1.16836e-06	1.37882e-06	7.50736e-07	1.70394e-09	6.24975e-07	4.59138e-07
1240					192.355	217.097	POS	0.000553234	0.000578651	0.00056777	0.000566552	0.000484843	0.000451036	0.000481291	0.00047239	0.000318264	0.000315824	0.000318675	0.000317588
1241					327.377	323.102	POS	0.000137653	0.000139785	0.000138099	0.000138513	4.71072e-05	4.21477e-05	4.98539e-05	4.63696e-05	6.40391e-05	6.15885e-05	6.56379e-05	6.37552e-05
1242					633.24	154.097	POS	2.41643e-05	2.31429e-05	0.000109195	5.21672e-05	0.000130896	0.00011812	2.70078e-05	9.2008e-05	3.33953e-05	5.8971e-05	4.04229e-05	4.42631e-05
1243					256.356	300.123	POS	2.30593e-06	4.03511e-06	2.02822e-06	2.78975e-06	4.78589e-06	4.21621e-06	4.78233e-06	4.59481e-06	9.50086e-06	1.01258e-05	1.01909e-05	9.93917e-06
1244					203.71	565.155	POS	6.89455e-05	7.00068e-05	7.15811e-05	7.01778e-05	7.83e-05	8.17561e-05	8.68809e-05	8.23123e-05	8.08922e-05	8.42496e-05	9.40512e-05	8.63977e-05
1245					151.704	367.16	POS	1.60852e-09	1.28855e-06	1.31738e-06	8.6918e-07	1.13083e-06	4.17854e-07	2.78073e-07	6.08918e-07	6.14519e-07	5.42041e-07	1.01242e-06	7.22993e-07
1246					247.366	269.128	POS	1.08483e-05	1.26064e-05	1.13659e-05	1.16069e-05	9.36038e-06	8.38872e-06	8.68623e-06	8.81178e-06	7.21597e-06	7.63018e-06	7.74175e-06	7.5293e-06
1247					509.356	563.505	NEG	0.000134196	0.00014326	0.000155721	0.000144392	0.00015122	0.000177418	0.000179227	0.000169288	0.000226456	0.000214589	0.000225197	0.000222081
1248					136.2	154.05	POS	5.15153e-06	4.85706e-06	4.39251e-06	4.80037e-06	5.38194e-06	5.6908e-06	1.73406e-09	3.69149e-06	4.40489e-06	5.76991e-06	4.00145e-06	4.72542e-06
1249					130.911	388.219	POS	1.33409e-05	1.47561e-05	1.45487e-05	1.42152e-05	1.06363e-05	5.20727e-06	4.87775e-06	6.90711e-06	1.79409e-06	2.27604e-06	2.1048e-06	2.05831e-06
1250					279.882	319.165	POS	1.09509e-05	1.08827e-05	1.15189e-05	1.11175e-05	8.37202e-06	7.921e-06	8.52166e-06	8.27156e-06	2.88352e-06	3.33675e-06	3.07083e-06	3.09703e-06
1251					267.619	222.112	POS	8.09087e-05	8.47248e-05	8.06501e-05	8.20945e-05	2.847e-05	3.17263e-05	3.08891e-05	3.03618e-05	1.38544e-05	1.52426e-05	1.49128e-05	1.46699e-05
1252					105.519	145.05	POS	1.43816e-05	1.67087e-09	1.42544e-05	9.54588e-06	1.35705e-05	9.32637e-06	1.40323e-05	1.23097e-05	2.00621e-05	9.9962e-06	1.75912e-05	1.58832e-05
1253					161.734	373.244	POS	1.60562e-05	1.58329e-05	1.19717e-05	1.46203e-05	7.82549e-06	7.11101e-06	5.42543e-06	6.78731e-06	1.44997e-06	1.60283e-06	1.80079e-06	1.61786e-06
1254					302.329	280.154	POS	1.74931e-05	1.74462e-05	1.67326e-05	1.7224e-05	9.98505e-05	0.000104118	0.000102048	0.000102005	5.212e-05	5.68583e-05	5.58148e-05	5.4931e-05
1255					250.951	229.061	POS	9.76465e-05	9.14234e-05	9.62056e-05	9.50918e-05	8.51473e-05	9.10697e-05	9.64231e-05	9.08801e-05	4.18946e-05	4.07034e-05	4.49839e-05	4.25273e-05
1256					191.889	275.102	POS	1.46853e-05	1.60139e-05	1.2007e-05	1.42354e-05	8.30314e-06	8.78109e-06	9.19846e-06	8.7609e-06	9.78621e-06	1.21607e-05	1.04053e-05	1.07841e-05
1257					45.0355	147.076	POS	3.0883e-05	1.67087e-09	2.92237e-05	2.00361e-05	3.10914e-05	2.96477e-05	3.32692e-05	3.13361e-05	3.02899e-05	3.35905e-05	3.46524e-05	3.28443e-05
1258					331.559	317.14	NEG	2.07987e-05	1.95353e-05	1.62438e-09	1.34452e-05	1.88713e-05	1.96428e-05	1.99881e-05	1.95007e-05	1.85757e-05	1.79663e-05	1.84908e-05	1.83442e-05
1259					229.282	231.113	POS	8.00867e-06	7.80471e-06	8.85039e-06	8.22126e-06	4.47993e-06	5.22087e-06	4.90298e-06	4.86793e-06	6.5062e-06	6.58113e-06	5.70502e-06	6.26411e-06
1260					194.048	371.192	POS	4.14189e-05	4.41485e-05	4.21092e-05	4.25589e-05	2.48837e-05	2.46939e-05	2.33724e-05	2.43166e-05	1.33619e-05	1.38839e-05	1.4991e-05	1.40789e-05
1261					134.602	189.123	POS	0.000136423	0.000133124	0.000131519	0.000133689	8.89368e-05	9.06803e-05	9.43822e-05	9.13331e-05	6.48638e-05	6.69942e-05	7.01974e-05	6.73518e-05
1262					183.024	202.155	POS	1.14691e-05	1.1338e-05	8.58585e-06	1.04643e-05	3.91985e-06	4.08313e-06	4.09698e-06	4.03332e-06	1.15743e-06	8.85108e-07	1.02815e-06	1.02356e-06
1263					188.6	152.071	POS	2.36218e-05	2.36299e-05	2.37589e-05	2.36702e-05	1.0559e-05	1.33204e-05	9.73672e-06	1.12054e-05	1.40635e-05	1.29954e-05	1.2745e-05	1.3268e-05
1264					48.45	142.05	POS	7.67753e-05	7.89082e-05	7.92449e-05	7.83095e-05	6.14241e-05	6.31225e-05	6.01301e-05	6.15589e-05	4.07075e-05	4.30965e-05	4.45923e-05	4.27988e-05
1265					251.02	435.165	POS	8.38495e-06	8.30031e-06	8.56238e-06	8.41588e-06	9.0654e-06	8.82141e-06	9.03633e-06	8.97438e-06	8.16517e-06	8.15909e-06	9.60825e-06	8.64417e-06
1266					236.65	213.16	POS	8.54938e-05	8.54977e-05	8.25367e-05	8.45094e-05	4.74257e-05	4.53422e-05	4.63494e-05	4.63725e-05	1.75858e-05	1.87797e-05	2.00116e-05	1.87924e-05
1267					464.933	186.114	NEG	1.60852e-09	7.79197e-06	8.86155e-06	5.55171e-06	3.1162e-06	4.36918e-06	7.44197e-06	4.97579e-06	4.81994e-06	1.17647e-05	7.76888e-06	8.11784e-06
1268					41.0466	126.091	POS	3.49982e-05	3.67709e-05	3.73337e-05	3.63676e-05	3.19809e-05	1.6379e-09	1.73406e-09	1.06614e-05	3.09252e-05	1.70394e-09	3.62656e-05	2.23975e-05
1269					389.26	278.248	POS	1.50812e-05	1.31e-05	1.31955e-05	1.37922e-05	2.13291e-05	1.98552e-05	2.17499e-05	2.0978e-05	3.4763e-05	3.81195e-05	3.79582e-05	3.69469e-05
1270					169.79	171.113	POS	0.000120679	0.00012682	0.000122106	0.000123202	7.25766e-05	6.88326e-05	8.2133e-05	7.45141e-05	2.91349e-05	3.24429e-05	3.3366e-05	3.16479e-05
1271					57.0801	126.066	POS	5.68796e-05	6.16655e-05	6.09466e-05	5.98305e-05	3.67271e-05	3.38668e-05	3.60701e-05	3.55547e-05	1.46118e-05	1.41277e-05	1.3738e-05	1.41592e-05
1272					167.831	88.0406	NEG	3.98908e-06	4.79004e-06	3.57227e-06	4.11713e-06	6.67553e-06	5.95434e-06	6.36081e-06	6.33023e-06	6.82922e-06	7.21378e-06	3.62791e-06	5.89031e-06
1273					330.691	211.169	POS	4.64797e-05	4.54402e-05	4.3086e-05	4.5002e-05	4.63548e-05	4.43211e-05	4.89689e-05	4.65482e-05	4.77169e-05	4.59651e-05	5.01812e-05	4.79544e-05
1274					248.237	243.066	NEG	4.33559e-06	4.92608e-06	4.93365e-06	4.73177e-06	1.29653e-06	1.10315e-06	1.07242e-06	1.15737e-06	8.75633e-08	9.51286e-08	8.34359e-08	8.87093e-08
1275					152.699	231.134	POS	6.86646e-05	5.1975e-05	5.32358e-05	5.79585e-05	0.000112263	0.000119841	0.000110171	0.000114092	0.000296088	0.000295002	0.000572597	0.000387896
1276					632.727	166.016	NEG	1.60852e-09	4.69921e-05	3.78721e-05	2.82886e-05	4.19678e-05	1.6379e-09	2.51609e-05	2.23768e-05	3.8123e-05	2.89613e-05	4.14348e-05	3.6173e-05
1277					270.896	181.086	POS	2.60298e-06	2.17753e-06	2.37235e-06	2.38429e-06	5.38404e-06	5.25116e-06	5.43416e-06	5.35645e-06	1.16221e-05	1.08455e-05	1.10364e-05	1.1168e-05
1278					180.522	190.107	POS	1.60852e-09	1.67087e-09	1.62438e-09	1.63459e-09	1.69282e-05	1.55338e-05	1.68209e-05	1.64277e-05	1.48821e-05	1.44488e-05	1.47217e-05	1.46842e-05
1279					258.66	210.067	NEG	8.3079e-07	8.997e-07	8.49982e-07	8.60158e-07	1.74066e-06	1.26826e-06	1.39051e-06	1.46648e-06	2.96839e-06	2.84506e-06	2.91886e-06	2.91077e-06
1280					245.888	203.072	NEG	2.42732e-06	2.374e-06	2.35943e-06	2.38692e-06	1.43491e-06	1.216e-06	1.5633e-06	1.40474e-06	7.15529e-07	7.29869e-07	6.73247e-07	7.06215e-07
1281					155.916	107.05	NEG	5.34697e-05	5.45779e-05	5.09259e-05	5.29912e-05	0.000104258	0.000103954	0.000104351	0.000104188	0.000111853	0.000116464	0.000114203	0.000114173
1282					193.355	417.2	NEG	3.93292e-05	3.90983e-05	3.72562e-05	3.85612e-05	2.5899e-05	2.59336e-05	2.71125e-05	2.6315e-05	1.18014e-05	1.13145e-05	1.16994e-05	1.16051e-05
1283					171.303	101.06	POS	0.000116447	0.000121917	0.000122596	0.00012032	1.38023e-05	0.000124218	0.000134854	9.09579e-05	1.43288e-05	8.52287e-06	0.000142315	5.50556e-05
1284					40.4048	175.108	POS	7.6768e-05	7.35586e-05	7.03236e-05	7.35501e-05	7.73723e-05	0.000286652	8.09878e-05	0.000148337	8.70011e-05	0.000392565	0.000415862	0.000298476
1285					142.24	251.15	POS	6.14482e-05	6.32047e-05	6.13338e-05	6.19956e-05	4.37166e-05	4.17197e-05	4.20862e-05	4.25075e-05	2.60057e-05	2.54273e-05	2.86944e-05	2.67092e-05
1286					208.788	282.097	POS	3.98882e-06	4.02871e-06	4.13379e-06	4.05044e-06	4.07799e-06	4.1303e-06	4.1667e-06	4.125e-06	3.02738e-06	3.42899e-06	3.13185e-06	3.19607e-06
1287					309.949	285.207	NEG	1.83731e-07	2.45558e-07	2.59678e-07	2.29656e-07	3.23858e-07	4.17506e-07	4.44402e-07	3.95255e-07	7.77706e-07	8.51238e-07	8.6085e-07	8.29931e-07
1288					41.3229	98.9842	POS	9.78878e-05	0.000104349	0.000101779	0.000101339	9.2934e-05	9.39102e-05	9.38144e-05	9.35529e-05	5.81674e-05	6.70972e-05	6.68084e-05	6.40243e-05
1289					285.513	207.103	NEG	1.39752e-06	1.67087e-09	1.62438e-09	4.66938e-07	1.71483e-09	1.32503e-06	1.44942e-06	9.25387e-07	1.45216e-06	1.70394e-09	1.34319e-06	9.32351e-07
1290					444.19	430.333	NEG	2.42369e-06	2.46055e-06	2.46308e-06	2.44911e-06	2.61937e-06	2.17719e-06	2.8946e-06	2.56372e-06	3.07789e-06	3.0754e-06	3.04667e-06	3.06665e-06
1291					251.01	175.04	NEG	5.07749e-06	5.14954e-06	4.81758e-06	5.01487e-06	3.55052e-06	2.89405e-06	2.75957e-06	3.06805e-06	4.74384e-07	4.59446e-07	1.64165e-06	8.58494e-07
1292					142.51	210.077	NEG	7.99787e-06	8.37929e-06	8.3982e-06	8.25845e-06	5.81428e-06	5.87062e-06	6.40367e-06	6.02952e-06	5.17805e-06	5.29235e-06	4.66344e-06	5.04461e-06
1293					222.618	229.061	POS	2.30726e-05	2.53662e-05	2.34756e-05	2.39715e-05	1.76329e-05	1.77717e-05	1.75124e-05	1.7639e-05	1.42469e-05	1.37172e-05	1.4421e-05	1.41284e-05
1294					390.034	392.16	POS	1.0484e-05	1.06978e-05	1.08943e-05	1.0692e-05	4.80012e-06	5.01052e-06	4.93348e-06	4.91471e-06	6.34643e-06	7.62017e-06	7.13851e-06	7.03504e-06
1295					426.166	478.294	NEG	6.3532e-07	6.85257e-07	7.68226e-07	6.96268e-07	8.03559e-06	5.31431e-06	4.76811e-06	6.03934e-06	4.5935e-06	4.13423e-06	4.50483e-06	4.41085e-06
1296					420.861	518.322	POS	1.95641e-06	1.84459e-06	2.06787e-06	1.95629e-06	5.31911e-06	5.16182e-06	1.73406e-09	3.49422e-06	4.65322e-06	4.96787e-06	4.86935e-06	4.83015e-06
1297					304.773	254.082	NEG	3.59834e-06	3.65511e-06	3.75563e-06	3.66969e-06	1.09562e-06	1.1235e-06	1.27558e-06	1.1649e-06	4.72268e-07	5.09579e-07	4.33872e-07	4.71906e-07
1298					186.985	237.123	POS	8.64137e-06	1.03329e-05	9.40137e-06	9.45856e-06	5.62186e-06	5.52764e-06	5.28727e-06	5.47892e-06	5.10846e-06	5.12379e-06	5.02461e-06	5.08562e-06
1299					224.558	435.131	NEG	4.77755e-06	5.14353e-06	6.02112e-06	5.31407e-06	2.47402e-06	2.72076e-06	2.73218e-06	2.64232e-06	3.63668e-06	3.92016e-06	3.22669e-06	3.59451e-06
1300					325.717	274.274	POS	0.000425243	0.000460653	0.000545071	0.000476989	0.000663922	0.000663702	0.00026902	0.000532215	0.000322176	0.000283483	0.000293218	0.000299626
1301					53.8116	137.133	POS	5.40895e-05	5.56219e-05	5.51325e-05	5.4948e-05	5.65721e-05	5.6808e-05	5.88574e-05	5.74125e-05	5.8077e-05	1.70394e-09	1.71209e-09	1.93601e-05
1302					289.973	407.134	POS	9.73402e-06	9.50749e-06	9.7561e-06	9.66587e-06	3.54941e-06	4.07631e-06	4.05364e-06	3.89312e-06	6.53797e-06	6.44562e-06	7.42515e-06	6.80292e-06
1303					164.56	222.112	POS	3.30473e-05	3.32057e-05	3.33174e-05	3.31901e-05	1.9352e-05	1.93636e-05	1.97022e-05	1.94726e-05	8.36118e-06	7.76663e-06	8.05234e-06	8.06005e-06
1304					39.8693	158.082	NEG	2.83942e-05	8.94839e-06	1.98894e-05	1.90773e-05	1.89741e-05	1.68053e-05	7.09168e-06	1.42904e-05	6.79478e-06	6.99058e-06	2.04137e-05	1.13997e-05
1305					173.047	222.077	NEG	3.58307e-06	3.48907e-06	3.48199e-06	3.51804e-06	7.98375e-06	8.29451e-06	8.54364e-06	8.27397e-06	5.23433e-06	5.39578e-06	5.38054e-06	5.33688e-06
1306					214.825	203.083	NEG	1.09926e-06	1.05751e-06	1.10056e-06	1.08578e-06	5.46645e-07	5.24392e-07	5.40218e-07	5.37085e-07	4.59747e-07	5.09479e-07	4.58357e-07	4.75861e-07
1307					152.666	221.093	NEG	5.16575e-06	4.89561e-06	4.73509e-06	4.93215e-06	2.91794e-06	2.57779e-06	2.80925e-06	2.76832e-06	2.60162e-06	2.73854e-06	2.56418e-06	2.63478e-06
1308					187.523	469.21	NEG	1.13768e-05	1.09042e-05	1.11309e-05	1.11373e-05	1.71483e-09	1.01459e-05	1.04241e-05	6.85724e-06	1.10859e-05	1.08471e-05	1.08131e-05	1.09154e-05
1309					219.317	190.086	POS	1.07729e-05	6.87591e-06	6.91074e-06	8.18651e-06	0.000171676	0.00017779	0.000178053	0.00017584	0.000133727	0.000130616	0.000142557	0.000135633
1310					170.719	150.056	NEG	3.63334e-06	3.54485e-06	3.30081e-06	3.493e-06	2.23746e-06	1.84473e-06	2.03377e-06	2.03865e-06	2.6136e-06	2.83223e-06	1.79808e-06	2.41464e-06
1311					432.681	708.487	POS	3.95884e-06	3.97437e-06	3.55005e-06	3.82775e-06	9.17839e-06	1.01886e-05	1.04087e-05	9.92525e-06	3.1198e-06	3.55055e-06	3.65785e-06	3.44273e-06
1312					143.086	122.025	NEG	0.00012847	0.00013363	0.000128897	0.000130332	4.11739e-05	3.85192e-05	4.14924e-05	4.03952e-05	2.45467e-05	2.67751e-05	2.27914e-05	2.47044e-05
1313					530.704	169.052	NEG	4.51061e-05	1.67087e-09	0.000137075	6.07277e-05	8.57542e-05	2.98972e-05	8.20165e-06	4.12844e-05	4.72759e-05	4.40534e-05	2.41169e-05	3.84821e-05
1314					80.8341	113.06	POS	9.63465e-06	3.60954e-07	9.74048e-06	6.5787e-06	3.6516e-05	3.02424e-05	3.34778e-05	3.34121e-05	3.8994e-05	3.56349e-05	4.08475e-05	3.84921e-05
1315					142.267	113.06	POS	1.44862e-05	1.17379e-05	1.32843e-05	1.31695e-05	2.43247e-05	2.25596e-05	2.34333e-05	2.34392e-05	1.4876e-05	1.35896e-05	1.5063e-05	1.45095e-05
1316					635.998	132.057	NEG	0.000255675	1.67087e-09	0.000110473	0.00012205	0.000272079	0.000370595	0.000455484	0.000366053	0.000329852	0.000475448	0.00010289	0.00030273
1317					188.732	390.166	POS	1.77336e-05	1.69983e-05	1.83983e-05	1.77101e-05	1.60164e-05	1.50604e-05	1.53219e-05	1.54663e-05	2.18262e-05	2.16033e-05	2.33935e-05	2.22743e-05
1318					36.2706	228.098	POS	0.000102004	0.000103848	7.0797e-05	9.22165e-05	0.000139265	0.000135581	0.000132452	0.000135766	0.000103622	0.000127935	0.000135008	0.000122188
1319					389.463	330.336	POS	0.000170709	0.000188972	0.000183115	0.000180932	0.000196804	0.000177089	0.000239095	0.000204329	0.000132042	0.000157019	0.000149398	0.000146153
1320					34.2759	360.15	POS	5.5728e-05	5.31399e-05	5.21616e-05	5.36765e-05	0.000291667	0.000250991	0.000269686	0.000270781	0.000116784	0.000126417	0.000125586	0.000122929
1321					287.139	309.207	NEG	7.01972e-06	8.9143e-06	9.51507e-06	8.48303e-06	1.50077e-05	1.40282e-05	1.48704e-05	1.46354e-05	2.09064e-05	1.07656e-05	1.14222e-05	1.43647e-05
1322					395.579	737.455	POS	1.71383e-06	1.61213e-06	1.73914e-06	1.68836e-06	1.18613e-06	1.28143e-06	1.26431e-06	1.24396e-06	1.34806e-05	1.30648e-05	1.29132e-05	1.31528e-05
1323					423.405	416.317	NEG	1.79722e-06	1.69876e-06	1.56601e-06	1.68733e-06	3.97501e-06	3.79115e-06	4.53885e-06	4.10167e-06	3.96548e-06	3.60121e-06	3.61403e-06	3.72691e-06
1324					347.26	203.108	NEG	4.59619e-06	4.7797e-06	4.93552e-06	4.77047e-06	1.24753e-06	1.24106e-06	1.33027e-06	1.27295e-06	4.63621e-07	4.45908e-07	4.54172e-07	4.54567e-07
1325					504.407	391.289	NEG	0.000625399	0.000659476	0.000662606	0.00064916	0.000626528	0.000671394	0.000671779	0.000656567	0.000672328	0.00058844	0.000641094	0.000633954
1326					153.762	355.161	POS	0.000255475	0.000241776	0.000257681	0.000251644	0.000213785	0.000300252	0.000219342	0.00024446	1.69045e-09	1.70394e-09	0.000212706	7.0903e-05
1327					182.756	203.082	POS	3.19841e-06	3.49703e-06	2.998e-06	3.23115e-06	3.05645e-06	2.74188e-06	2.47306e-06	2.75713e-06	1.49132e-05	1.30459e-05	1.34315e-05	1.37969e-05
1328					347.331	265.148	NEG	4.72479e-06	5.20955e-06	5.77641e-06	5.23692e-06	5.51908e-06	5.13242e-06	4.69431e-06	5.11527e-06	4.42118e-06	4.17783e-06	1.71209e-09	2.86691e-06
1329					268.091	256.064	POS	2.71293e-07	2.41103e-07	1.27217e-07	2.13204e-07	3.26037e-07	2.43264e-07	2.46443e-07	2.71914e-07	8.86834e-07	8.01483e-07	1.03376e-06	9.07359e-07
1330					157.257	365.191	POS	7.74357e-05	0.000107037	8.00577e-05	8.81769e-05	4.01501e-05	4.0487e-05	4.04238e-05	4.03536e-05	1.56849e-05	1.11528e-05	1.414e-05	1.36592e-05
1331					295.55	211.075	POS	1.19143e-05	1.23317e-05	1.20214e-05	1.20891e-05	4.59777e-06	4.69491e-06	4.67025e-06	4.65431e-06	1.76105e-06	1.70043e-06	1.80696e-06	1.75614e-06
1332					182.756	244.154	POS	3.12681e-06	3.33862e-06	3.16441e-06	3.20995e-06	1.37898e-05	1.38724e-05	1.46223e-05	1.40948e-05	9.22458e-06	9.55908e-06	1.00322e-05	9.6053e-06
1333					3.85532	101.096	POS	0.000135573	0.000167096	0.000105274	0.000135981	1.71483e-09	7.77818e-05	0.00011412	6.3968e-05	0.000156972	0.000141863	0.000167068	0.000155301
1334					235.593	261.123	POS	6.06396e-06	5.96927e-06	6.19149e-06	6.07491e-06	4.78993e-06	4.4578e-06	4.88278e-06	4.71017e-06	5.14654e-06	5.62008e-06	5.61767e-06	5.46143e-06
1335					209.396	328.119	NEG	1.24602e-06	1.32011e-06	1.3343e-06	1.30014e-06	4.3392e-06	4.11556e-06	4.59137e-06	4.34871e-06	4.07969e-06	3.96018e-06	3.46804e-06	3.83597e-06
1336					243.365	312.124	NEG	5.67573e-06	6.37123e-06	5.98903e-06	6.012e-06	2.36865e-05	2.42912e-05	2.71385e-05	2.50387e-05	1.90288e-05	1.83977e-05	1.64736e-05	1.79667e-05
1337					350.456	422.17	POS	1.55092e-05	1.51315e-05	1.56702e-05	1.5437e-05	8.32441e-06	8.67538e-06	8.75769e-06	8.58583e-06	1.03425e-05	1.08526e-05	1.08228e-05	1.06726e-05
1338					254.461	271.109	NEG	1.54613e-05	1.83474e-05	1.51371e-05	1.63153e-05	9.10265e-06	1.01202e-05	9.26746e-06	9.49676e-06	8.72689e-06	9.03094e-06	8.22557e-06	8.66113e-06
1339					361.058	369.18	POS	1.17892e-05	1.22071e-05	1.24188e-05	1.21384e-05	4.03036e-06	1.39157e-06	2.02184e-06	2.48125e-06	5.28536e-07	9.05587e-07	4.28534e-07	6.20886e-07
1340					206.812	254.102	POS	4.96947e-06	5.68225e-06	5.74963e-06	5.46711e-06	1.71483e-09	6.78204e-06	1.73406e-09	2.26183e-06	4.42165e-06	7.80234e-06	4.85149e-06	5.69183e-06
1341					347.737	297.153	NEG	5.80605e-06	6.10084e-06	6.10727e-06	6.00472e-06	6.83815e-06	7.19685e-06	7.29888e-06	7.11129e-06	5.66516e-06	6.15578e-06	1.71209e-09	3.94088e-06
1342					524.224	430.331	POS	3.75557e-06	6.24202e-06	4.13379e-06	4.71046e-06	1.37102e-05	1.07565e-05	1.39138e-05	1.27935e-05	1.28806e-05	1.32758e-05	1.46887e-05	1.36151e-05
1343					267.309	309.207	NEG	1.64838e-06	1.61732e-06	1.61676e-06	1.62749e-06	1.89687e-06	1.72412e-06	1.62046e-06	1.74715e-06	2.44862e-06	2.28229e-06	2.36183e-06	2.36424e-06
1344					36.2958	256.094	NEG	0.000687276	0.000696043	0.000661211	0.00068151	0.000712406	0.00067817	0.000725154	0.000705244	0.000524113	0.000556067	0.000513797	0.000531326
1345					27.9338	232.976	NEG	7.0677e-06	6.51276e-06	6.85083e-06	6.81043e-06	6.18716e-06	5.01719e-06	5.85191e-06	5.68542e-06	6.00978e-06	6.09027e-06	6.80881e-06	6.30295e-06
1346					330.314	175.148	POS	3.2282e-05	3.37653e-05	3.33643e-05	3.31372e-05	3.59946e-05	3.37863e-05	1.73406e-09	2.32609e-05	3.56475e-05	3.61467e-05	3.77014e-05	3.64985e-05
1347					210.872	241.097	POS	2.45544e-05	2.74709e-05	2.55181e-05	2.58478e-05	1.92632e-05	1.70276e-05	2.08291e-05	1.904e-05	9.84841e-06	1.12375e-05	9.88607e-06	1.0324e-05
1348					300.447	213.056	NEG	4.80061e-06	5.00032e-06	5.45867e-06	5.08653e-06	4.03191e-06	3.88602e-06	3.98756e-06	3.96849e-06	4.1374e-07	5.00561e-07	4.51241e-07	4.55181e-07
1349					232.502	183.068	POS	1.61885e-05	1.56074e-05	1.47916e-05	1.55292e-05	1.23005e-05	1.19419e-05	1.04456e-05	1.15627e-05	7.06639e-06	7.21893e-06	8.76656e-06	7.68396e-06
1350					102.692	130.05	POS	1.60852e-09	0.000236627	0.000225963	0.000154197	0.000284549	0.000193161	0.000174277	0.000217329	1.69045e-09	0.00019721	0.000229492	0.000142234
1351					188.27	325.12	NEG	6.3552e-06	6.67769e-06	6.31475e-06	6.44921e-06	3.48573e-06	3.69485e-06	4.06521e-06	3.7486e-06	2.8109e-06	2.77345e-06	2.9358e-06	2.84005e-06
1352					22.6357	101.096	POS	2.20367e-06	1.89862e-06	7.71767e-05	2.7093e-05	0.000116282	9.86037e-07	0.000131866	8.30449e-05	1.96001e-06	2.33195e-06	7.62193e-05	2.68371e-05
1353					192.496	374.173	NEG	4.90758e-06	4.92599e-06	4.80512e-06	4.87956e-06	2.87574e-06	2.92514e-06	3.08824e-06	2.96304e-06	1.90693e-06	2.3053e-06	2.39529e-06	2.20251e-06
1354					630.711	211.074	NEG	1.60852e-09	5.76037e-05	6.9928e-05	4.25111e-05	1.71483e-09	6.76313e-05	6.30181e-05	4.35504e-05	5.61219e-05	6.7008e-05	7.04919e-05	6.45406e-05
1355					292.259	246.17	POS	3.86451e-06	3.52831e-06	3.56777e-06	3.65353e-06	2.04366e-05	2.07111e-05	1.92303e-05	2.0126e-05	6.58666e-06	6.46594e-06	6.95855e-06	6.67038e-06
1356					275.818	167.108	NEG	6.147e-07	4.92864e-07	6.44604e-07	5.84056e-07	1.3083e-06	1.31953e-06	1.29463e-06	1.30749e-06	2.70096e-06	3.23227e-06	2.54967e-06	2.82764e-06
1357					193.702	222.076	POS	5.2707e-06	4.68821e-06	4.80024e-06	4.91972e-06	3.94608e-06	3.89898e-06	4.30007e-06	4.04837e-06	2.46385e-06	1.19239e-06	2.82373e-06	2.15999e-06
1358					232.4	422.23	NEG	2.80091e-06	2.61921e-06	2.80226e-06	2.74079e-06	4.08415e-07	4.36183e-07	3.53853e-07	3.99484e-07	1.2056e-07	1.94715e-07	9.4196e-08	1.3649e-07
1359					235.625	201.102	POS	1.27485e-06	1.0496e-06	1.12705e-06	1.1505e-06	3.22746e-06	3.62366e-06	3.35085e-06	3.40066e-06	5.33139e-06	5.55899e-06	5.6791e-06	5.52316e-06
1360					380.768	424.286	NEG	6.07232e-07	7.67573e-07	6.49658e-07	6.74821e-07	9.90006e-07	1.10697e-06	1.27032e-06	1.12243e-06	2.17722e-06	2.24495e-06	3.17249e-06	2.53155e-06
1361					214.771	186.113	POS	1.31517e-05	1.33806e-05	1.29515e-05	1.31613e-05	1.71283e-05	1.55146e-05	1.60661e-05	1.62363e-05	1.32311e-05	1.70394e-09	1.30827e-05	8.77182e-06
1362					144.791	129.056	NEG	5.18673e-05	5.40562e-05	5.16872e-05	5.25369e-05	3.52499e-05	3.39242e-05	3.7165e-05	3.54464e-05	2.54015e-05	3.42568e-05	2.35012e-05	2.77199e-05
1363					245.932	163.133	POS	4.06485e-06	4.08887e-06	3.94142e-06	4.03171e-06	5.19381e-06	5.10121e-06	4.69659e-06	4.9972e-06	3.72703e-06	3.98022e-06	4.34375e-06	4.017e-06
1364					467.746	391.289	NEG	0.000276455	0.000270833	0.000279519	0.000275603	0.00025631	0.000187957	0.000285988	0.000243419	0.000195304	0.000198411	1.71209e-09	0.000131239
1365					151.169	245.095	POS	6.52466e-05	6.72387e-05	6.56331e-05	6.60395e-05	5.58133e-05	5.57998e-05	5.38322e-05	5.51484e-05	3.25512e-05	3.36553e-05	3.31109e-05	3.31058e-05
1366					115.015	212.103	POS	4.45295e-05	5.16883e-05	4.21198e-05	4.61125e-05	4.08153e-05	4.16366e-05	4.29283e-05	4.17934e-05	3.33659e-05	3.48722e-05	3.40183e-05	3.40855e-05
1367			1,2,3-Tris(chloromethoxy)propane	24.4525491467924	719.875	234.976	NEG	2.27775e-06	1.71421e-06	1.34995e-06	1.78064e-06	1.32821e-06	2.92672e-06	2.52728e-06	2.26073e-06	1.50281e-06	2.25183e-06	2.30222e-06	2.01895e-06
1369					719.416	380.942	NEG	1.60852e-09	1.10377e-06	4.66851e-07	5.24076e-07	1.71483e-09	8.56585e-07	1.73406e-09	2.86678e-07	1.69045e-09	1.70394e-09	1.71209e-09	1.70216e-09
1370					719.175	374.993	NEG	1.60852e-09	8.92525e-07	1.62438e-09	2.98586e-07	1.71483e-09	9.49611e-07	1.73406e-09	3.17687e-07	1.0375e-06	1.70394e-09	1.34912e-06	7.96109e-07
1371			8-Hydroxy-2-chlorodibenzofuran	-13.5441872405561	718.922	217.003	NEG	0.000168	0.000173274	0.000163702	0.000168325	0.000211352	0.000175564	0.000214652	0.000200523	0.000174506	0.000204516	1.71209e-09	0.000126341
1372					718.407	359.015	NEG	1.60852e-09	7.38501e-07	6.90425e-07	4.76845e-07	5.79969e-07	6.15239e-07	1.73406e-09	3.98981e-07	5.97084e-07	6.74977e-07	5.87926e-07	6.19996e-07
1373			Bromisovalum	13.0492079157857	717.293	220.996	NEG	1.60852e-09	1.48807e-06	1.10372e-06	8.64465e-07	1.78983e-06	8.55582e-07	1.79553e-06	1.48031e-06	1.12263e-06	1.33806e-06	1.46675e-06	1.30915e-06
1374					717.276	219.978	NEG	1.60852e-09	1.67087e-09	1.62438e-09	1.63459e-09	7.72736e-06	7.3909e-06	7.4865e-06	7.53492e-06	7.66163e-06	1.70394e-09	7.91369e-06	5.19234e-06
1375					716.567	146.966	NEG	9.92698e-05	0.000101583	9.57718e-05	9.8875e-05	1.71483e-09	0.000104196	9.38717e-05	6.60232e-05	8.84271e-05	9.12473e-05	1.71209e-09	5.98921e-05
1376			Hexanoic acid	2.33675527228557	716.543	115.077	NEG	6.47234e-06	5.48976e-06	5.58357e-06	5.84855e-06	1.71483e-09	1.6379e-09	1.73406e-09	1.6956e-09	1.69045e-09	1.70394e-09	1.71209e-09	1.70216e-09
1377					716.533	174.993	NEG	2.50817e-06	2.58407e-06	2.52104e-06	2.53776e-06	2.60454e-06	2.61503e-06	1.73406e-09	1.74043e-06	1.69045e-09	2.70755e-06	2.51841e-06	1.74255e-06
1378			4-Methyl-2-oxopentanoate	2.25793065695033	716.304	129.056	NEG	8.02181e-06	8.35904e-06	6.7083e-06	7.69638e-06	1.71483e-09	5.64193e-06	8.78144e-06	4.80836e-06	5.61631e-06	1.70394e-09	1.71209e-09	1.87324e-06
1379			(R)-2,3-Dihydroxypropane-1-sulfote	0.449855277914432	716.062	155.002	NEG	3.36585e-06	2.11535e-06	2.86813e-06	2.78311e-06	2.0368e-06	3.11736e-06	9.18597e-07	2.02425e-06	5.80034e-07	2.0297e-06	7.80857e-07	1.1302e-06
1380			2-Hydroxy-1,4-benzoquinone	2.53388324883869	715.901	123.009	NEG	2.64219e-06	2.60062e-06	1.2305e-06	2.15777e-06	7.15863e-07	2.7207e-06	2.81955e-06	2.08537e-06	2.747e-06	1.00251e-06	9.02654e-07	1.55072e-06
1381			Ethyl 3-oxohexanoate	1.29575195950642	715.709	157.087	NEG	3.51223e-06	4.34482e-06	1.62438e-09	2.61956e-06	5.43237e-06	4.11121e-06	1.73406e-09	3.18177e-06	5.31613e-06	1.37395e-06	4.86125e-06	3.85044e-06
1382			trans-4-Hydroxycyclohexanecarboxylate	1.56830981846557	715.558	143.072	NEG	1.34128e-06	2.47666e-06	1.62438e-09	1.27319e-06	4.28495e-06	3.87138e-06	5.47563e-06	4.54399e-06	1.23228e-06	1.70394e-09	2.17475e-06	1.13624e-06
1383					715.483	143.992	NEG	1.60852e-09	1.67087e-09	1.22845e-06	4.10578e-07	4.16717e-07	4.85899e-07	7.21531e-07	5.41382e-07	8.66276e-07	5.21702e-07	6.41708e-07	6.76562e-07
1384			2-Hydroxymucote semialdehyde	-14.5233902591915	715.139	141.017	NEG	3.12273e-05	8.99205e-06	9.20514e-05	4.40902e-05	1.09767e-05	9.82346e-05	9.72825e-05	6.88313e-05	9.74769e-05	8.9286e-06	9.37478e-06	3.85934e-05
1385			Phthalate	1.48471358203124	715.071	165.02	NEG	6.36743e-07	6.8432e-07	6.38133e-07	6.53066e-07	6.54434e-07	6.53646e-07	7.14046e-07	6.74042e-07	1.69045e-09	1.70394e-09	6.96878e-07	2.33424e-07
1386			Potassium acetate	0.47893809462742	715.032	96.9698	NEG	6.79635e-06	1.56793e-06	1.01293e-06	3.12574e-06	1.84764e-06	6.95854e-06	7.11437e-06	5.30685e-06	1.40034e-06	9.59174e-07	4.55977e-06	2.30643e-06
1387			4-Hydroxyphenylacetate	1.58602167875879	714.754	151.04	NEG	4.94432e-07	6.53456e-07	2.48163e-06	1.20984e-06	6.5756e-07	8.00328e-07	8.34144e-07	7.6401e-07	1.74098e-06	1.74151e-06	5.69229e-07	1.35057e-06
1388					714.319	102.064	NEG	7.00088e-07	7.45885e-07	1.62438e-09	4.82533e-07	1.71483e-09	1.6379e-09	7.63371e-07	2.55575e-07	7.70343e-07	7.39247e-07	1.71209e-09	5.03767e-07
1389			4-Hydroxybenzoate	1.57616131670831	714.294	137.025	NEG	1.60852e-09	7.54061e-07	1.20512e-06	6.53595e-07	1.45712e-06	6.20967e-07	3.65458e-07	8.14515e-07	1.73572e-06	1.32286e-06	4.98863e-07	1.18581e-06
1390			9-Oxononoic acid	2.09369297762889	714.175	171.103	NEG	2.62107e-06	1.96204e-06	3.05362e-06	2.54558e-06	5.56635e-06	6.34268e-06	4.24076e-06	5.38326e-06	1.69045e-09	5.44474e-06	1.36836e-06	2.2716e-06
1391					714.175	225.927	NEG	6.38571e-06	6.67323e-06	6.25214e-06	6.43703e-06	8.3564e-06	3.9075e-06	5.53034e-06	5.93142e-06	6.3994e-06	4.07526e-06	6.37627e-06	5.61698e-06
1392			2,4,5-Trichlorophenoxyacetic acid	12.9452289171116	714.036	252.926	NEG	7.51008e-07	1.67087e-09	8.19531e-07	5.2407e-07	9.21571e-07	7.43039e-07	8.8649e-07	8.50367e-07	9.65839e-07	8.6046e-07	9.32998e-07	9.19766e-07
1393			3-Methyl-2-oxobutanoic acid	2.36074242988623	713.784	115.04	NEG	7.83588e-06	4.83701e-06	7.32893e-06	6.66728e-06	6.56941e-06	8.05113e-06	6.97442e-06	7.19832e-06	6.71006e-06	5.68637e-06	1.71209e-09	4.13271e-06
1394			L-Aspartate 4-semialdehyde	1.69947596009983	713.764	116.036	NEG	1.60852e-09	8.09427e-07	8.05532e-07	5.38856e-07	9.6373e-07	1.6379e-09	6.07978e-07	5.24449e-07	8.10286e-07	6.17437e-07	4.50959e-07	6.26227e-07
1395			Pyrazimide	-23.73637272415	713.474	122.033	NEG	1.68255e-06	5.20727e-06	5.22142e-07	2.47065e-06	4.06062e-07	2.73832e-06	3.37235e-06	2.17225e-06	8.53842e-07	6.36594e-07	2.54004e-06	1.34349e-06
1396			Phenyl acetate	2.43201587035362	713.217	135.045	NEG	1.01827e-06	1.20014e-06	7.14871e-07	9.77759e-07	1.72466e-06	5.56847e-07	1.0629e-06	1.1148e-06	1.60537e-06	1.60189e-06	5.30782e-07	1.24601e-06
1397			(-)-11-Hydroxy-9,15,16-trioxooctadecanoic acid	0.755859500640495	712.456	341.197	NEG	6.28414e-07	3.56732e-07	4.03024e-07	4.62723e-07	7.47406e-07	3.33588e-07	6.88937e-07	5.89977e-07	3.28228e-07	3.78176e-07	3.13699e-07	3.40034e-07
1398			Succite	0.749117300596377	712.334	117.019	NEG	1.60852e-09	2.34134e-06	1.62438e-09	7.81525e-07	2.52447e-06	1.79949e-06	1.98011e-06	2.10136e-06	1.59076e-06	2.36098e-06	1.80395e-06	1.91856e-06
1399					712.048	119.947	NEG	3.14823e-06	3.27077e-06	3.30346e-06	3.24082e-06	3.69824e-06	1.6379e-09	3.67827e-06	2.45938e-06	3.31949e-06	3.60116e-06	3.52529e-06	3.48198e-06
1400			Propanoate	0.513781672102752	711.703	73.0296	NEG	2.04557e-06	1.67087e-09	1.62438e-09	6.82955e-07	2.90217e-06	1.38806e-06	1.73406e-09	1.43066e-06	2.50859e-06	2.81258e-06	2.3457e-06	2.55562e-06
1401					711.107	209.949	NEG	1.65393e-06	2.91322e-06	2.44417e-06	2.33711e-06	1.96427e-06	1.89054e-06	1.73406e-09	1.28552e-06	3.48908e-06	1.77388e-06	2.8414e-06	2.70145e-06
1402			Succinic anhydride	-21.6253594676331	710.736	99.0066	NEG	3.7134e-07	4.06655e-07	4.75501e-07	4.17832e-07	4.06976e-07	6.80042e-07	8.09503e-07	6.32174e-07	5.2123e-07	7.22059e-07	8.13434e-07	6.85575e-07
1403					710.641	173.966	NEG	9.93995e-07	9.60794e-07	9.2228e-07	9.59023e-07	1.23933e-06	1.15558e-06	8.81231e-07	1.09205e-06	1.69045e-09	1.08489e-06	9.44229e-07	6.76936e-07
1404			2-Hydroxy-2,4-pentadienoate	2.23252294757065	710.449	113.025	NEG	7.34959e-07	9.32834e-07	1.93357e-06	1.20045e-06	1.07258e-06	6.91806e-07	2.16131e-06	1.30857e-06	2.09344e-06	5.99033e-07	2.00513e-06	1.56587e-06
1405					710.389	142.02	NEG	1.60852e-09	3.61115e-07	3.36637e-07	2.3312e-07	5.93933e-07	4.31792e-07	5.12715e-07	5.12813e-07	4.66428e-07	5.49639e-07	1.71209e-09	3.3926e-07
1406			2-Oxobutanoate	1.35282219144217	710.347	101.025	NEG	1.14905e-05	1.10314e-05	2.06388e-06	8.19524e-06	4.50186e-06	5.81008e-06	4.55428e-06	4.95541e-06	1.0265e-05	9.17909e-06	5.68643e-06	8.37684e-06
1407			Ethyl isovalerate	2.15367882560414	710.195	129.092	NEG	1.11571e-06	7.78048e-07	1.76528e-07	6.90096e-07	1.27927e-06	6.67231e-07	1.76728e-06	1.23793e-06	1.86459e-06	7.57332e-07	1.35934e-06	1.32709e-06
1408			Sulfanilamide	-17.6123647012466	709.895	171.02	NEG	7.84886e-07	7.63874e-07	1.06448e-06	8.71081e-07	1.15563e-06	9.25792e-07	1.0447e-06	1.04204e-06	1.00549e-06	9.82045e-07	6.86314e-07	8.91284e-07
1409			4-Chloro-4'-biphenylol	-17.6151219157771	709.328	203.023	NEG	3.27454e-06	2.59931e-06	3.47225e-06	3.11537e-06	2.93673e-06	1.6379e-09	2.96028e-06	1.96621e-06	3.08862e-06	2.68118e-06	2.1887e-06	2.65283e-06
1410			Sodium methallylsulfote	-19.3675953945234	709.239	156.991	NEG	5.03379e-07	5.96353e-07	4.11312e-07	5.03682e-07	8.34337e-07	7.65927e-07	6.8356e-07	7.61275e-07	1.14415e-06	6.78705e-07	9.50305e-07	9.24388e-07
1411			4-Chlorophenol	2.02038556942493	708.873	126.996	NEG	4.12413e-07	8.46224e-07	7.16443e-07	6.5836e-07	6.0989e-07	4.93559e-07	5.7112e-07	5.5819e-07	6.52045e-07	1.70394e-09	6.1049e-07	4.21413e-07
1412			Benzoate	1.79511584208702	708.835	121.03	NEG	1.60852e-09	1.07014e-05	1.62438e-09	3.56821e-06	9.83403e-06	7.9898e-06	9.95698e-06	9.26027e-06	6.78433e-06	9.41906e-06	1.71209e-09	5.4017e-06
1413			Methylselenopyruvate	4.75343229550104	708.236	180.942	NEG	1.14585e-06	1.26357e-06	1.14941e-06	1.18628e-06	1.30556e-06	1.25104e-06	1.28694e-06	1.28118e-06	1.69045e-09	1.25211e-06	1.71209e-09	4.18504e-07
1414					706.895	101.981	NEG	5.44191e-07	4.09803e-07	7.45842e-07	5.66612e-07	4.77296e-07	9.31717e-07	8.97252e-07	7.68755e-07	6.21918e-07	1.08025e-06	6.88658e-07	7.96942e-07
1415			2-Hydroxymethylclavam	1.37042635809514	706.534	142.051	NEG	3.01211e-06	3.76392e-06	3.01487e-06	3.26363e-06	3.65164e-06	2.76597e-06	2.78665e-06	3.06809e-06	3.33608e-06	1.70394e-09	1.71209e-09	1.11316e-06
1416					706.472	118.942	NEG	4.0705e-07	4.985e-07	4.14256e-07	4.39935e-07	4.76136e-07	4.43339e-07	1.73406e-09	3.0707e-07	4.73375e-07	4.35324e-07	4.86873e-07	4.65191e-07
1417			Indole-5,6-quinone	1.71205608992339	705.842	146.025	NEG	1.5335e-06	8.44061e-07	1.62003e-06	1.33253e-06	2.18145e-06	1.27071e-06	3.00548e-06	2.15254e-06	1.26109e-06	1.90409e-06	2.37641e-06	1.8472e-06
1418			Oxalate	1.84319572121998	705.207	88.9882	NEG	3.67269e-06	3.77613e-06	5.26844e-06	4.23909e-06	3.47243e-06	4.56584e-06	2.72131e-06	3.58653e-06	1.69045e-09	1.70394e-09	3.67383e-06	1.22574e-06
1419			Disodium malate	17.5628830736102	703.492	176.981	NEG	1.60852e-09	3.57305e-07	1.62438e-09	1.20179e-07	3.57456e-07	3.62658e-07	3.59267e-07	3.59794e-07	3.22809e-07	3.51216e-07	1.71209e-09	2.25246e-07
1420			(R)-2,3-Dihydroxypropane-1-sulfote	0.460343896548794	701.816	155.002	NEG	1.15477e-06	6.16993e-07	1.04113e-06	9.3763e-07	9.88969e-07	1.0109e-06	8.88373e-07	9.62748e-07	1.69045e-09	9.34388e-07	9.55073e-07	6.30384e-07
1421			Phthalate	1.2789085003078	700.826	165.02	NEG	1.24891e-06	1.30901e-06	1.19424e-06	1.25072e-06	1.28299e-06	1.6379e-09	1.29533e-06	8.59986e-07	1.69045e-09	1.70394e-09	1.28097e-06	4.28121e-07
1422			3,5-Dichloro-2-methylmucote	-21.6491185693205	700.236	222.952	NEG	3.21237e-06	3.88346e-06	1.62438e-09	2.36582e-06	4.25613e-06	5.11331e-06	4.81578e-06	4.72841e-06	3.24754e-06	2.93321e-06	5.51953e-06	3.9001e-06
1423			Acetylenedicarboxylate	-19.3018818758621	698.27	112.986	NEG	1.5756e-06	1.6133e-06	1.57563e-06	1.58818e-06	1.62602e-06	1.44291e-06	1.7355e-06	1.60147e-06	1.57651e-06	1.70394e-09	1.59083e-06	1.05635e-06
1424			Potassium acetate	0.514308037550745	697.226	96.9698	NEG	2.05664e-06	1.8066e-06	2.62804e-06	2.16376e-06	2.51103e-06	1.20286e-06	1.93077e-06	1.88155e-06	1.18765e-06	1.65166e-06	8.29847e-07	1.22305e-06
1425					696.952	192.959	NEG	3.26231e-06	1.60991e-06	1.65565e-06	2.17596e-06	3.44099e-06	3.38003e-06	1.71926e-06	2.84676e-06	2.33395e-06	3.53179e-06	3.0985e-06	2.98808e-06
1426					696.105	197.903	NEG	2.77389e-07	2.63548e-07	2.84537e-07	2.75158e-07	3.19447e-07	2.7447e-07	3.1567e-07	3.03196e-07	3.30598e-07	3.56623e-07	2.71776e-07	3.19666e-07
1427			Pyrazimide	-23.8890191745694	695.446	122.033	NEG	3.27338e-07	1.67087e-09	4.323e-07	2.5377e-07	4.82431e-07	1.14265e-06	1.34299e-06	9.89357e-07	5.54536e-07	3.27592e-07	1.14181e-06	6.74647e-07
1428					695.185	102.064	NEG	8.08551e-07	7.58469e-07	9.05623e-07	8.24214e-07	8.00186e-07	1.6379e-09	1.10274e-06	6.34854e-07	8.23055e-07	7.51526e-07	7.07015e-07	7.60532e-07
1429			Succite	0.343539922297323	695.179	117.019	NEG	2.87152e-07	5.74303e-07	1.9129e-06	9.24786e-07	1.11769e-06	1.59312e-06	9.39465e-07	1.21676e-06	1.72295e-06	1.22588e-06	1.0702e-06	1.33968e-06
1430			8-Hydroxy-2-chlorodibenzofuran	-13.5311915316239	694.491	217.003	NEG	9.38201e-05	8.68672e-05	0.000168433	0.000116373	7.17493e-05	9.53038e-05	0.000180956	0.000116003	6.2252e-05	0.000191005	9.40436e-05	0.000115767
1431			2-Hydroxy-1,4-benzoquinone	2.5262238259499	694.267	123.009	NEG	1.13177e-06	1.24223e-06	4.5632e-07	9.43441e-07	9.77599e-07	9.64109e-07	1.73406e-09	6.47814e-07	9.05841e-07	9.08557e-07	8.09518e-07	8.74639e-07
1432					693.98	225.927	NEG	9.9853e-06	5.43804e-06	4.07577e-06	6.4997e-06	1.95788e-05	1.6379e-09	3.50981e-06	7.69675e-06	6.76932e-06	3.59795e-06	3.12644e-06	4.4979e-06
1433					693.51	209.949	NEG	1.35835e-06	1.27778e-06	1.62438e-09	8.79254e-07	1.15027e-06	1.37129e-06	1.8446e-06	1.45539e-06	1.02615e-06	2.01958e-06	1.22653e-06	1.42409e-06
1434			L-Aspartate 4-semialdehyde	1.78005434771434	693.094	116.036	NEG	7.6355e-07	1.18261e-06	1.18068e-06	1.04228e-06	7.75053e-07	1.6379e-09	4.58943e-07	4.11878e-07	4.2034e-07	6.51332e-07	6.61353e-07	5.77675e-07
1435			4-Hydroxybenzoate	1.65094819523084	692.83	137.025	NEG	7.09211e-07	5.65725e-07	1.62438e-09	4.2552e-07	8.12375e-07	9.33724e-07	1.05359e-06	9.33229e-07	8.29693e-07	7.82395e-07	6.96435e-07	7.69508e-07
1436					692.743	143.992	NEG	5.21556e-07	1.01477e-06	7.43922e-07	7.60081e-07	9.87287e-07	5.8797e-07	8.67897e-07	8.14384e-07	9.73291e-07	5.09938e-07	1.22593e-06	9.03055e-07
1437			trans-4-Hydroxycyclohexanecarboxylate	1.65069821631261	692.466	143.072	NEG	1.13254e-06	1.32006e-06	1.08671e-06	1.17977e-06	1.71483e-09	9.90273e-07	1.20916e-06	7.33716e-07	1.14793e-06	1.32869e-06	9.68683e-07	1.14844e-06
1438			2-Hydroxymucote semialdehyde	-14.5359158142756	691.837	141.017	NEG	1.55069e-05	1.16539e-05	1.28264e-05	1.33291e-05	1.64008e-05	9.06029e-06	1.90778e-05	1.48463e-05	1.69045e-09	9.21379e-06	5.90341e-06	5.03963e-06
1439					691.587	219.978	NEG	4.65787e-06	5.06519e-06	1.62438e-09	3.24156e-06	4.55979e-06	4.26098e-06	4.4722e-06	4.43099e-06	4.61944e-06	1.70394e-09	4.28579e-06	2.96898e-06
1440			(-)-11-Hydroxy-9,15,16-trioxooctadecanoic acid	0.792437878624306	691.069	341.197	NEG	1.60852e-09	4.58083e-07	5.1113e-07	3.23607e-07	5.26744e-07	3.80118e-07	5.17023e-07	4.74628e-07	3.99954e-07	5.39902e-07	4.33658e-07	4.57838e-07
1441			Phenyl acetate	2.41923059794878	690.6	135.045	NEG	1.03092e-06	1.47275e-06	1.54171e-06	1.34846e-06	1.15246e-06	5.92032e-07	1.04749e-06	9.3066e-07	1.30702e-06	1.70394e-09	8.51229e-07	7.19983e-07
1442					690.144	119.947	NEG	2.00712e-06	1.95904e-06	1.62438e-09	1.32259e-06	1.71483e-09	1.6379e-09	2.07083e-06	6.91395e-07	1.97891e-06	1.98675e-06	1.96902e-06	1.97823e-06
1443			Sulfanilamide	-17.572957758572	688.892	171.02	NEG	1.60852e-09	9.37382e-07	7.99438e-07	5.79476e-07	1.37336e-06	1.83219e-06	1.28595e-06	1.49717e-06	1.65336e-06	9.06452e-07	9.95591e-07	1.18514e-06
1444					687.523	146.966	NEG	1.60852e-09	0.000162966	0.000139288	0.000100752	1.71483e-09	0.00016435	0.000145778	0.000103377	1.69045e-09	0.000166931	0.000145493	0.000104142
1445			2-Hydroxy-2,4-pentadienoate	2.27736096186406	687.211	113.025	NEG	3.03502e-06	2.22869e-06	3.0965e-06	2.78674e-06	1.49714e-06	1.42165e-06	3.11057e-06	2.00978e-06	3.11971e-06	7.79212e-07	3.00311e-06	2.30068e-06
1446			Ethyl isovalerate	2.197788029761	686.968	129.092	NEG	1.05591e-06	5.80016e-07	8.2242e-07	8.19449e-07	5.57909e-07	5.73658e-07	1.75901e-06	9.63525e-07	2.11076e-06	7.20797e-07	1.46292e-06	1.43149e-06
1447			Indole-5,6-quinone	1.79115020539318	686.26	146.025	NEG	1.78228e-06	1.28907e-06	1.25591e-06	1.44242e-06	1.71483e-09	1.90638e-06	1.73406e-09	6.36608e-07	1.87416e-06	1.94232e-06	1.71209e-09	1.27273e-06
1448			Propanoate	0.553539654557098	686.123	73.0296	NEG	1.3722e-06	1.8492e-06	1.8148e-06	1.67873e-06	1.71483e-09	1.6379e-09	1.68752e-06	5.63623e-07	1.77157e-06	1.65342e-06	1.84084e-06	1.75528e-06
1449			Succinic anhydride	-21.6336967146282	685.86	99.0066	NEG	8.21338e-07	6.32807e-07	5.81855e-07	6.78667e-07	4.97395e-07	1.12009e-06	9.87054e-07	8.68178e-07	1.05217e-06	1.00802e-06	7.86948e-07	9.49044e-07
1450			Ethyl 3-oxohexanoate	1.29307056613672	685.712	157.087	NEG	1.92593e-06	2.44307e-06	1.58767e-06	1.98556e-06	3.06665e-06	2.31289e-06	2.33615e-06	2.5719e-06	2.59923e-06	2.09102e-06	2.54891e-06	2.41305e-06
1451			4-Chlorophenol	2.12468947191438	685.434	126.996	NEG	6.82864e-07	8.25083e-07	5.48987e-07	6.85644e-07	4.67051e-07	6.96196e-07	4.79495e-07	5.47581e-07	5.77013e-07	6.21525e-07	5.12671e-07	5.70403e-07
1452			4-Hydroxyphenylacetate	1.55254166311256	684.971	151.04	NEG	4.89805e-07	1.67087e-09	7.9939e-07	4.30289e-07	7.14039e-07	6.02271e-07	6.43919e-07	6.53409e-07	7.80401e-07	7.34777e-07	4.67655e-07	6.60945e-07
1453			2,4,5-Trichlorophenoxyacetic acid	12.7241680161871	684.776	252.926	NEG	1.42e-06	1.45498e-06	1.62438e-09	9.5887e-07	1.71483e-09	1.1843e-06	1.40309e-06	8.63034e-07	1.65111e-06	1.69632e-06	1.26074e-06	1.53605e-06
1454			Sodium methallylsulfote	-19.3136381131615	683.768	156.991	NEG	6.49121e-07	1.0366e-06	1.27403e-06	9.86582e-07	2.40575e-06	8.07761e-07	2.49052e-06	1.90135e-06	7.99565e-07	6.61073e-07	2.71001e-06	1.39022e-06
1455					683.298	142.02	NEG	1.60852e-09	3.99161e-07	3.94469e-07	2.65079e-07	6.05396e-07	8.42238e-07	4.07002e-07	6.18212e-07	1.83674e-07	3.95866e-07	1.71209e-09	1.93751e-07
1456			(R)-2,3-Dihydroxypropane-1-sulfote	0.474569903696278	681.621	155.002	NEG	7.57988e-07	1.33218e-06	8.76064e-07	9.88744e-07	1.19757e-06	1.6379e-09	1.03471e-06	7.44636e-07	9.2211e-07	9.86823e-07	1.23761e-06	1.04885e-06
1457			Pyrazimide	-23.7323063669902	679.347	122.033	NEG	2.14146e-07	5.06745e-06	8.22729e-07	2.03478e-06	1.07017e-06	2.87292e-06	3.22796e-06	2.39035e-06	6.65833e-07	9.18063e-07	2.51495e-06	1.36628e-06
1458			2,3-Dimercaptopropane-1-sulfonic acid	-1.05628557342265	678.468	186.956	NEG	1.60852e-09	7.03231e-07	6.8053e-07	4.6179e-07	7.9785e-07	6.77752e-07	1.73406e-09	4.92445e-07	7.36884e-07	7.24525e-07	1.71209e-09	4.87707e-07
1459			Benzoate	1.78245690638158	677.927	121.03	NEG	7.91791e-06	8.87041e-06	9.81274e-06	8.86702e-06	1.71483e-09	8.13409e-06	7.72836e-06	5.28806e-06	7.3043e-06	5.82324e-06	7.18569e-06	6.77107e-06
1460					676.865	173.953	NEG	2.61403e-06	3.56226e-06	2.94839e-06	3.04156e-06	9.59615e-07	4.58878e-06	6.83545e-07	2.07731e-06	6.77095e-07	4.26263e-06	4.16819e-06	3.03597e-06
1461			Phthalate	1.43295902595255	675.892	165.02	NEG	1.24089e-06	1.28218e-06	1.22896e-06	1.25068e-06	1.31125e-06	1.6379e-09	1.28197e-06	8.64951e-07	1.69045e-09	1.70394e-09	1.32368e-06	4.42357e-07
1462					675.859	194.906	NEG	7.58042e-06	9.06896e-06	1.62438e-09	5.55033e-06	8.42329e-06	8.91028e-06	5.74318e-06	7.69225e-06	7.72532e-06	5.65137e-06	6.62058e-06	6.66576e-06
1463			L-Aspartate 4-semialdehyde	1.69349096830174	674.983	116.036	NEG	1.37325e-06	3.66524e-07	8.82796e-07	8.74189e-07	4.20648e-06	1.6379e-09	2.39551e-06	2.20121e-06	8.02918e-07	2.40381e-06	8.33205e-07	1.34665e-06
1464			2-Hydroxy-1,4-benzoquinone	2.44857299853989	672.666	123.009	NEG	1.073e-06	1.22322e-06	1.056e-06	1.11741e-06	1.31426e-06	2.26113e-06	1.75738e-06	1.77759e-06	2.5227e-06	1.30355e-06	7.22082e-07	1.51611e-06
1465			2-Oxobutanoate	1.43194037731589	672.295	101.025	NEG	4.14032e-06	4.0452e-06	2.66089e-06	3.61547e-06	5.64684e-06	2.72731e-06	3.7282e-06	4.03412e-06	3.43171e-06	3.54827e-06	1.71209e-09	2.32723e-06
1466					672.092	102.064	NEG	1.19664e-06	1.08424e-06	1.62438e-09	7.60835e-07	8.62063e-07	8.56357e-07	1.73406e-09	5.73385e-07	1.16403e-06	1.09175e-06	1.29254e-06	1.18278e-06
1467			Succite	-0.0117664746690714	671.312	117.019	NEG	1.10533e-06	1.8212e-06	8.95357e-07	1.27396e-06	1.36421e-06	1.22135e-06	1.23407e-06	1.27321e-06	1.8991e-06	2.2873e-06	9.52207e-07	1.71287e-06
1468			4-Chlorophenol	2.01316328774627	670.891	126.996	NEG	7.075e-07	1.67087e-09	9.25538e-07	5.44903e-07	6.36479e-07	1.04829e-06	9.79291e-07	8.88021e-07	9.15098e-07	6.73716e-07	9.15516e-07	8.34777e-07
1469			Ethyl isovalerate	2.12511907821962	669.048	129.092	NEG	9.58981e-07	1.04848e-06	6.91293e-07	8.99584e-07	1.46163e-06	2.22061e-06	2.49791e-06	2.06005e-06	2.92767e-06	9.13044e-07	1.89878e-06	1.91317e-06
1470					668.409	174.989	NEG	2.16567e-06	1.44723e-06	3.64447e-06	2.41912e-06	3.76712e-06	4.80114e-06	5.21375e-06	4.594e-06	5.22273e-06	5.39868e-06	2.70068e-06	4.4407e-06
1471			Bis(2-methyl-3-furanyl)tetrasulfide	2.17268587236772	668.195	288.95	NEG	1.60852e-09	5.97383e-06	6.1037e-06	4.02638e-06	6.28919e-06	6.22567e-06	6.47968e-06	6.33151e-06	6.4639e-06	6.74998e-06	1.71209e-09	4.4052e-06
1472			2-Hydroxy-2,4-pentadienoate	2.20608839471865	668.049	113.025	NEG	2.60283e-06	3.03145e-06	2.50721e-06	2.71383e-06	6.81476e-07	1.24774e-06	2.56479e-06	1.498e-06	2.62807e-06	1.19437e-06	2.63964e-06	2.15403e-06
1473			2-Hydroxymethylclavam	1.39720192203735	667.92	142.051	NEG	1.60374e-06	1.85951e-06	1.39854e-06	1.6206e-06	1.72869e-06	1.04553e-06	1.29703e-06	1.35709e-06	1.62384e-06	1.23469e-06	1.25369e-06	1.37074e-06
1474			4-Hydroxybenzoate	1.63800094472349	667.544	137.025	NEG	1.03073e-06	8.70572e-07	1.13217e-06	1.01116e-06	1.15068e-06	8.03021e-07	7.22432e-07	8.92044e-07	7.59111e-07	1.06946e-06	8.67785e-07	8.98784e-07
1475			trans-4-Hydroxycyclohexanecarboxylate	1.51493091971232	667.344	143.072	NEG	1.60852e-09	1.65895e-06	1.37899e-06	1.01318e-06	1.73114e-06	1.4142e-06	1.48378e-06	1.54304e-06	1.76817e-06	1.66631e-06	1.31741e-06	1.58396e-06
1476					667.059	270.939	NEG	2.90414e-06	2.94647e-06	2.80775e-06	2.88612e-06	3.01559e-06	2.82901e-06	3.18545e-06	3.01002e-06	2.8697e-06	3.08336e-06	3.11474e-06	3.0226e-06
1477					666.625	220.94	NEG	1.13599e-06	1.17839e-06	1.11896e-06	1.14445e-06	1.21777e-06	1.32428e-06	1.32812e-06	1.29005e-06	1.08442e-06	9.83234e-07	1.71209e-09	6.89788e-07
1478			Indole-5,6-quinone	1.72384098708331	666.603	146.025	NEG	1.38183e-06	1.80806e-06	1.80382e-06	1.66457e-06	1.71483e-09	1.8295e-06	2.39801e-06	1.40974e-06	1.64767e-06	1.33817e-06	1.38366e-06	1.4565e-06
1479			2,6-Dichlorophenolindophenol sodium salt	-22.824318159958	666.291	287.953	NEG	1.26711e-06	8.24866e-07	1.212e-06	1.10133e-06	1.47108e-06	1.27879e-06	6.94973e-07	1.14828e-06	4.28815e-07	1.31406e-06	1.29006e-06	1.01098e-06
1480					665.35	243.895	NEG	9.05507e-07	1.34103e-06	1.62917e-06	1.2919e-06	1.71483e-09	1.59889e-06	1.81331e-06	1.13797e-06	1.60569e-06	1.15363e-06	1.682e-06	1.48044e-06
1481					665.326	272.883	NEG	2.12609e-06	1.92028e-06	1.62438e-09	1.34933e-06	1.85512e-06	1.93343e-06	2.16565e-06	1.98473e-06	1.44418e-06	2.1203e-06	2.00602e-06	1.85683e-06
1482			Sodium methallylsulfote	-19.3444042014188	665.094	156.991	NEG	7.32864e-07	5.85067e-07	7.1747e-07	6.78467e-07	9.2095e-07	5.01079e-07	6.50037e-07	6.90689e-07	8.33793e-07	5.98541e-07	1.12735e-06	8.53229e-07
1483			Dacthal	5.03847482889063	664.95	328.896	NEG	1.38132e-06	1.36676e-06	1.62438e-09	9.16567e-07	1.30461e-06	1.12904e-06	1.23645e-06	1.22337e-06	1.17878e-06	1.29569e-06	1.71209e-09	8.25394e-07
1484					664.918	101.981	NEG	1.52217e-05	1.33324e-05	1.62438e-09	9.51856e-06	1.68863e-05	1.59644e-05	1.55883e-05	1.61463e-05	1.69045e-09	1.72333e-05	1.72053e-05	1.14801e-05
1485					664.633	381.877	NEG	2.5025e-07	2.81946e-07	1.60868e-07	2.31021e-07	2.36714e-07	5.95704e-07	4.63046e-07	4.31821e-07	4.22119e-07	4.0249e-07	4.37447e-07	4.20686e-07
1486					664.332	174.969	NEG	3.78863e-06	3.738e-06	3.65051e-06	3.72571e-06	3.76395e-06	4.39573e-07	8.82718e-07	1.69541e-06	6.92695e-07	4.05066e-07	3.44737e-06	1.51504e-06
1487					664.306	210.973	NEG	1.03094e-06	4.11356e-06	3.5654e-06	2.9033e-06	4.08356e-06	1.48946e-06	8.26104e-07	2.13304e-06	2.32008e-06	1.06026e-06	4.11378e-06	2.49804e-06
1488			Cryolite	16.8878430446295	664.133	208.938	NEG	6.16309e-06	6.26308e-06	6.6559e-06	6.36069e-06	6.31495e-06	6.40775e-06	6.69295e-06	6.47188e-06	6.77918e-06	6.55926e-06	7.11696e-06	6.81847e-06
1489					664.057	195.906	NEG	1.44352e-06	1.83663e-06	1.70186e-06	1.66067e-06	1.71483e-09	1.69965e-06	1.76052e-06	1.15396e-06	1.7386e-06	1.81249e-06	1.42413e-06	1.65841e-06
1490			delta-3,4,5,6-Tetrachlorocyclohexene	16.4690940490437	663.943	216.919	NEG	2.80188e-06	3.18923e-06	5.32075e-07	2.1744e-06	3.03098e-06	1.12146e-06	2.73651e-06	2.29632e-06	6.83747e-07	1.63362e-07	1.84699e-07	3.43936e-07
1491			Mercury(2+)	10.9089318000637	663.809	200.966	NEG	1.83251e-05	1.83675e-05	1.85795e-05	1.8424e-05	1.99009e-05	1.81598e-05	1.98019e-05	1.92875e-05	1.90006e-05	1.92997e-05	1.82052e-05	1.88352e-05
1492			(R)-2,3-Dihydroxypropane-1-sulfote	0.370282977075421	663.726	155.002	NEG	1.60852e-09	1.33947e-06	1.55118e-06	9.64086e-07	1.71483e-09	9.87007e-07	1.32829e-06	7.72338e-07	8.95263e-07	1.3932e-06	1.20178e-06	1.16341e-06
1493					663.59	312.856	NEG	2.16113e-06	2.25437e-06	2.1145e-06	2.17667e-06	5.2223e-07	2.37952e-06	2.46453e-06	1.78876e-06	4.81291e-07	1.23594e-06	2.41583e-06	1.37769e-06
1494					663.588	301.897	NEG	4.11086e-07	3.0012e-07	4.135e-07	3.74902e-07	1.32694e-07	2.91465e-07	2.50695e-07	2.24951e-07	1.63536e-07	3.68272e-07	3.25891e-07	2.85899e-07
1495					663.508	181.947	NEG	5.3813e-06	5.82797e-06	5.30855e-06	5.50594e-06	4.55153e-06	4.58908e-06	5.18008e-06	4.77356e-06	1.69045e-09	5.01014e-06	3.28149e-06	2.76444e-06
1496					663.508	194.906	NEG	1.60852e-09	1.67087e-09	1.05225e-05	3.50861e-06	1.13068e-05	1.1378e-05	1.17835e-05	1.14894e-05	1.10592e-05	1.11273e-05	1.71209e-09	7.39608e-06
1497					663.45	118.942	NEG	9.67538e-06	1.08794e-05	5.42009e-07	7.03226e-06	1.12366e-05	9.13335e-07	2.46061e-06	4.87017e-06	1.07013e-05	1.06966e-05	1.03325e-05	1.05768e-05
1498					663.392	173.966	NEG	4.10413e-05	4.36784e-05	4.22098e-05	4.23098e-05	4.29399e-05	4.15193e-05	4.19371e-05	4.21321e-05	4.20083e-05	4.51578e-05	4.57388e-05	4.43016e-05
1499			Potassium acetate	0.407228928177621	663.388	96.9698	NEG	3.89467e-06	3.99061e-06	2.00665e-06	3.29731e-06	4.44451e-06	2.95831e-06	3.10888e-06	3.5039e-06	2.39798e-06	3.2174e-06	1.71209e-09	1.87237e-06
1500					663.332	320.925	NEG	1.39966e-06	9.47518e-07	1.40608e-06	1.25109e-06	1.37391e-06	1.74891e-06	1.21107e-06	1.44463e-06	1.26251e-06	1.29468e-06	1.71209e-09	8.52969e-07
1501					663.123	477.88	NEG	1.87083e-07	2.54235e-07	2.61215e-07	2.34178e-07	2.77523e-07	3.96102e-07	1.22197e-07	2.65274e-07	2.97355e-07	3.03807e-07	1.95094e-07	2.65419e-07
1502					663.054	208.947	NEG	2.74505e-06	2.8883e-06	2.79064e-06	2.80799e-06	2.82503e-06	1.88506e-06	2.59062e-06	2.43357e-06	1.66554e-06	2.59134e-06	2.07013e-06	2.109e-06
1503					662.973	171.911	NEG	5.43171e-06	4.84989e-06	5.40724e-06	5.22961e-06	4.65284e-06	5.8786e-06	5.07577e-06	5.2024e-06	5.0503e-06	4.84255e-06	5.27748e-06	5.05677e-06
1504					662.973	400.873	NEG	9.48449e-07	7.29716e-07	8.16024e-07	8.31397e-07	8.97874e-07	1.15459e-06	4.74243e-07	8.42234e-07	1.15217e-06	6.93182e-07	1.71209e-09	6.15687e-07
1505			Sulfanilamide	-17.6040238595299	662.938	171.02	NEG	1.91284e-06	2.22887e-06	1.1088e-06	1.75017e-06	1.10592e-06	1.25519e-06	1.73406e-09	7.87615e-07	1.15502e-06	1.49074e-06	1.65947e-06	1.43508e-06
1506					662.884	180.842	NEG	8.19764e-07	7.23724e-07	4.98242e-07	6.80577e-07	3.46237e-07	8.33538e-07	2.37272e-07	4.72349e-07	5.22936e-07	7.07578e-07	1.062e-06	7.64171e-07
1507					662.769	110.97	NEG	1.06665e-05	1.08467e-05	1.06644e-05	1.07259e-05	1.10414e-05	1.6379e-09	1.09229e-05	7.32197e-06	1.12041e-05	1.70394e-09	1.04366e-05	7.21414e-06
1508			Profenofos	-19.9357017716103	662.751	370.92	NEG	1.47875e-06	1.04897e-06	1.58077e-06	1.36949e-06	1.53337e-06	1.65586e-06	1.39849e-06	1.52924e-06	1.63554e-06	1.73167e-06	1.71209e-09	1.12297e-06
1509					662.705	323.879	NEG	1.79253e-07	3.19705e-07	4.03388e-07	3.00782e-07	2.47114e-07	2.8929e-07	2.00602e-07	2.45669e-07	2.85623e-07	4.16087e-07	2.63374e-07	3.21694e-07
1510					662.642	293.925	NEG	2.17863e-06	2.09376e-06	2.26368e-06	2.17869e-06	2.37175e-06	2.05486e-06	2.23514e-06	2.22058e-06	1.69045e-09	2.26501e-06	1.95948e-06	1.40872e-06
1511			6-Oxo-2-hydroxy-7-(4'-chlorophenyl)-3,8,8-trichloroocta-2E,4E,7E-trienoate	-21.0970233421635	662.577	378.902	NEG	1.13566e-06	8.85729e-07	1.156e-06	1.05913e-06	1.08561e-06	9.8209e-07	1.21677e-06	1.09482e-06	1.08202e-06	9.75184e-07	1.19301e-06	1.0834e-06
1512					662.494	258.943	NEG	1.60852e-09	1.67087e-09	1.22618e-06	4.09819e-07	1.30914e-06	1.31715e-06	1.3742e-06	1.33349e-06	1.39571e-06	1.36803e-06	1.35372e-06	1.37249e-06
1513			8-Hydroxy-2-chlorodibenzofuran	-14.2614395208173	662.365	217.003	NEG	5.56616e-06	5.50529e-06	5.22269e-06	5.43138e-06	1.71483e-09	5.5494e-06	5.78016e-06	3.77709e-06	1.69045e-09	1.70394e-09	1.71209e-09	1.70216e-09
1514					662.204	178.844	NEG	3.08689e-07	3.25564e-07	4.90166e-07	3.74806e-07	5.31187e-07	4.2106e-07	7.47748e-07	5.66665e-07	6.20916e-07	6.08239e-07	1.71209e-09	4.10289e-07
1515					661.979	315.897	NEG	2.96637e-06	3.0011e-06	3.74796e-06	3.23848e-06	3.23345e-06	3.27655e-06	3.61216e-06	3.37405e-06	3.38504e-06	1.70394e-09	1.71209e-09	1.12949e-06
1516			Propanoate	0.537333893297981	661.923	73.0296	NEG	2.35283e-06	3.55432e-06	3.33375e-06	3.0803e-06	4.6157e-06	2.63779e-06	2.26075e-06	3.17141e-06	3.52232e-06	4.40952e-06	3.72674e-06	3.88619e-06
1517					661.12	350.878	NEG	3.63945e-07	6.20391e-07	5.82592e-07	5.22309e-07	5.64652e-07	3.40986e-07	5.9226e-07	4.99299e-07	5.05815e-07	2.93022e-07	3.76231e-07	3.91689e-07
1518			Ethyl 3-oxohexanoate	1.22160884988	661.119	157.087	NEG	1.60852e-09	4.18014e-06	1.62438e-09	1.39446e-06	3.46747e-06	3.17423e-06	3.33901e-06	3.3269e-06	3.61116e-06	2.78988e-06	3.34804e-06	3.24969e-06
1519			Acetylenedicarboxylate	-19.1208988090019	661.119	112.986	NEG	2.81443e-06	2.78303e-06	2.78693e-06	2.7948e-06	1.71483e-09	2.72774e-06	2.91041e-06	1.87996e-06	1.69045e-09	1.70394e-09	2.70267e-06	9.02021e-07
1520			(-)-11-Hydroxy-9,15,16-trioxooctadecanoic acid	0.819492543629436	660.934	341.197	NEG	4.48171e-07	1.00114e-06	7.36975e-07	7.28761e-07	7.53814e-07	1.0762e-06	1.73406e-09	6.10583e-07	7.64369e-07	9.81147e-07	6.47208e-07	7.97575e-07
1521					660.813	405.904	NEG	7.98946e-07	7.05222e-07	1.77611e-07	5.60593e-07	4.65746e-07	7.99427e-07	8.71453e-07	7.12209e-07	8.40255e-07	2.84585e-07	8.32278e-07	6.52373e-07
1522					660.809	338.884	NEG	1.33607e-06	1.18392e-06	1.25758e-06	1.25919e-06	1.71483e-09	1.29847e-06	1.54062e-06	9.46935e-07	1.14554e-06	1.0359e-06	1.51306e-06	1.2315e-06
1523					660.671	400.886	NEG	3.45727e-07	2.57849e-07	3.88968e-07	3.30848e-07	8.46047e-07	6.46194e-07	5.84989e-07	6.9241e-07	5.19054e-07	8.04735e-07	1.37695e-06	9.00247e-07
1524					660.586	427.872	NEG	1.60852e-09	1.67087e-09	1.11441e-06	3.72562e-07	1.2082e-06	1.20858e-06	1.19956e-06	1.20545e-06	1.26763e-06	1.25286e-06	1.71209e-09	8.40733e-07
1525					660.501	419.903	NEG	4.58623e-07	9.91595e-07	1.39379e-06	9.48002e-07	3.3615e-07	1.18032e-06	1.17783e-06	8.98103e-07	1.48151e-06	1.63793e-06	1.69128e-06	1.60357e-06
1526					660.378	397.921	NEG	9.02733e-07	9.82563e-07	1.22761e-06	1.03763e-06	1.11571e-06	1.6379e-09	1.11738e-06	7.4491e-07	1.21981e-06	1.24941e-06	1.71209e-09	8.23643e-07
1527					660.271	342.897	NEG	6.08121e-07	7.11545e-07	8.68655e-07	7.29441e-07	1.69293e-06	8.49366e-07	1.75311e-06	1.4318e-06	8.13923e-07	2.26738e-07	1.81298e-06	9.51213e-07
1528					660.232	146.947	NEG	1.73911e-06	1.55131e-06	1.59233e-06	1.62758e-06	1.65058e-06	2.00123e-06	2.29975e-06	1.98385e-06	1.90606e-06	2.00886e-06	1.40039e-06	1.77177e-06
1529			Oxalate	1.84488588511909	660.031	88.9882	NEG	1.60852e-09	1.67087e-09	8.05392e-06	2.68573e-06	5.45831e-06	3.44979e-05	3.47873e-05	2.49145e-05	2.01906e-05	3.33628e-05	2.27955e-05	2.54497e-05
1530			Coenzyme M disulfide	-12.3356833110637	659.986	280.925	NEG	1.71749e-06	1.81234e-06	1.76958e-06	1.76647e-06	1.78802e-06	1.74004e-06	2.26648e-06	1.93151e-06	2.42114e-06	2.48844e-06	2.43746e-06	2.44902e-06
1531					659.979	285.932	NEG	1.69007e-06	1.50539e-06	5.46182e-07	1.24721e-06	1.46041e-06	1.13569e-06	1.47301e-06	1.35637e-06	1.05168e-06	1.42333e-06	1.04505e-06	1.17335e-06
1532					659.951	392.903	NEG	1.98738e-06	1.93449e-06	1.62438e-09	1.30783e-06	1.96633e-06	2.54246e-06	2.097e-06	2.20193e-06	1.82674e-06	2.8346e-06	2.98496e-06	2.54877e-06
1533			Pyrazimide	-23.7430094934613	659.889	122.033	NEG	4.85016e-07	2.96198e-06	6.23459e-07	1.35682e-06	5.36746e-07	1.67401e-06	1.85264e-06	1.35447e-06	5.55603e-07	4.86751e-07	1.365e-06	8.0245e-07
1534					659.356	454.873	NEG	1.60852e-09	3.54308e-07	3.38209e-07	2.31375e-07	3.58524e-07	4.41801e-07	4.90643e-07	4.30323e-07	2.53431e-07	3.883e-07	4.59047e-07	3.66926e-07
1535					659.35	118.952	NEG	3.75308e-07	3.69328e-07	4.83947e-07	4.09528e-07	3.53944e-07	1.6379e-09	2.72318e-07	2.093e-07	2.8585e-07	3.79772e-07	1.71209e-09	2.22445e-07
1536					659.35	427.884	NEG	3.83318e-07	5.25476e-07	4.41947e-07	4.50247e-07	3.17921e-07	5.30499e-07	2.13657e-07	3.54025e-07	8.945e-08	3.14942e-07	1.66158e-07	1.90184e-07
1537					659.122	315.907	NEG	1.10907e-06	1.07691e-06	1.00262e-06	1.06287e-06	9.3075e-07	9.73408e-07	1.28581e-06	1.06332e-06	9.38959e-07	9.54836e-07	1.71209e-09	6.31836e-07
1538					658.971	228.906	NEG	9.0499e-07	7.26609e-07	9.73562e-07	8.68387e-07	7.92566e-07	1.6379e-09	9.19917e-07	5.71374e-07	7.77725e-07	1.70394e-09	8.54462e-07	5.4463e-07
1539					658.636	365.884	NEG	8.50643e-08	7.05554e-07	7.35592e-07	5.08737e-07	2.70303e-07	2.73752e-07	3.53812e-07	2.99289e-07	2.38676e-07	7.95451e-07	2.21702e-07	4.1861e-07
1540					658.59	253.906	NEG	9.29943e-07	7.71833e-07	6.34632e-07	7.78803e-07	1.02641e-06	5.5096e-07	9.50673e-07	8.42682e-07	1.06309e-06	9.23747e-07	1.0959e-06	1.02758e-06
1541					658.586	307.925	NEG	1.25926e-06	1.61261e-06	2.07964e-06	1.6505e-06	2.06333e-06	2.28397e-06	1.99917e-06	2.11549e-06	1.68386e-06	1.92204e-06	1.96205e-06	1.85598e-06
1542					658.572	134.895	NEG	1.52141e-05	1.52114e-05	1.6844e-05	1.57565e-05	1.55681e-05	1.50287e-05	1.66547e-05	1.57505e-05	1.89373e-05	1.78506e-05	1.76969e-05	1.81616e-05
1543					658.553	136.892	NEG	4.53963e-06	4.94491e-06	1.62438e-09	3.16205e-06	1.71483e-09	4.97007e-06	4.93333e-06	3.3017e-06	5.05164e-06	5.32993e-06	5.09296e-06	5.15818e-06
1544					658.504	312.932	NEG	8.18842e-07	4.58481e-07	1.85193e-07	4.87506e-07	6.46365e-07	6.88043e-07	2.89439e-07	5.41282e-07	6.75992e-07	6.65595e-07	1.0849e-06	8.08828e-07
1545			L-Aspartate 4-semialdehyde	1.75557904557333	658.268	116.036	NEG	8.77086e-07	1.30286e-06	1.39012e-06	1.19002e-06	1.61296e-06	1.6379e-09	7.17592e-07	7.77397e-07	1.44458e-06	1.24469e-06	7.13906e-07	1.13439e-06
1546			6-Oxo-2-hydroxy-7-(4'-chlorophenyl)-3,8,8,8-tetrachloroocta-2E,4E-dienoate	-6.32739924050084	657.931	414.884	NEG	8.28164e-07	7.71131e-07	6.0598e-07	7.35092e-07	6.61125e-07	6.90311e-07	7.5307e-07	7.01502e-07	9.41573e-07	7.48187e-07	9.38939e-07	8.76233e-07
1547					657.885	342.906	NEG	5.00826e-07	4.41722e-07	5.06114e-07	4.82887e-07	3.68283e-07	2.10328e-07	1.73406e-09	1.93448e-07	1.33985e-07	3.99256e-07	1.71209e-09	1.78318e-07
1548					657.855	441.885	NEG	1.60852e-09	4.92634e-07	3.69062e-07	2.87768e-07	3.81937e-07	4.26493e-07	5.01814e-07	4.36748e-07	5.01818e-07	4.37562e-07	5.36498e-07	4.91959e-07
1549					657.776	320.916	NEG	7.0291e-07	1.67087e-09	7.52091e-07	4.85557e-07	6.20108e-07	7.28814e-07	8.38528e-07	7.2915e-07	5.91162e-07	8.96777e-07	1.71209e-09	4.96551e-07
1550					657.664	243.912	NEG	3.01994e-07	3.83177e-07	4.29381e-07	3.71517e-07	3.86893e-07	1.6379e-09	1.87607e-07	1.92046e-07	6.07525e-07	4.63397e-07	2.16034e-07	4.28986e-07
1551					657.639	260.976	NEG	1.60852e-09	4.96296e-07	3.18634e-07	2.7218e-07	4.02327e-07	4.71495e-07	4.53073e-07	4.42298e-07	4.70644e-07	4.11492e-07	4.06169e-07	4.29435e-07
1552					657.563	280.906	NEG	8.69299e-07	8.23255e-07	1.73348e-07	6.21967e-07	2.08742e-07	9.20638e-07	2.24605e-07	4.51329e-07	2.87045e-07	8.42301e-07	8.10631e-07	6.46659e-07
1553			Cycloheptanecarboxylic acid	1.44580337434635	657.479	141.092	NEG	5.61627e-07	1.67087e-09	8.99858e-07	4.87719e-07	1.00554e-06	8.36086e-07	1.13696e-06	9.92864e-07	9.05166e-07	8.36018e-07	7.12212e-07	8.17799e-07
1554			Chlorbromuron	-13.1753078592369	657.443	290.95	NEG	7.67566e-07	4.76167e-07	5.29465e-07	5.91066e-07	7.80812e-07	4.83815e-07	6.21425e-07	6.28684e-07	7.56744e-07	8.03684e-07	2.52307e-07	6.04245e-07
1555					657.366	200.945	NEG	2.91441e-06	3.34712e-06	3.01219e-06	3.09124e-06	3.31437e-06	3.12796e-06	3.49104e-06	3.31112e-06	3.44243e-06	3.78855e-06	3.13327e-06	3.45475e-06
1556			Folpet	11.3391323175435	657.298	293.899	NEG	2.73392e-07	3.5197e-07	1.5007e-07	2.58477e-07	3.28414e-07	1.04808e-06	4.30053e-07	6.02183e-07	1.10194e-06	3.91416e-07	8.16915e-07	7.70092e-07
1557					657.271	329.907	NEG	9.85509e-07	1.67087e-09	8.06781e-07	5.97987e-07	1.1018e-06	8.98764e-07	1.11013e-06	1.0369e-06	1.25073e-06	1.04977e-06	1.05195e-06	1.11748e-06
1558			Selenohomocystine	-22.6623536800163	657.271	362.929	NEG	1.13867e-06	1.6263e-06	1.73675e-06	1.50057e-06	1.5435e-06	1.90601e-06	1.56339e-06	1.67097e-06	2.03995e-06	1.55461e-06	1.93715e-06	1.84391e-06
1559					657.271	389.928	NEG	4.41374e-07	4.59574e-07	3.30023e-07	4.10324e-07	4.70318e-07	3.14349e-07	2.01291e-07	3.28653e-07	4.86113e-07	4.02762e-07	3.75851e-07	4.21575e-07
1560					657.24	285.923	NEG	1.73582e-06	1.79465e-06	8.79823e-07	1.4701e-06	1.13171e-06	4.64258e-07	8.85081e-07	8.27017e-07	1.53875e-06	1.14719e-06	1.51118e-06	1.39904e-06
1561					657.213	387.866	NEG	2.561e-07	2.96388e-07	1.55382e-07	2.35957e-07	3.06073e-07	3.7567e-07	2.99493e-07	3.27078e-07	2.83756e-07	2.24129e-07	1.25122e-07	2.11002e-07
1562					657.202	463.866	NEG	1.60852e-09	2.47206e-07	3.21441e-07	1.90085e-07	1.71483e-09	2.94152e-07	2.66584e-07	1.87484e-07	3.06992e-07	3.01868e-07	3.40753e-07	3.16538e-07
1563					657.184	252.911	NEG	8.17599e-07	7.23228e-07	6.12074e-07	7.17634e-07	7.89735e-07	5.02581e-07	7.63058e-07	6.85125e-07	8.24956e-07	7.2385e-07	4.87837e-07	6.78881e-07
1564					657.184	335.91	NEG	1.19111e-06	1.08855e-06	1.09708e-06	1.12558e-06	1.07972e-06	1.07021e-06	1.18558e-06	1.11184e-06	1.26411e-06	1.21859e-06	1.71209e-09	8.28137e-07
1565					657.184	337.879	NEG	7.57257e-07	8.11369e-07	1.62438e-09	5.23417e-07	8.90617e-07	9.15038e-07	6.78394e-07	8.28017e-07	7.24824e-07	7.79314e-07	8.56529e-07	7.86889e-07
1566					657.051	334.919	NEG	2.10885e-07	4.93987e-07	1.82374e-07	2.95749e-07	3.93482e-07	3.87661e-07	5.17869e-07	4.33004e-07	3.35351e-07	3.31822e-07	5.22587e-07	3.96587e-07
1567					657.014	337.889	NEG	1.82598e-07	1.52254e-07	4.12123e-07	2.48992e-07	2.01386e-07	6.81128e-07	6.07834e-07	4.96783e-07	5.97601e-07	5.99167e-07	5.71533e-07	5.89434e-07
1568			Phenyl acetate	2.39062891949608	656.896	135.045	NEG	1.20121e-05	1.33099e-05	6.05292e-06	1.04583e-05	3.42393e-06	1.38094e-06	8.64475e-06	4.48321e-06	9.90479e-06	1.01647e-05	6.75708e-06	8.9422e-06
1569					656.875	258.913	NEG	2.5225e-07	4.47289e-07	2.56145e-07	3.18561e-07	2.4789e-07	1.77157e-07	4.48541e-07	2.91196e-07	4.75688e-07	4.22806e-07	1.69373e-07	3.55956e-07
1570					656.874	178.973	NEG	9.52365e-07	2.55119e-06	8.76615e-07	1.46006e-06	2.38255e-06	2.0241e-06	2.31899e-06	2.24188e-06	2.20517e-06	2.21189e-06	1.66032e-06	2.02579e-06
1571					656.739	200.955	NEG	5.06998e-07	4.96736e-07	5.78448e-07	5.27394e-07	5.6761e-07	2.11832e-07	3.64367e-07	3.8127e-07	1.6017e-07	4.81589e-07	1.71209e-09	2.1449e-07
1572			2,4,5-Trichlorophenoxyacetic acid	23.2095473957014	656.692	252.929	NEG	1.75679e-07	4.69883e-07	4.53843e-07	3.66468e-07	4.09169e-07	4.4548e-07	3.5969e-07	4.0478e-07	1.69045e-09	3.87382e-07	2.25883e-07	2.04985e-07
1573					656.644	235.94	NEG	7.03506e-07	5.65753e-07	6.9917e-07	6.56143e-07	8.50331e-07	5.45236e-07	6.69363e-07	6.8831e-07	5.45632e-07	5.90063e-07	7.26923e-07	6.20873e-07
1574					656.644	367.936	NEG	5.29647e-07	4.8218e-07	1.62438e-09	3.37817e-07	5.17433e-07	5.67173e-07	5.57638e-07	5.47414e-07	1.69045e-09	5.42417e-07	1.71209e-09	1.8194e-07
1575					656.522	250.932	NEG	1.34213e-06	1.31018e-06	2.00937e-06	1.55389e-06	1.33589e-06	1.29947e-06	1.83321e-06	1.48952e-06	1.55592e-06	1.34e-06	2.29704e-06	1.73099e-06
1576			1,2-Diacylglycerol-LD-PI-pool	2.15963195672068	656.499	118.03	NEG	1.36128e-05	1.4786e-05	1.5172e-05	1.45236e-05	1.71483e-09	1.92734e-05	1.69192e-05	1.20648e-05	1.69045e-09	1.67006e-05	1.71209e-09	5.568e-06
1577					656.385	444.931	NEG	3.85321e-07	1.51166e-07	2.73646e-07	2.70044e-07	3.99503e-07	2.50855e-07	3.8438e-07	3.44913e-07	4.35973e-07	4.72398e-07	2.057e-07	3.71357e-07
1578					656.168	277.951	NEG	4.4823e-06	5.65127e-06	4.65025e-06	4.92794e-06	5.81296e-06	6.47717e-06	5.21054e-06	5.83356e-06	4.27596e-06	4.83687e-06	4.61014e-06	4.57432e-06
1579					655.88	367.926	NEG	5.15076e-07	2.71268e-07	2.83419e-07	3.56587e-07	3.24165e-07	4.86132e-07	5.05653e-07	4.3865e-07	2.06301e-07	4.52559e-07	4.06385e-07	3.55081e-07
1580			2-Hydroxy-1,4-benzoquinone	2.4869227921282	655.775	123.009	NEG	5.4043e-06	3.67594e-06	1.08521e-06	3.38848e-06	1.63445e-06	5.61603e-06	2.05638e-06	3.10229e-06	6.30915e-06	7.51798e-06	3.69179e-06	5.83964e-06
1581					655.775	307.915	NEG	3.5666e-07	2.91975e-07	1.92212e-07	2.80282e-07	4.32754e-07	4.24129e-07	2.85903e-07	3.80929e-07	2.09193e-07	3.17649e-07	4.5271e-07	3.26517e-07
1582					655.597	411.91	NEG	7.81427e-07	9.32564e-07	8.13876e-07	8.42622e-07	1.01091e-06	9.8124e-07	9.21059e-07	9.71069e-07	9.17851e-07	9.66635e-07	1.02517e-06	9.69887e-07
1583					655.526	176.901	NEG	1.59688e-07	1.16706e-07	1.38429e-07	1.38274e-07	1.49938e-07	1.57594e-07	1.2946e-07	1.45664e-07	1.75196e-07	1.09474e-07	1.71209e-09	9.54607e-08
1584					655.479	493.913	NEG	3.05958e-07	3.26699e-07	2.95489e-07	3.09382e-07	3.30703e-07	3.06352e-07	3.69838e-07	3.35631e-07	3.6505e-07	1.70394e-09	3.73543e-07	2.46766e-07
1585					655.423	282.958	NEG	1.60852e-09	2.06571e-06	1.7679e-06	1.2784e-06	1.8132e-06	1.827e-06	1.74446e-06	1.79489e-06	1.88568e-06	1.70394e-09	1.71209e-09	6.297e-07
1586					655.423	359.954	NEG	2.03065e-06	2.40192e-06	2.32803e-06	2.25354e-06	3.25755e-06	2.99928e-06	3.65479e-06	3.30387e-06	2.61929e-06	3.29045e-06	3.34382e-06	3.08452e-06
1587					655.32	378.889	NEG	3.32845e-07	1.95779e-07	3.55271e-07	2.94631e-07	2.88838e-07	2.1094e-07	4.10914e-07	3.03564e-07	2.82845e-07	5.02743e-07	4.63681e-07	4.16423e-07
1588					655.071	334.933	NEG	5.51336e-07	6.00361e-07	6.03869e-07	5.85189e-07	7.2139e-07	6.2946e-07	8.23796e-07	7.24882e-07	5.76692e-07	8.2957e-07	8.4723e-07	7.51164e-07
1589					655.015	364.961	NEG	8.19396e-07	8.25595e-07	9.60733e-07	8.68575e-07	8.03495e-07	6.18708e-07	8.5083e-07	7.57677e-07	6.09027e-07	3.2247e-07	5.05737e-07	4.79078e-07
1590					654.979	332.935	NEG	9.17071e-07	1.03029e-06	9.54022e-07	9.67128e-07	1.02467e-06	1.08654e-06	1.21801e-06	1.10974e-06	1.1315e-06	1.05508e-06	1.13057e-06	1.10571e-06
1591					654.955	275.933	NEG	3.04358e-07	2.82946e-07	1.62438e-09	1.9631e-07	3.05029e-07	2.88916e-07	2.46302e-07	2.80082e-07	2.97948e-07	3.47832e-07	3.21996e-07	3.22592e-07
1592			4-Chlorophenol	2.43626259249303	654.919	126.996	NEG	3.49899e-06	1.67087e-09	3.82188e-06	2.44085e-06	4.58591e-06	3.48021e-06	4.34316e-06	4.13643e-06	3.99054e-06	1.70394e-09	3.60027e-06	2.53084e-06
1593					654.844	249.956	NEG	1.58816e-06	1.62981e-06	1.62438e-09	1.0732e-06	1.71483e-09	1.61444e-06	1.68279e-06	1.09965e-06	1.66201e-06	1.70394e-09	1.71209e-09	5.55141e-07
1594					654.844	317.943	NEG	1.47327e-06	2.07645e-06	1.52412e-06	1.69128e-06	2.22481e-06	2.00163e-06	2.0448e-06	2.09042e-06	2.27629e-06	2.28044e-06	1.64245e-06	2.06639e-06
1595					654.825	290.924	NEG	8.68914e-07	6.90665e-07	5.92937e-07	7.17506e-07	5.85696e-07	8.18429e-07	7.66221e-07	7.23448e-07	8.66852e-07	8.7537e-07	9.13437e-07	8.8522e-07
1596			Perfluorooctanesulfonic acid	18.1938361895896	654.823	498.939	NEG	4.02098e-07	4.11503e-07	4.98101e-07	4.37234e-07	4.20503e-07	4.43927e-07	1.73406e-09	2.88721e-07	3.92633e-07	4.5098e-07	1.71209e-09	2.81775e-07
1597					654.814	304.95	NEG	8.19091e-07	1.33388e-06	1.44792e-06	1.2003e-06	9.79502e-07	1.55186e-06	1.57491e-06	1.36876e-06	9.79711e-07	1.52836e-06	1.67825e-06	1.39544e-06
1598					654.731	307.998	NEG	5.36137e-07	5.96531e-07	5.00393e-07	5.44354e-07	4.19754e-07	5.05311e-07	5.26457e-07	4.83841e-07	4.53045e-07	4.45256e-07	6.81759e-07	5.26686e-07
1599					654.654	441.957	NEG	9.04344e-07	8.48323e-07	8.69241e-07	8.7397e-07	1.03548e-06	9.57204e-07	8.91815e-07	9.61499e-07	9.90588e-07	9.30733e-07	1.03072e-06	9.84014e-07
1600					654.528	192.973	NEG	1.60852e-09	4.15972e-06	1.62438e-09	1.38765e-06	1.71483e-09	4.02526e-06	1.73406e-09	1.3429e-06	4.29032e-06	4.27861e-06	4.2683e-06	4.27907e-06
1601					654.528	222.937	NEG	9.59339e-07	7.51878e-07	8.47077e-07	8.52765e-07	8.77405e-07	8.90642e-07	1.09636e-06	9.54803e-07	9.60069e-07	9.97433e-07	8.16962e-07	9.24821e-07
1602					654.43	150.963	NEG	9.34941e-07	9.13109e-07	1.02508e-06	9.57709e-07	1.94797e-06	9.42804e-07	2.09767e-06	1.66281e-06	1.9406e-06	2.02939e-06	2.18231e-06	2.05077e-06
1603					654.43	399.946	NEG	7.38025e-07	6.82353e-07	8.03512e-07	7.41297e-07	1.71483e-09	7.39494e-07	6.62176e-07	4.67795e-07	8.19274e-07	6.20076e-07	8.62674e-07	7.67341e-07
1604					654.348	116.934	NEG	3.83146e-07	2.8912e-05	7.18063e-07	1.00044e-05	5.22698e-07	6.90231e-07	5.71332e-07	5.94754e-07	2.97532e-05	3.13821e-05	1.61767e-06	2.09177e-05
1605					654.272	244.929	NEG	2.74776e-06	2.8792e-06	2.9941e-06	2.87369e-06	1.89469e-06	5.01299e-07	3.24755e-06	1.88118e-06	3.11082e-06	1.92784e-06	3.17928e-06	2.73931e-06
1606					654.272	471.92	NEG	1.44085e-07	1.42628e-07	1.95535e-07	1.60749e-07	2.61496e-07	2.83301e-07	2.37306e-07	2.60701e-07	2.66231e-07	2.39629e-07	2.33654e-07	2.46505e-07
1607			5-O-phosphonato-alpha-D-ribofuranosyl Diphosphate(5-)	18.7495493094152	654.231	383.915	NEG	2.91249e-07	3.94557e-07	3.29366e-07	3.3839e-07	4.83304e-07	5.11638e-07	5.13347e-07	5.02763e-07	5.2468e-07	5.27777e-07	5.35379e-07	5.29279e-07
1608					654.168	121.944	NEG	4.24282e-06	4.40078e-06	1.62438e-09	2.88174e-06	4.73461e-06	1.6379e-09	4.94513e-06	3.22713e-06	4.42569e-06	4.44886e-06	5.02812e-06	4.63422e-06
1609					654.161	275.98	NEG	3.98285e-07	5.0226e-07	4.37989e-07	4.46178e-07	4.17866e-07	4.44768e-07	6.03733e-07	4.88789e-07	1.69045e-09	4.39511e-07	5.16412e-07	3.19204e-07
1610					654.105	465.918	NEG	5.49064e-07	3.93949e-07	4.76653e-07	4.73222e-07	6.05141e-07	5.22918e-07	6.3852e-07	5.8886e-07	6.03502e-07	1.70394e-09	6.02201e-07	4.02469e-07
1611					654.078	119.947	NEG	1.36586e-05	1.27883e-05	1.38524e-05	1.34331e-05	1.50638e-05	1.28059e-05	1.50698e-05	1.43132e-05	1.21968e-05	1.43791e-05	1.56518e-05	1.40759e-05
1612					654.077	520.901	NEG	2.369e-07	1.79106e-07	2.96256e-07	2.3742e-07	2.39811e-07	2.2645e-07	2.80031e-07	2.48764e-07	2.49006e-07	2.15803e-07	3.22623e-07	2.62477e-07
1613					653.91	262.929	NEG	5.26532e-07	5.12724e-07	5.86089e-07	5.41782e-07	1.71483e-09	4.55265e-07	5.98804e-07	3.51928e-07	5.6313e-07	4.83133e-07	5.52789e-07	5.33018e-07
1614					653.896	390.001	NEG	6.70947e-07	7.11066e-07	8.44067e-07	7.42027e-07	7.98679e-07	1.6379e-09	8.42492e-07	5.47603e-07	7.95522e-07	6.20991e-07	8.14859e-07	7.43791e-07
1615					653.884	446.964	NEG	2.2589e-07	3.13967e-07	2.10072e-07	2.49976e-07	2.49198e-07	1.68089e-07	2.14264e-07	2.10517e-07	1.83566e-07	1.92439e-07	1.15335e-07	1.6378e-07
1616					653.852	423.908	NEG	1.37163e-07	3.55463e-07	1.76718e-07	2.23115e-07	3.22286e-07	2.3531e-07	2.67947e-07	2.75181e-07	2.8708e-07	2.82183e-07	3.88713e-07	3.19325e-07
1617					653.842	326.933	NEG	1.80691e-06	1.8158e-06	1.77975e-06	1.80082e-06	2.01691e-06	1.96493e-06	2.02665e-06	2.00283e-06	1.90342e-06	1.70394e-09	1.99065e-06	1.29859e-06
1618					653.842	347.99	NEG	1.14639e-06	1.27076e-06	1.33429e-06	1.25048e-06	1.29124e-06	1.34082e-06	1.4056e-06	1.34589e-06	1.21274e-06	1.32451e-06	1.43731e-06	1.32485e-06
1619			Nitroglycerin	-3.02942863641774	653.766	225.995	NEG	1.60852e-09	1.09269e-06	1.24819e-06	7.80828e-07	1.31508e-06	1.1353e-06	1.21515e-06	1.22184e-06	1.27815e-06	1.24475e-06	1.34426e-06	1.28905e-06
1620					653.714	289.948	NEG	1.47209e-06	1.52468e-06	1.81221e-06	1.603e-06	1.71483e-09	1.72158e-06	1.90364e-06	1.20898e-06	1.7426e-06	1.73798e-06	2.15443e-06	1.87834e-06
1621					653.705	481.949	NEG	6.14866e-07	6.02925e-07	5.53226e-07	5.90339e-07	6.46039e-07	1.6379e-09	7.19985e-07	4.55888e-07	6.71175e-07	5.88849e-07	6.65524e-07	6.41849e-07
1622					653.602	320.971	NEG	8.34722e-07	7.18051e-07	7.86932e-07	7.79902e-07	7.069e-07	7.06601e-07	8.10987e-07	7.41496e-07	8.4443e-07	7.98893e-07	8.85321e-07	8.42882e-07
1623					653.595	505.91	NEG	1.38355e-07	2.50698e-07	3.1757e-07	2.35541e-07	3.30686e-07	2.85485e-07	2.49535e-07	2.88569e-07	3.77607e-07	2.96155e-07	2.79223e-07	3.17661e-07
1624					653.584	304.94	NEG	1.09345e-06	1.67087e-09	1.15145e-06	7.48859e-07	1.20935e-06	1.12627e-06	1.26345e-06	1.19969e-06	1.16937e-06	1.28721e-06	1.24412e-06	1.23356e-06
1625					653.5	331.959	NEG	2.70995e-06	2.68404e-06	2.8931e-06	2.76236e-06	3.11352e-06	2.92878e-06	3.0799e-06	3.04073e-06	3.04392e-06	2.90095e-06	3.17563e-06	3.04017e-06
1626					653.5	355.92	NEG	3.46888e-07	3.78875e-07	1.62438e-09	2.42462e-07	4.40882e-07	3.60741e-07	4.10852e-07	4.04158e-07	4.36938e-07	3.89013e-07	4.28198e-07	4.18049e-07
1627					653.305	547.921	NEG	3.85513e-07	2.39927e-07	2.56898e-07	2.94113e-07	3.42857e-07	3.7794e-07	1.80143e-07	3.00313e-07	3.23876e-07	2.80317e-07	4.36417e-07	3.4687e-07
1628					653.018	563.953	NEG	3.04251e-07	2.25624e-07	2.62598e-07	2.64157e-07	3.39901e-07	3.38772e-07	4.11462e-07	3.63378e-07	2.81306e-07	3.09949e-07	3.38139e-07	3.09798e-07
1629					653.007	386.943	NEG	9.96474e-07	9.9592e-07	1.00307e-06	9.98487e-07	1.0719e-06	8.97448e-07	1.02034e-06	9.96565e-07	1.01788e-06	1.05815e-06	1.71209e-09	6.92581e-07
1630					652.986	344.933	NEG	5.19514e-07	4.23727e-07	5.27614e-07	4.90285e-07	6.19241e-07	5.47367e-07	6.28307e-07	5.98305e-07	5.69923e-07	4.49124e-07	5.15912e-07	5.11653e-07
1631			DuP 697	-4.14702837645498	652.983	408.936	NEG	6.47307e-07	1.43864e-06	6.57608e-07	9.14518e-07	1.35089e-06	1.44111e-06	1.40968e-06	1.40056e-06	1.43341e-06	1.4747e-06	7.96496e-07	1.23487e-06
1632					652.982	371.952	NEG	9.14213e-07	8.98418e-07	1.04143e-06	9.51355e-07	1.06395e-06	9.84088e-07	1.00788e-06	1.01864e-06	1.08277e-06	1.08294e-06	1.02197e-06	1.06256e-06
1633					652.982	395.913	NEG	1.99705e-07	2.49941e-07	1.98463e-07	2.16036e-07	2.91179e-07	2.02487e-07	2.51938e-07	2.48534e-07	2.91335e-07	2.93757e-07	3.15488e-07	3.00193e-07
1634					652.97	410.904	NEG	2.95692e-07	3.36547e-07	2.11968e-07	2.81402e-07	3.00498e-07	3.02816e-07	2.91552e-07	2.98289e-07	2.85145e-07	2.36932e-07	2.71134e-07	2.64404e-07
1635			3-hydroxy-2-[3-methoxy-4-(sulfooxy)phenyl]-5-sulfino-3,4-dihydro-2H-1-benzopyran-7-olate	-24.6364534345773	652.97	429.993	NEG	7.01328e-07	6.34994e-07	1.62438e-09	4.45982e-07	6.7194e-07	6.61586e-07	5.96973e-07	6.435e-07	6.36794e-07	6.84812e-07	1.71209e-09	4.41106e-07
1636					652.749	413.962	NEG	1.50373e-06	1.51953e-06	1.58293e-06	1.5354e-06	1.57049e-06	1.44067e-06	1.67141e-06	1.56086e-06	1.59033e-06	1.53431e-06	1.70353e-06	1.60939e-06
1637					652.713	554.893	NEG	1.90353e-07	1.67087e-09	2.31911e-07	1.41312e-07	2.82532e-07	2.37638e-07	2.35065e-07	2.51745e-07	2.28861e-07	2.53728e-07	2.5969e-07	2.47426e-07
1638					652.673	477.916	NEG	3.22161e-07	1.94633e-07	2.11372e-07	2.42722e-07	4.28638e-07	1.49153e-07	3.42843e-07	3.06878e-07	4.14839e-07	3.91565e-07	4.07123e-07	4.04509e-07
1639					652.591	162.94	NEG	1.23854e-06	2.74946e-06	1.28331e-06	1.7571e-06	1.56377e-06	1.68353e-06	2.91011e-06	2.05247e-06	9.28235e-07	2.73556e-06	2.92277e-06	2.19552e-06
1640					652.589	426.936	NEG	1.60852e-09	5.48703e-07	5.11272e-07	3.53861e-07	5.60625e-07	4.60095e-07	5.47192e-07	5.22637e-07	4.75733e-07	5.70025e-07	5.59499e-07	5.35086e-07
1641					652.589	437.923	NEG	7.41876e-07	7.61995e-07	7.73966e-07	7.59279e-07	8.55288e-07	7.85231e-07	8.95031e-07	8.45183e-07	8.53476e-07	8.59598e-07	8.65224e-07	8.59433e-07
1642					652.589	577.969	NEG	3.32697e-07	3.84667e-07	5.16316e-07	4.11227e-07	3.99726e-07	3.866e-07	4.84707e-07	4.23678e-07	3.36646e-07	5.11016e-07	4.21806e-07	4.23156e-07
1643					652.516	468.946	NEG	6.62094e-07	5.89879e-07	6.65949e-07	6.39307e-07	6.41032e-07	5.77223e-07	6.50002e-07	6.22752e-07	5.83867e-07	6.7629e-07	5.26101e-07	5.95419e-07
1644					652.513	495.965	NEG	8.82979e-07	8.13092e-07	9.2468e-07	8.73584e-07	9.2037e-07	9.44339e-07	1.00957e-06	9.58092e-07	9.02972e-07	8.7124e-07	9.69171e-07	9.14461e-07
1645					652.47	492.907	NEG	3.41645e-07	3.60951e-07	2.39779e-07	3.14125e-07	3.16875e-07	2.64958e-07	2.97048e-07	2.9296e-07	3.05487e-07	3.82685e-07	3.28554e-07	3.38908e-07
1646					652.433	519.926	NEG	4.89497e-07	5.0972e-07	5.93398e-07	5.30872e-07	5.77012e-07	4.46914e-07	6.67525e-07	5.63817e-07	5.27839e-07	5.7932e-07	5.76063e-07	5.61074e-07
1647					652.427	453.955	NEG	8.24665e-07	1.67087e-09	9.29119e-07	5.85151e-07	9.83452e-07	8.42447e-07	9.23864e-07	9.16588e-07	9.6158e-07	8.84747e-07	9.79779e-07	9.42035e-07
1648					652.297	508.938	NEG	4.19448e-07	2.25314e-07	3.5176e-07	3.32174e-07	3.06467e-07	4.27272e-07	3.80959e-07	3.71566e-07	2.96115e-07	2.92581e-07	2.20883e-07	2.6986e-07
1649					652.121	326.966	NEG	4.13292e-07	3.69782e-07	4.3176e-07	4.04944e-07	4.38741e-07	3.61965e-07	2.64718e-07	3.55142e-07	4.24619e-07	3.00967e-07	3.32945e-07	3.52843e-07
1650					652.121	535.957	NEG	4.77379e-07	5.26289e-07	4.82233e-07	4.953e-07	5.55966e-07	5.50442e-07	5.66232e-07	5.57547e-07	5.86596e-07	5.00465e-07	5.53961e-07	5.47008e-07
1651					652.032	550.948	NEG	2.87422e-07	3.8257e-07	4.07557e-07	3.59183e-07	3.46523e-07	3.17601e-07	1.73406e-09	2.21953e-07	4.70206e-07	3.47895e-07	3.65653e-07	3.94584e-07
1652			2-Chloro-4-hydroxy-6-amino-1,3,5-triazine	19.9632138122774	651.985	144.995	NEG	4.30997e-07	1.67087e-09	4.83182e-07	3.05283e-07	4.0365e-07	3.47421e-07	2.4279e-07	3.31287e-07	3.77342e-07	4.3821e-07	5.20624e-07	4.45392e-07
1653					651.943	244.963	NEG	1.12348e-06	1.17547e-06	1.08763e-06	1.12886e-06	1.16997e-06	1.08471e-06	1.05603e-06	1.10357e-06	1.06703e-06	1.03289e-06	1.11001e-06	1.06998e-06
1654					651.674	190.955	NEG	5.39685e-07	5.76655e-07	6.59243e-07	5.91861e-07	4.08467e-07	5.19324e-07	6.67457e-07	5.31749e-07	6.80428e-07	4.05007e-07	7.60988e-07	6.15475e-07
1655					651.655	268.924	NEG	2.98426e-07	2.12577e-07	2.65535e-07	2.58846e-07	3.17988e-07	2.88767e-07	2.18229e-07	2.74995e-07	2.85911e-07	2.74118e-07	1.84446e-07	2.48158e-07
1656					651.655	298.938	NEG	1.08819e-06	1.67087e-09	1.05959e-06	7.16483e-07	1.12726e-06	1.03491e-06	1.11795e-06	1.09337e-06	1.0648e-06	1.14121e-06	1.19796e-06	1.13466e-06
1657					651.564	167.932	NEG	1.0577e-06	1.32858e-06	1.11593e-06	1.1674e-06	1.71483e-09	1.13625e-06	1.44192e-06	8.59963e-07	1.13953e-06	1.70394e-09	1.02467e-06	7.21966e-07
1658					651.534	530.931	NEG	3.76196e-07	3.92502e-07	5.19985e-07	4.29561e-07	4.10793e-07	5.68214e-07	5.84806e-07	5.21271e-07	4.63752e-07	4.32255e-07	5.16947e-07	4.70985e-07
1659					651.472	510.866	NEG	1.60852e-09	2.57648e-07	2.42135e-07	1.67131e-07	1.71483e-09	1.6379e-09	2.70048e-07	9.11336e-08	2.59093e-07	2.54893e-07	1.71209e-09	1.71899e-07
1660					651.469	162.96	NEG	1.31453e-06	1.2497e-06	1.29778e-06	1.28734e-06	1.36482e-06	1.15222e-06	1.1769e-06	1.23131e-06	1.36954e-06	1.21487e-06	1.24925e-06	1.27789e-06
1661			6-Hydroxyl-1,6-dihydropurine ribonucleoside	-2.69089246296256	651.406	269.088	NEG	6.79473e-07	2.97682e-07	4.54756e-07	4.77304e-07	6.3876e-07	5.32317e-07	4.05004e-07	5.2536e-07	6.24153e-07	6.54587e-07	3.31398e-07	5.36713e-07
1662					651.406	626.951	NEG	5.74679e-07	6.27052e-07	6.49839e-07	6.1719e-07	6.11484e-07	6.47384e-07	7.06476e-07	6.55115e-07	7.27066e-07	6.59152e-07	6.50368e-07	6.78862e-07
1663					651.377	656.998	NEG	2.1618e-07	2.12845e-07	1.67972e-07	1.98999e-07	2.3993e-07	2.09849e-07	2.14201e-07	2.21327e-07	1.93636e-07	1.83051e-07	2.40385e-07	2.05691e-07
1664					651.375	84.9908	NEG	2.04647e-07	2.54803e-05	2.26499e-05	1.61116e-05	2.32973e-07	2.23978e-05	1.9551e-07	7.60875e-06	2.38767e-05	2.38422e-05	2.55663e-07	1.59915e-05
1665			Etidronic acid	17.3660138949616	651.374	204.971	NEG	5.01985e-06	5.10931e-06	5.29466e-06	5.14127e-06	1.71483e-09	4.90659e-06	5.08016e-06	3.32949e-06	5.18852e-06	5.15278e-06	5.35733e-06	5.23288e-06
1666					651.374	638.949	NEG	1.60852e-09	4.22768e-07	4.42866e-07	2.89081e-07	4.2411e-07	4.24574e-07	4.44923e-07	4.31202e-07	4.32492e-07	4.63999e-07	1.71209e-09	2.99401e-07
1667					651.373	118.97	NEG	1.92453e-06	2.22777e-06	2.24396e-06	2.13209e-06	2.35142e-06	2.04911e-06	2.35993e-06	2.25349e-06	2.07751e-06	2.33724e-06	2.23033e-06	2.21503e-06
1668					651.373	584.94	NEG	7.56272e-07	8.23048e-07	8.3732e-07	8.05547e-07	8.34982e-07	8.13522e-07	8.58061e-07	8.35522e-07	8.89192e-07	1.70394e-09	8.58318e-07	5.83071e-07
1669					651.37	680.96	NEG	1.75588e-07	1.99914e-07	2.04697e-07	1.93399e-07	1.7243e-07	2.21e-07	2.56473e-07	2.16634e-07	2.80072e-07	1.70394e-09	1.35652e-07	1.39143e-07
1670					651.368	129.976	NEG	6.82084e-07	1.67087e-09	6.10905e-07	4.31553e-07	1.71483e-09	7.33499e-07	7.25836e-07	4.87017e-07	4.9119e-07	6.94116e-07	1.71209e-09	3.95673e-07
1671			3,5-Dichloro-L-tyrosine	-15.7304069264021	651.368	247.985	NEG	3.40189e-07	2.51786e-07	3.10638e-07	3.00871e-07	2.30915e-07	3.33715e-07	3.73157e-07	3.12596e-07	3.25485e-07	2.9493e-07	3.78433e-07	3.32949e-07
1672					651.368	520.985	NEG	3.68796e-07	3.88338e-07	2.52299e-07	3.36478e-07	3.51615e-07	3.91765e-07	3.0603e-07	3.49804e-07	4.27072e-07	3.62149e-07	4.84949e-07	4.24723e-07
1673					651.368	580.906	NEG	4.40916e-07	4.56921e-07	4.84858e-07	4.60898e-07	5.34078e-07	4.22684e-07	5.2166e-07	4.92807e-07	4.33537e-07	5.28157e-07	5.15187e-07	4.92294e-07
1674			Hydroflumethiazide	13.1704639949483	651.23	329.988	NEG	3.7075e-07	4.26805e-07	4.21765e-07	4.0644e-07	5.08115e-07	3.19705e-07	4.20722e-07	4.16181e-07	1.69045e-09	4.36294e-07	3.58753e-07	2.65579e-07
1675					651.131	404.902	NEG	5.61176e-07	4.78295e-07	6.13598e-07	5.51023e-07	5.36404e-07	5.18072e-07	5.1564e-07	5.23372e-07	5.6344e-07	6.34349e-07	5.42616e-07	5.80135e-07
1676			Di-2-thienyl disulfide	17.1943300268982	651.083	228.932	NEG	6.3955e-07	6.79538e-07	6.49561e-07	6.56216e-07	7.87992e-07	6.84251e-07	7.43566e-07	7.38603e-07	6.61689e-07	6.9969e-07	7.49789e-07	7.03722e-07
1677					651.083	498.902	NEG	5.98476e-07	5.72054e-07	6.46082e-07	6.05537e-07	7.10488e-07	6.64472e-07	6.53644e-07	6.76201e-07	6.7912e-07	6.4796e-07	7.05033e-07	6.77371e-07
1678					651.083	556.945	NEG	8.55438e-07	8.94074e-07	9.59861e-07	9.03124e-07	1.06706e-06	9.55908e-07	1.04013e-06	1.02103e-06	1.01365e-06	1.0028e-06	9.54871e-07	9.90439e-07
1679					651.083	560.979	NEG	6.97209e-07	7.61223e-07	7.01175e-07	7.19869e-07	7.90983e-07	1.6379e-09	7.92022e-07	5.28214e-07	1.69045e-09	8.05086e-07	7.74518e-07	5.27098e-07
1680					651.083	564.875	NEG	4.21616e-07	4.539e-07	5.04388e-07	4.59968e-07	5.85469e-07	4.29211e-07	4.61508e-07	4.92063e-07	4.84076e-07	5.60366e-07	4.51435e-07	4.98626e-07
1681					651.083	650.912	NEG	4.45488e-07	1.67087e-09	4.2824e-07	2.918e-07	4.75972e-07	4.98964e-07	4.25949e-07	4.66962e-07	3.59976e-07	5.41842e-07	4.60858e-07	4.54225e-07
1682					651.083	662.91	NEG	2.31626e-07	2.71819e-07	1.99601e-07	2.34348e-07	2.55157e-07	2.35893e-07	1.96423e-07	2.29158e-07	3.16269e-07	2.77078e-07	2.06019e-07	2.66455e-07
1683					651.083	666.943	NEG	3.06558e-07	2.84759e-07	3.04396e-07	2.98571e-07	1.71483e-09	2.88469e-07	1.73406e-09	9.73061e-08	3.24404e-07	1.70394e-09	3.24984e-07	2.17031e-07
1684					650.986	411.991	NEG	3.34544e-07	2.47737e-07	3.01055e-07	2.94445e-07	2.61732e-07	3.92109e-07	3.47469e-07	3.3377e-07	3.76836e-07	3.3208e-07	3.05581e-07	3.38166e-07
1685					650.953	526.897	NEG	6.45047e-07	5.59856e-07	6.81567e-07	6.28823e-07	6.498e-07	6.34746e-07	6.53931e-07	6.46159e-07	7.23995e-07	6.88776e-07	7.11246e-07	7.08006e-07
1686					650.945	592.869	NEG	1.60852e-09	3.28611e-07	3.12811e-07	2.14344e-07	3.88296e-07	3.39076e-07	3.42494e-07	3.56622e-07	1.69045e-09	3.50726e-07	1.71209e-09	1.18043e-07
1687					650.921	338.93	NEG	9.60393e-07	9.44608e-07	1.03006e-06	9.78352e-07	1.10242e-06	9.55465e-07	1.08894e-06	1.04894e-06	1.07715e-06	1.01151e-06	1.06294e-06	1.05053e-06
1688					650.921	438.983	NEG	1.29575e-06	1.67087e-09	1.36396e-06	8.87125e-07	1.49615e-06	1.38337e-06	1.47824e-06	1.45259e-06	1.37966e-06	1.27029e-06	1.53281e-06	1.39425e-06
1689					650.888	143.992	NEG	2.42294e-05	2.42298e-05	2.56544e-05	2.47045e-05	1.71483e-09	2.44273e-05	2.62305e-05	1.68865e-05	2.55191e-05	2.54019e-05	2.64316e-05	2.57842e-05
1690			Chlorphoxim	-23.6178507152574	650.888	331	NEG	2.16176e-07	2.16053e-07	2.24453e-07	2.18894e-07	2.42454e-07	2.33887e-07	2.59174e-07	2.45172e-07	2.29977e-07	2.49234e-07	1.71209e-09	1.60308e-07
1691					650.888	392.938	NEG	1.88677e-06	1.97379e-06	2.00151e-06	1.95402e-06	2.15178e-06	2.00284e-06	1.96324e-06	2.03929e-06	2.14609e-06	2.11581e-06	2.00658e-06	2.08949e-06
1692					650.888	474.941	NEG	1.63179e-06	1.5469e-06	1.7513e-06	1.64333e-06	1.89747e-06	1.65839e-06	1.72287e-06	1.75958e-06	1.73801e-06	1.88376e-06	1.73164e-06	1.78447e-06
1693					650.888	532.983	NEG	1.42008e-06	1.53996e-06	1.55625e-06	1.50543e-06	1.68543e-06	1.49043e-06	1.63376e-06	1.60321e-06	1.67177e-06	1.58725e-06	1.57941e-06	1.61281e-06
1694			Quercetin 3,3',7-trissulfate	13.0284126329149	650.888	540.913	NEG	9.58178e-07	9.57207e-07	1.01708e-06	9.77488e-07	1.04587e-06	9.43032e-07	1.0311e-06	1.00667e-06	1.03578e-06	9.97549e-07	9.6917e-07	1.00083e-06
1695					650.888	574.994	NEG	1.05176e-06	1.1303e-06	1.17792e-06	1.12e-06	1.19646e-06	1.12193e-06	1.18926e-06	1.16922e-06	1.15632e-06	1.70394e-09	1.13875e-06	7.65592e-07
1696					650.862	256.927	NEG	6.7027e-07	4.93162e-07	6.60619e-07	6.08017e-07	4.0689e-07	4.93172e-07	6.92962e-07	5.31008e-07	6.54731e-07	5.52662e-07	7.85501e-07	6.64298e-07
1697					650.856	674.874	NEG	3.25307e-07	3.15874e-07	3.67631e-07	3.36271e-07	2.72407e-07	2.93817e-07	3.18005e-07	2.94743e-07	3.73056e-07	3.44895e-07	3.78003e-07	3.65318e-07
1698			2-Chloro-1,1,1-trifluoroethane	2.43996063735047	650.823	116.973	NEG	6.19821e-06	1.67087e-09	1.62438e-09	2.06717e-06	6.6672e-06	1.6379e-09	1.73406e-09	2.22352e-06	6.56485e-06	6.53046e-06	6.58655e-06	6.56062e-06
1699					650.823	310.935	NEG	1.28295e-06	1.21739e-06	1.46207e-06	1.3208e-06	1.59374e-06	1.38122e-06	1.42295e-06	1.46597e-06	1.56113e-06	1.39947e-06	1.46412e-06	1.47491e-06
1700			Pipobroman	-13.4967707600585	650.823	352.946	NEG	2.34238e-06	2.38313e-06	2.46064e-06	2.39538e-06	2.71829e-06	2.31455e-06	2.6431e-06	2.55865e-06	2.62462e-06	2.51643e-06	2.51387e-06	2.55164e-06
1701					650.823	376.907	NEG	7.02453e-07	7.77062e-07	8.85829e-07	7.88448e-07	9.19056e-07	7.69206e-07	8.1586e-07	8.34707e-07	9.38804e-07	8.02555e-07	9.1551e-07	8.85623e-07
1702					650.823	416.899	NEG	2.63912e-07	3.81613e-07	4.13252e-07	3.52926e-07	1.71483e-09	3.39852e-07	4.10791e-07	2.50786e-07	4.15237e-07	4.35912e-07	4.03465e-07	4.18205e-07
1703					650.823	458.91	NEG	1.12874e-06	1.67087e-09	1.21491e-06	7.81775e-07	1.23436e-06	1.14525e-06	1.73406e-09	7.93779e-07	1.20568e-06	1.1859e-06	1.17644e-06	1.18934e-06
1704					650.823	502.936	NEG	1.13345e-06	1.24334e-06	1.23144e-06	1.20274e-06	1.26446e-06	1.15896e-06	1.22675e-06	1.21672e-06	1.2802e-06	1.23486e-06	1.31988e-06	1.27831e-06
1705					650.823	544.947	NEG	9.04724e-07	9.75541e-07	9.94531e-07	9.58265e-07	1.02182e-06	9.82132e-07	1.09895e-06	1.0343e-06	1.11613e-06	1.03104e-06	1.12078e-06	1.08932e-06
1706					650.823	614.987	NEG	5.29259e-07	5.12331e-07	4.87221e-07	5.09604e-07	5.76393e-07	5.42437e-07	5.72258e-07	5.63696e-07	1.69045e-09	5.19959e-07	4.80815e-07	3.34155e-07
1707					650.823	646.879	NEG	2.75923e-07	3.12117e-07	2.61449e-07	2.83163e-07	4.09515e-07	3.70536e-07	3.80866e-07	3.86972e-07	4.09557e-07	3.09088e-07	4.16613e-07	3.78419e-07
1708					650.823	686.873	NEG	1.24175e-07	1.21367e-07	1.45216e-07	1.30252e-07	1.44459e-07	1.31981e-07	2.11248e-07	1.62563e-07	2.35951e-07	1.88449e-07	1.66418e-07	1.9694e-07
1709					650.815	608.901	NEG	4.54808e-07	5.1775e-07	5.65985e-07	5.12848e-07	5.53883e-07	4.86661e-07	4.57025e-07	4.9919e-07	4.72061e-07	4.58175e-07	5.33107e-07	4.87781e-07
1710					650.808	444.894	NEG	2.82005e-07	2.34469e-07	1.55902e-07	2.24125e-07	5.63175e-07	4.04169e-07	3.85915e-07	4.51086e-07	5.1426e-07	3.35601e-07	4.44904e-07	4.31588e-07
1711			2,4,6-Trichloro-4'-biphenylol	-23.5760748238703	650.807	270.943	NEG	1.56906e-06	1.48764e-06	1.6536e-06	1.5701e-06	1.79562e-06	1.51162e-06	1.57121e-06	1.62615e-06	1.64116e-06	1.70719e-06	1.73426e-06	1.6942e-06
1712					650.807	368.977	NEG	3.50347e-06	3.39124e-06	3.67164e-06	3.52212e-06	3.82003e-06	3.6076e-06	3.67611e-06	3.70125e-06	3.58696e-06	3.631e-06	3.63052e-06	3.61616e-06
1713					650.807	434.949	NEG	2.89898e-06	2.91826e-06	3.09822e-06	2.97182e-06	3.15896e-06	2.96117e-06	3.09952e-06	3.07322e-06	3.12777e-06	3.22543e-06	3.14146e-06	3.16489e-06
1714					650.807	509.022	NEG	4.85157e-07	1.67087e-09	1.62438e-09	1.62817e-07	5.17172e-07	4.9644e-07	1.73406e-09	3.38449e-07	5.09903e-07	5.13047e-07	1.71209e-09	3.41554e-07
1715					650.807	598.956	NEG	1.60852e-09	9.27552e-07	8.09631e-07	5.79597e-07	9.77536e-07	8.36709e-07	9.1075e-07	9.08332e-07	9.0985e-07	8.91807e-07	8.78504e-07	8.93387e-07
1716					650.807	622.917	NEG	5.03657e-07	5.04037e-07	4.64103e-07	4.90599e-07	6.11046e-07	4.79816e-07	5.05615e-07	5.32159e-07	5.97364e-07	5.50197e-07	1.71209e-09	3.83091e-07
1717			1,6-phthalenedisulfonic acid	17.098062645462	650.804	286.974	NEG	5.00672e-06	5.25415e-06	1.62438e-09	3.42083e-06	5.47975e-06	4.94673e-06	5.29455e-06	5.24034e-06	5.2656e-06	5.31058e-06	5.11094e-06	5.22904e-06
1718					650.804	420.933	NEG	1.10684e-06	1.19761e-06	1.31659e-06	1.20701e-06	1.34362e-06	1.17926e-06	1.33393e-06	1.28561e-06	1.2863e-06	1.29055e-06	1.36295e-06	1.31327e-06
1719					650.75	401.939	NEG	1.83623e-07	1.67087e-09	2.19987e-07	1.35094e-07	2.25748e-07	1.72676e-07	2.36623e-07	2.11683e-07	1.54569e-07	1.70394e-09	2.26824e-07	1.27699e-07
1720					650.698	100.986	NEG	9.87931e-07	7.25721e-07	7.18508e-07	8.1072e-07	7.43769e-07	9.56996e-07	9.45728e-07	8.82164e-07	8.57176e-07	8.54838e-07	8.23496e-07	8.4517e-07
1721			2-oxoglutarate(2-)	-15.5246932664442	650.698	142.996	NEG	1.60852e-09	1.67087e-09	2.27504e-07	7.69277e-08	2.82576e-07	3.55966e-07	2.82934e-07	3.07159e-07	1.62301e-07	2.01686e-07	3.02126e-07	2.22038e-07
1722			Phosphoguanidinoacetate	12.908449864593	650.698	196.015	NEG	1.35572e-06	1.21493e-06	1.25942e-06	1.27669e-06	1.37367e-06	1.07674e-06	1.59017e-06	1.34686e-06	1.37424e-06	1.45131e-06	1.10008e-06	1.30855e-06
1723					650.698	246.981	NEG	8.5319e-06	8.75533e-06	8.49412e-06	8.59379e-06	8.94616e-06	8.14813e-06	8.76638e-06	8.62022e-06	8.62362e-06	8.47015e-06	9.19623e-06	8.76334e-06
1724			5,8-Dihydro-6-(4-methyl-3-pentenyl)-1,2,3,4-tetrathiocin	23.960924779025	650.698	263.013	NEG	1.90204e-06	2.12568e-06	2.08036e-06	2.03603e-06	2.20575e-06	1.84861e-06	2.13506e-06	2.06314e-06	2.09394e-06	1.83347e-06	1.98123e-06	1.96955e-06
1725			Athidathion	-4.12580290138975	650.698	328.985	NEG	6.89406e-06	6.83412e-06	7.16995e-06	6.96604e-06	7.4055e-06	6.78663e-06	6.95107e-06	7.04774e-06	7.29998e-06	6.97843e-06	7.28266e-06	7.18702e-06
1726					650.698	427.019	NEG	1.26155e-06	1.28485e-06	1.42401e-06	1.32347e-06	1.4348e-06	1.36629e-06	1.43025e-06	1.41045e-06	1.4974e-06	1.36986e-06	1.39269e-06	1.41999e-06
1727					650.698	486.905	NEG	8.02581e-07	9.78435e-07	8.60201e-07	8.80406e-07	8.85072e-07	8.56338e-07	8.92644e-07	8.78018e-07	9.21733e-07	8.92711e-07	9.57486e-07	9.23977e-07
1728					650.698	516.952	NEG	1.76419e-06	1.83454e-06	1.78878e-06	1.79584e-06	1.92091e-06	1.79335e-06	1.73406e-09	1.23866e-06	1.89965e-06	1.92968e-06	1.84199e-06	1.89044e-06
1729					650.698	568.909	NEG	7.63927e-07	8.39635e-07	8.122e-07	8.05254e-07	8.486e-07	7.92772e-07	9.19868e-07	8.53747e-07	8.62888e-07	8.75711e-07	8.49969e-07	8.62856e-07
1730					650.698	604.868	NEG	1.91998e-07	1.9234e-07	1.88439e-07	1.90926e-07	2.17781e-07	1.6379e-09	2.03156e-07	1.40858e-07	1.69045e-09	1.89997e-07	2.11012e-07	1.34233e-07
1731					650.697	253.964	NEG	1.60852e-09	5.72228e-07	4.9639e-07	3.56742e-07	5.64508e-07	5.53444e-07	5.63174e-07	5.60375e-07	5.41974e-07	6.17258e-07	5.04968e-07	5.54733e-07
1732					650.697	482.871	NEG	4.0821e-07	3.11206e-07	2.80038e-07	3.33151e-07	4.67785e-07	3.63016e-07	3.96651e-07	4.09151e-07	4.71358e-07	3.43422e-07	3.86067e-07	4.00282e-07
1733			Lythidathion	-4.1445367312056	650.696	314.969	NEG	3.8087e-06	3.92307e-06	4.10198e-06	3.94458e-06	4.11816e-06	4.05562e-06	4.10867e-06	4.09415e-06	3.98693e-06	4.16517e-06	4.25381e-06	4.1353e-06
1734					650.696	345.016	NEG	3.91906e-06	4.07102e-06	3.82943e-06	3.93984e-06	4.1806e-06	3.98684e-06	3.89874e-06	4.02206e-06	4.03031e-06	3.88675e-06	3.90504e-06	3.9407e-06
1735					650.696	410.988	NEG	4.15486e-06	4.22126e-06	1.62438e-09	2.79258e-06	4.49173e-06	4.26303e-06	4.40184e-06	4.38553e-06	4.54832e-06	4.70009e-06	4.59803e-06	4.61548e-06
1736					650.696	450.98	NEG	2.3499e-06	2.46853e-06	2.59116e-06	2.46986e-06	2.72145e-06	2.41454e-06	2.68156e-06	2.60585e-06	2.68274e-06	2.60411e-06	2.50745e-06	2.5981e-06
1737			Fluazim	-0.948750968281016	650.696	462.944	NEG	1.21928e-06	1.2807e-06	1.37431e-06	1.29143e-06	1.36581e-06	1.34396e-06	1.56142e-06	1.42373e-06	1.42496e-06	1.40583e-06	1.45575e-06	1.42885e-06
1738					650.696	492.991	NEG	1.822e-06	1.98565e-06	2.07723e-06	1.96162e-06	2.03002e-06	1.94926e-06	2.15553e-06	2.04494e-06	2.08999e-06	2.02744e-06	2.00514e-06	2.04086e-06
1739			Oxapyrazon	12.8934772849086	650.687	335.967	NEG	5.62249e-07	6.03466e-07	5.64701e-07	5.76805e-07	5.85813e-07	5.26978e-07	1.73406e-09	3.71508e-07	5.80194e-07	5.78134e-07	5.65766e-07	5.74698e-07
1740					650.678	146.966	NEG	0.000239177	1.67087e-09	0.000237904	0.000159028	0.000262686	0.000244972	0.000261798	0.000256485	1.69045e-09	0.0002517	0.000251359	0.000167687
1741					650.678	182.989	NEG	1.27049e-06	1.24806e-06	1.18278e-06	1.23378e-06	1.43727e-06	1.26251e-06	1.43821e-06	1.37933e-06	1.43156e-06	1.1147e-06	1.46823e-06	1.33816e-06
1742			Ribose-1-arsenate	-5.63391445563057	650.678	272.958	NEG	1.3446e-06	1.34579e-06	1.39483e-06	1.36174e-06	1.49647e-06	1.40022e-06	1.29937e-06	1.39868e-06	1.30062e-06	1.46999e-06	1.45663e-06	1.40908e-06
1743			Histamine Phosphate	1.28699864163525	650.678	306.027	NEG	2.89933e-07	3.16487e-07	2.84401e-07	2.9694e-07	3.39569e-07	3.10407e-07	4.35414e-07	3.61797e-07	3.56344e-07	4.16669e-07	3.0984e-07	3.60951e-07
1744					650.678	356.98	NEG	3.43589e-06	1.67087e-09	3.66299e-06	2.36685e-06	3.8625e-06	3.59872e-06	4.01295e-06	3.82473e-06	3.70825e-06	3.78018e-06	3.97791e-06	3.82211e-06
1745					650.555	295.974	NEG	6.73842e-07	7.42196e-07	6.52019e-07	6.89352e-07	7.17189e-07	7.21509e-07	6.84475e-07	7.07724e-07	6.93589e-07	6.97906e-07	6.65101e-07	6.85532e-07
1746					650.432	147.963	NEG	1.4585e-06	1.05579e-06	1.53621e-06	1.35017e-06	1.42526e-06	1.41378e-06	1.40152e-06	1.41352e-06	1.37629e-06	1.30532e-06	1.23685e-06	1.30615e-06
1747			Stipitatate	-24.6490171875537	650.432	181.01	NEG	5.73559e-06	6.09674e-06	1.62438e-09	3.94465e-06	1.71483e-09	5.99794e-06	6.13738e-06	4.04568e-06	1.69045e-09	6.07039e-06	6.1668e-06	4.07963e-06
1748					650.432	396.972	NEG	1.68797e-06	1.73945e-06	1.74706e-06	1.72483e-06	1.83023e-06	1.72858e-06	1.88465e-06	1.81449e-06	1.76955e-06	1.72314e-06	1.71209e-09	1.1648e-06
1749					650.432	728.882	NEG	1.6605e-07	1.7907e-07	1.93587e-07	1.79569e-07	1.52806e-07	1.56247e-07	1.84269e-07	1.64441e-07	1.40308e-07	1.40977e-07	1.43648e-07	1.41645e-07
1750			Asparagusate	-22.1540702647726	650.387	148.97	NEG	2.18705e-06	2.59758e-06	2.7722e-06	2.51895e-06	2.87539e-06	2.61272e-06	2.58531e-06	2.69114e-06	2.4853e-06	2.82863e-06	2.67643e-06	2.66345e-06
1751					650.387	311.969	NEG	2.32743e-07	2.44227e-07	2.49962e-07	2.42311e-07	2.92148e-07	3.02652e-07	3.34411e-07	3.09737e-07	2.16326e-07	2.78448e-07	3.13161e-07	2.69312e-07
1752					650.387	377.977	NEG	5.08895e-07	4.64885e-07	5.82985e-07	5.18921e-07	5.81183e-07	5.81637e-07	6.54404e-07	6.05741e-07	5.59131e-07	6.49332e-07	4.98151e-07	5.68871e-07
1753					650.387	380.941	NEG	1.74689e-06	1.62614e-06	1.66164e-06	1.67822e-06	1.76256e-06	1.6536e-06	1.85281e-06	1.75632e-06	1.79765e-06	1.7066e-06	1.67327e-06	1.72584e-06
1754					650.337	323.969	NEG	4.27108e-07	3.24548e-07	3.8294e-07	3.78199e-07	2.52041e-07	2.69763e-07	1.8861e-07	2.36805e-07	4.3817e-07	4.20865e-07	2.64079e-07	3.74371e-07
1755					650.314	224.024	NEG	2.81696e-07	2.11464e-07	2.4789e-07	2.47017e-07	1.97972e-07	3.01067e-07	2.14237e-07	2.37759e-07	2.43646e-07	2.4046e-07	2.85076e-07	2.56394e-07
1756					650.246	188.94	NEG	3.06603e-07	3.23098e-07	3.32138e-07	3.20613e-07	2.44672e-07	2.23233e-07	3.53905e-07	2.73937e-07	3.64914e-07	3.09936e-07	2.63396e-07	3.12748e-07
1757					650.242	213.971	NEG	8.45327e-07	9.31751e-07	8.61652e-07	8.79577e-07	8.80104e-07	9.07059e-07	9.39525e-07	9.08896e-07	8.33703e-07	9.51218e-07	8.06128e-07	8.63683e-07
1758					650.242	478.975	NEG	1.68748e-06	1.67087e-09	1.74855e-06	1.1459e-06	2.00888e-06	1.95299e-06	1.99726e-06	1.98637e-06	1.87069e-06	1.93839e-06	1.95335e-06	1.92081e-06
1759					650.235	110.981	NEG	1.03285e-06	1.08963e-06	9.21596e-07	1.01469e-06	1.01808e-06	9.96544e-07	1.73406e-09	6.7212e-07	9.81428e-07	1.01813e-06	1.07823e-06	1.02593e-06
1760			7-Methyl-2-hydroxy-6-oxoocta-2,4-dienoate	-12.6260207167102	650.235	183.064	NEG	3.84412e-07	4.01895e-07	3.74663e-07	3.8699e-07	4.47628e-07	3.87077e-07	4.80605e-07	4.38437e-07	3.59902e-07	1.70394e-09	1.71209e-09	1.21106e-07
1761			Sedoheptulose	2.73546462673572	650.235	209.067	NEG	3.03401e-07	6.2099e-07	3.82279e-07	4.35557e-07	4.95445e-07	1.6379e-09	4.78643e-07	3.25242e-07	5.34545e-07	5.3065e-07	4.24004e-07	4.96399e-07
1762			Cysteinyl-Cysteine	-6.8157430490197	650.235	223.02	NEG	8.34363e-06	7.00336e-06	8.91564e-06	8.08754e-06	9.56097e-06	6.1471e-06	6.18666e-06	7.29824e-06	6.1922e-06	6.42141e-06	5.58606e-06	6.06656e-06
1763			Allitridin	-18.1005829819692	650.235	176.984	NEG	4.35405e-07	1.67087e-09	4.1106e-07	2.82712e-07	4.37743e-07	4.06294e-07	5.17258e-07	4.53765e-07	1.69045e-09	4.77544e-07	4.78315e-07	3.19183e-07
1764					650.234	126.976	NEG	2.46278e-06	2.3603e-06	2.48156e-06	2.43488e-06	2.38641e-06	2.72606e-06	2.69695e-06	2.60314e-06	2.37779e-06	2.68557e-06	1.71209e-09	1.68836e-06
1765					650.234	319.935	NEG	1.60852e-09	2.67763e-07	2.08958e-07	1.59443e-07	2.92417e-07	2.42492e-07	2.61638e-07	2.65516e-07	3.07859e-07	2.59316e-07	2.77812e-07	2.81663e-07
1766					650.184	143.021	NEG	2.25192e-06	2.83658e-06	3.16979e-06	2.75276e-06	3.10353e-06	2.29312e-06	2.80424e-06	2.73363e-06	2.50887e-06	3.2539e-06	2.76195e-06	2.84157e-06
1767					650.184	209.005	NEG	3.58787e-07	2.41268e-06	2.8908e-07	1.02018e-06	3.17736e-07	3.44601e-07	4.33526e-07	3.65287e-07	2.43343e-06	3.50571e-07	3.23196e-06	2.00532e-06
1768					650.18	127.997	NEG	2.17332e-07	3.71377e-07	3.48368e-07	3.12359e-07	2.63621e-07	4.10567e-07	1.73406e-09	2.25307e-07	3.24802e-07	3.44801e-07	5.73143e-07	4.14249e-07
1769					650.134	366.925	NEG	4.7564e-07	2.36378e-07	4.19407e-07	3.77142e-07	5.78836e-07	2.94374e-07	4.66523e-07	4.46578e-07	3.47203e-07	6.39338e-07	3.59835e-07	4.48792e-07
1770			2-Hydroxymucote semialdehyde	-14.2924205254748	650.13	141.017	NEG	0.00043449	0.000421013	0.000461211	0.000438905	0.000473133	0.000457478	0.000470945	0.000467186	0.000383791	0.000465405	0.000414545	0.000421247
1771					650.126	157.971	NEG	5.47973e-06	5.13998e-06	5.6416e-06	5.42044e-06	5.48792e-06	5.11505e-06	5.62797e-06	5.41031e-06	5.43337e-06	5.27844e-06	5.98507e-06	5.56563e-06
1772					650.115	448.928	NEG	3.85697e-07	6.10798e-07	6.52543e-07	5.4968e-07	4.68106e-07	5.40426e-07	7.25982e-07	5.78172e-07	6.544e-07	5.43702e-07	7.48012e-07	6.48705e-07
1773					650.111	108.007	NEG	1.49969e-06	1.67087e-09	1.40942e-06	9.7026e-07	1.57757e-06	1.52183e-06	1.5841e-06	1.56116e-06	1.48998e-06	1.65645e-06	1.49434e-06	1.54692e-06
1774			5-Hydroxy-2-furoic acid	-16.668079485806	650.111	127.002	NEG	1.31841e-05	1.39933e-05	1.37079e-05	1.36284e-05	1.43025e-05	1.6379e-09	1.4283e-05	9.52902e-06	1.69045e-09	1.40757e-05	1.71209e-09	4.69302e-06
1775			Chlormephos	10.4055894012831	650.097	232.966	NEG	3.1519e-06	3.18032e-06	3.39356e-06	3.24193e-06	1.71483e-09	3.24805e-06	3.52206e-06	2.25727e-06	3.44779e-06	3.26749e-06	1.71209e-09	2.239e-06
1776					650.097	294.023	NEG	5.25772e-07	3.47826e-07	1.62438e-09	2.91741e-07	4.67742e-07	4.63805e-07	5.02073e-07	4.77873e-07	4.70606e-07	6.59137e-07	5.92026e-07	5.73923e-07
1777			Carboxyphosphamide	0.723832599689001	649.992	291.008	NEG	3.11683e-07	3.93391e-07	2.92819e-07	3.32631e-07	3.07993e-07	4.03435e-07	1.73406e-09	2.37721e-07	3.04193e-07	3.00582e-07	3.59832e-07	3.21536e-07
1778					649.899	281.958	NEG	5.08216e-07	4.5135e-07	5.04972e-07	4.88179e-07	4.64144e-07	4.66555e-07	5.40582e-07	4.90427e-07	5.05557e-07	4.66542e-07	5.72293e-07	5.14797e-07
1779			Nicotite	2.20634368293887	649.851	122.025	NEG	2.73518e-05	2.89681e-07	1.8561e-07	9.2757e-06	1.43358e-05	2.80899e-06	1.13455e-05	9.49676e-06	6.70827e-05	6.20687e-05	1.53676e-06	4.35627e-05
1780					649.851	124.002	NEG	8.35856e-06	8.04522e-06	6.33048e-06	7.57809e-06	5.97916e-06	9.97338e-06	9.26601e-06	8.40618e-06	8.57388e-06	7.05483e-06	9.69165e-06	8.44012e-06
1781			2-Aminophenoxazin-3-one	1.03694964026681	649.832	211.052	NEG	1.51052e-06	2.22976e-06	2.17585e-06	1.97204e-06	2.15891e-06	1.76233e-06	1.5067e-06	1.80931e-06	2.78271e-06	2.19315e-06	1.14958e-06	2.04181e-06
1782					649.698	132.868	NEG	4.62965e-07	2.75291e-06	4.11708e-07	1.2092e-06	4.46664e-07	2.42411e-06	2.40037e-06	1.75705e-06	3.06596e-06	2.59369e-06	8.34922e-07	2.16486e-06
1783					649.663	170.991	NEG	2.34187e-06	2.19264e-06	2.33759e-06	2.2907e-06	2.52668e-06	2.66005e-06	2.66271e-06	2.61648e-06	2.25461e-06	2.37612e-06	2.26088e-06	2.29721e-06
1784			Undecanoic acid	1.23029718741864	649.663	185.155	NEG	7.1413e-07	6.94003e-07	6.48262e-07	6.85465e-07	7.3627e-07	7.75468e-07	8.81137e-07	7.97625e-07	8.91513e-07	8.20125e-07	1.02564e-06	9.12425e-07
1785					649.604	274.976	NEG	1.60852e-09	1.00662e-05	1.02098e-05	6.75922e-06	1.12021e-05	1.0019e-05	1.13294e-05	1.08502e-05	1.08744e-05	1.04952e-05	1.71209e-09	7.12377e-06
1786					649.518	322.941	NEG	5.11386e-07	5.25211e-07	3.46298e-07	4.60965e-07	6.59635e-07	5.64658e-07	5.10905e-07	5.784e-07	3.75016e-07	3.96362e-07	5.92187e-07	4.54522e-07
1787					649.112	490.938	NEG	1.60852e-09	2.52691e-07	2.54802e-07	1.697e-07	2.71241e-07	2.48515e-07	2.61788e-07	2.60515e-07	2.74791e-07	2.56454e-07	1.71209e-09	1.77652e-07
1788					649.023	186.9	NEG	3.40238e-07	2.25935e-07	4.59233e-07	3.41802e-07	1.84578e-07	2.76567e-07	5.05867e-07	3.22337e-07	3.9035e-07	4.04688e-07	3.80925e-07	3.91988e-07
1789			Decanoic acid	1.91052322358562	649.002	171.139	NEG	1.47845e-06	1.52927e-06	1.39489e-06	1.46754e-06	1.72045e-06	1.45227e-06	1.55862e-06	1.57711e-06	1.70625e-06	1.64373e-06	1.69499e-06	1.68166e-06
1790					648.949	388.913	NEG	2.31167e-07	2.05676e-07	1.83041e-07	2.06628e-07	2.91033e-07	2.98946e-07	2.20783e-07	2.70254e-07	2.83313e-07	1.69902e-07	3.1413e-07	2.55781e-07
1791					648.949	404.944	NEG	4.42747e-07	3.77862e-07	2.05819e-07	3.42143e-07	5.23747e-07	1.95943e-07	2.3868e-07	3.19457e-07	1.49945e-07	1.94951e-07	5.27072e-07	2.90656e-07
1792					648.654	158.893	NEG	5.07287e-07	3.4438e-07	5.08897e-07	4.53521e-07	5.35979e-07	5.26834e-07	4.07742e-07	4.90185e-07	2.55627e-07	5.7353e-07	7.66694e-07	5.3195e-07
1793					648.524	86.0078	NEG	6.82342e-07	5.55104e-07	4.8887e-07	5.75439e-07	1.71483e-09	5.71884e-07	7.30086e-07	4.34561e-07	7.26133e-07	6.51806e-07	9.59277e-07	7.79072e-07
1794			(R)-2,3-Dihydroxypropane-1-sulfote	-0.0788839375709664	648.524	155.002	NEG	1.46152e-06	1.67087e-09	1.31006e-06	9.24416e-07	1.58046e-06	8.44604e-07	1.46637e-06	1.29715e-06	2.15078e-06	1.2892e-06	1.75575e-06	1.73191e-06
1795					648.524	159.894	NEG	1.10808e-06	1.00823e-06	9.38667e-07	1.01832e-06	1.20122e-06	1.0458e-06	1.1912e-06	1.14607e-06	1.15311e-06	1.00847e-06	9.13236e-07	1.02494e-06
1796			Selenocystine	-1.83424089519256	648.503	334.905	NEG	7.12915e-07	7.62497e-07	6.93551e-07	7.22988e-07	7.51084e-07	7.85318e-07	7.25009e-07	7.53804e-07	1.69045e-09	8.25358e-07	7.73067e-07	5.33372e-07
1797					648.443	156.895	NEG	7.77642e-07	9.35232e-07	7.93271e-07	8.35382e-07	8.73661e-07	8.61577e-07	9.37935e-07	8.91058e-07	8.78029e-07	1.70394e-09	8.90569e-07	5.90101e-07
1798			Selenophosphoric acid	11.0853285298544	648.443	160.893	NEG	1.1035e-06	1.12397e-06	1.147e-06	1.12482e-06	1.16804e-06	1.17674e-06	1.25939e-06	1.20139e-06	1.12965e-06	1.05615e-06	1.71209e-09	7.29171e-07
1799			3,4-Dihydroxy-2-methy-4-[(2E,6E)-farnesyl]-3,4-dihydroquinoline 1-oxide	-5.33681871422563	648.221	396.252	NEG	7.90352e-08	2.41732e-07	3.64718e-07	2.28495e-07	9.9915e-07	7.30743e-07	1.13337e-06	9.5442e-07	6.34044e-07	5.83021e-07	3.99469e-07	5.38845e-07
1800					648.114	158.127	NEG	6.77855e-07	8.78405e-07	5.42941e-07	6.99734e-07	5.66246e-07	6.67684e-07	4.92485e-07	5.75472e-07	8.74857e-07	5.4654e-07	8.66797e-07	7.62732e-07
1801			Molybdate	1.96117177659651	648.114	162.894	NEG	1.42222e-06	1.68247e-06	1.45439e-06	1.51969e-06	1.49822e-06	1.69639e-06	1.7713e-06	1.6553e-06	1.53578e-06	1.52454e-06	1.64536e-06	1.56856e-06
1802			Chloropicrin	13.2227986090455	648.075	161.894	NEG	6.18997e-07	4.36612e-07	2.7867e-07	4.4476e-07	6.81196e-07	8.53976e-07	4.85231e-07	6.73468e-07	6.91478e-07	5.00977e-07	8.31782e-07	6.74746e-07
1803					648.015	164.896	NEG	4.88859e-07	5.88192e-07	5.2581e-07	5.34287e-07	5.6335e-07	6.50893e-07	6.68978e-07	6.2774e-07	5.40638e-07	6.93374e-07	5.16454e-07	5.83489e-07
1804			6-endo-Hydroxycineole	1.81908844209561	647.955	169.124	NEG	2.11088e-07	3.41727e-07	2.37278e-07	2.63364e-07	3.00611e-07	2.691e-07	1.73406e-09	1.90482e-07	3.49834e-07	2.96917e-07	1.71209e-09	2.16154e-07
1805					647.955	364.951	NEG	4.86704e-07	1.67087e-09	5.41039e-07	3.43138e-07	3.73475e-07	4.69373e-07	4.50541e-07	4.3113e-07	4.83433e-07	4.98018e-07	1.71209e-09	3.27721e-07
1806					647.883	143.916	NEG	8.4455e-07	7.78055e-07	7.72077e-07	7.98227e-07	9.819e-07	8.64361e-07	8.59406e-07	9.01889e-07	7.97265e-07	9.39376e-07	8.42354e-07	8.59665e-07
1807			Xanthurenic acid	1.26233416340852	647.837	204.03	NEG	3.15066e-07	2.5361e-07	2.92519e-07	2.87065e-07	3.91558e-07	3.01868e-07	1.63846e-07	2.85757e-07	1.69045e-09	1.70394e-09	2.39343e-07	8.09125e-08
1808					647.837	240.938	NEG	6.59034e-07	8.65837e-07	1.36272e-06	9.62531e-07	9.13241e-07	1.1316e-06	9.35234e-07	9.93357e-07	1.09926e-06	8.95928e-07	1.41436e-06	1.13652e-06
1809			(6Z,9Z,12Z)-Octadecatrienoic acid	0.251451579139918	647.787	277.217	NEG	4.83531e-07	8.21176e-07	4.0125e-07	5.68652e-07	3.55724e-07	3.00452e-07	7.25387e-07	4.60521e-07	9.70298e-07	7.23397e-07	3.41459e-07	6.78384e-07
1810			NS 1608	-1.35063201758194	647.666	329.031	NEG	4.81941e-07	5.08786e-07	5.49475e-07	5.13401e-07	1.71483e-09	6.92232e-07	7.41896e-07	4.78614e-07	4.89132e-07	5.41765e-07	6.01162e-07	5.4402e-07
1811			Succinic anhydride	-10.0543545252914	647.621	99.0077	NEG	1.50251e-05	1.57895e-05	1.62438e-09	1.02721e-05	1.57967e-05	1.51168e-05	1.73406e-09	1.03051e-05	1.56283e-05	1.70394e-09	1.71209e-09	5.21059e-06
1812					647.612	116.08	NEG	3.12358e-07	2.07651e-07	2.65188e-07	2.61732e-07	1.56577e-06	9.02968e-07	2.88515e-07	9.19083e-07	3.29107e-07	1.33695e-06	2.65001e-07	6.43684e-07
1813			None-4,6-dione	2.34408419430429	647.456	155.108	NEG	2.66531e-07	1.21935e-06	3.78001e-07	6.21293e-07	4.29287e-07	7.04527e-07	2.29826e-07	4.54547e-07	9.87519e-07	4.36755e-07	2.95116e-07	5.7313e-07
1814			N-Cyclopropylammelide	-16.8383496294515	647.384	167.055	NEG	9.486e-07	8.6506e-07	8.86782e-07	9.00147e-07	9.84699e-07	7.92156e-07	9.26358e-07	9.01071e-07	9.87287e-07	7.71732e-07	7.15208e-07	8.24743e-07
1815			Peroxydisulfuric acid	-1.31773901551877	647.384	192.912	NEG	3.00453e-07	2.47716e-07	3.11509e-07	2.86559e-07	2.90199e-07	2.74484e-07	3.31883e-07	2.98855e-07	2.90839e-07	1.70394e-09	3.29109e-07	2.07217e-07
1816					647.378	194.906	NEG	8.77156e-06	8.10217e-06	8.16466e-06	8.34613e-06	9.39091e-06	8.04088e-06	9.36023e-06	8.93068e-06	8.79342e-06	8.63516e-06	8.84483e-06	8.75781e-06
1817					647.378	234.872	NEG	2.07853e-07	2.15449e-07	2.29517e-07	2.17606e-07	2.71813e-07	2.45024e-07	2.09558e-07	2.42132e-07	2.20296e-07	2.01561e-07	2.66487e-07	2.29448e-07
1818					647.371	272.883	NEG	4.00864e-07	3.31029e-07	2.37823e-07	3.23239e-07	3.58346e-07	4.37741e-07	2.97945e-07	3.64677e-07	4.21551e-07	3.69875e-07	4.58011e-07	4.16479e-07
1819			2-Hydroxycyclohexan-1-one	1.93692048868097	647.323	113.061	NEG	5.98507e-07	6.97725e-07	5.18083e-07	6.04771e-07	7.13971e-07	5.21825e-07	5.18061e-07	5.84619e-07	6.74774e-07	6.65008e-07	6.22126e-07	6.53969e-07
1820			Thiobenzamide	7.65504646806769	647.322	136.024	NEG	8.89427e-07	1.06241e-06	8.60835e-07	9.37556e-07	7.23427e-07	9.81109e-07	9.10809e-07	8.71782e-07	1.69045e-09	9.78124e-07	1.71209e-09	3.27176e-07
1821					647.312	432.893	NEG	3.10399e-07	4.37104e-07	3.56071e-07	3.67858e-07	4.57288e-07	3.78064e-07	4.28373e-07	4.21241e-07	2.27849e-07	3.81692e-07	3.1596e-07	3.085e-07
1822			Octanoic acid	1.59232936889642	647.3	143.108	NEG	3.34625e-06	3.42565e-06	3.18656e-06	3.31949e-06	3.47792e-06	3.05662e-06	3.89259e-06	3.47571e-06	4.01227e-06	3.73987e-06	3.55422e-06	3.76879e-06
1823					647.3	204.904	NEG	1.89369e-07	1.49204e-07	2.99646e-07	2.1274e-07	2.29842e-07	2.81818e-07	2.21853e-07	2.44504e-07	2.43235e-07	2.68657e-07	3.28913e-07	2.80268e-07
1824			Pentadecanoic acid	0.968538959352517	647.3	241.218	NEG	4.46579e-07	5.64314e-07	5.28921e-07	5.13271e-07	8.33413e-07	8.2154e-07	7.92197e-07	8.15717e-07	7.91854e-07	8.14443e-07	7.08564e-07	7.7162e-07
1825					647.3	252.901	NEG	1.19012e-06	1.15725e-06	1.10139e-06	1.14959e-06	1.26434e-06	1.18893e-06	1.21955e-06	1.22428e-06	1.1926e-06	1.20424e-06	1.27175e-06	1.22286e-06
1826					647.267	132.93	NEG	4.371e-07	1.67087e-09	3.81721e-07	2.73497e-07	3.77975e-07	1.6379e-09	4.82857e-07	2.8749e-07	3.04599e-07	3.90182e-07	1.71209e-09	2.32165e-07
1827			Propanoate	0.709437508055288	647.208	73.0296	NEG	3.62886e-06	4.42853e-06	3.48538e-06	3.84759e-06	4.92428e-06	1.6379e-09	6.53786e-06	3.82126e-06	4.11672e-06	4.27979e-06	3.53125e-06	3.97592e-06
1828					647.208	110.97	NEG	3.74975e-06	4.05533e-06	3.54185e-06	3.78231e-06	4.32195e-06	4.05578e-06	3.82939e-06	4.06904e-06	3.86792e-06	3.76775e-06	3.86764e-06	3.83444e-06
1829			Ethyl isovalerate	2.12713346884711	647.208	129.092	NEG	2.46763e-06	2.12086e-06	2.11598e-06	2.23483e-06	2.54419e-06	2.06207e-06	3.133e-06	2.57975e-06	2.7799e-06	2.45921e-06	2.5068e-06	2.58197e-06
1830					647.208	238.87	NEG	2.6699e-07	5.30942e-07	2.16102e-07	3.38012e-07	5.50387e-07	6.35673e-07	3.08879e-07	4.98313e-07	5.29536e-07	2.84722e-07	2.55204e-07	3.56488e-07
1831					647.208	386.861	NEG	2.83925e-07	3.26627e-07	3.38692e-07	3.16414e-07	3.40443e-07	1.6379e-09	3.23797e-07	2.21959e-07	2.99343e-07	1.70394e-09	2.85376e-07	1.95475e-07
1832					647.061	89.9915	NEG	4.43978e-07	4.21675e-07	4.22908e-07	4.2952e-07	5.31357e-07	4.76856e-07	4.54111e-07	4.87441e-07	4.56331e-07	4.89597e-07	3.99307e-07	4.48412e-07
1833					647.057	230.919	NEG	4.96055e-07	4.42145e-07	5.24285e-07	4.87495e-07	5.48571e-07	4.58886e-07	4.92032e-07	4.9983e-07	5.96576e-07	4.1939e-07	5.77911e-07	5.31293e-07
1834					647.01	240.871	NEG	3.47519e-07	4.36976e-07	7.77253e-07	5.20583e-07	3.92537e-07	5.44596e-07	5.10426e-07	4.8252e-07	3.52233e-07	4.11505e-07	1.71209e-09	2.5515e-07
1835					646.963	102.064	NEG	1.60852e-09	2.78298e-06	2.88081e-06	1.88847e-06	3.01296e-06	2.95165e-06	3.26102e-06	3.07521e-06	3.46866e-06	3.04218e-06	2.79655e-06	3.10246e-06
1836					646.963	130.931	NEG	1.3227e-06	1.00737e-06	1.13431e-06	1.15479e-06	1.00831e-06	2.24337e-06	1.80211e-06	1.68459e-06	1.04417e-06	1.29821e-06	1.71209e-09	7.81363e-07
1837			Nonoic acid	1.21406290503907	646.963	157.124	NEG	6.91593e-06	6.83033e-06	6.27293e-06	6.67306e-06	7.60723e-06	6.41838e-06	7.73722e-06	7.25428e-06	7.40725e-06	1.70394e-09	7.30169e-06	4.90355e-06
1838					646.938	158.935	NEG	4.138e-07	3.05678e-07	3.89444e-07	3.69641e-07	3.89291e-07	4.0956e-07	4.38079e-07	4.1231e-07	3.56618e-07	1.70394e-09	1.71209e-09	1.20011e-07
1839					646.914	364.879	NEG	2.13383e-07	1.77879e-07	2.92101e-07	2.27788e-07	2.24652e-07	2.73217e-07	2.28575e-07	2.42148e-07	3.17186e-07	2.18993e-07	2.7547e-07	2.7055e-07
1840			Indole-5,6-quinone	1.58995949180079	646.86	146.025	NEG	2.4515e-06	1.67087e-09	3.18951e-06	1.88089e-06	3.15853e-06	2.52457e-06	3.15129e-06	2.9448e-06	3.75747e-06	3.84851e-06	3.15006e-06	3.58534e-06
1841					646.813	172.958	NEG	5.80969e-07	4.27404e-07	1.91788e-06	9.75418e-07	4.8871e-07	4.69208e-07	4.20169e-07	4.59362e-07	2.44489e-06	1.7195e-06	2.38155e-06	2.18198e-06
1842			Biphenyl	-24.2958414520749	646.806	153.067	NEG	3.23318e-07	6.92234e-07	4.09506e-07	4.75019e-07	6.55449e-07	5.44883e-07	4.76312e-07	5.58881e-07	4.27644e-07	3.77629e-07	2.6865e-07	3.57974e-07
1843			Petroselinic acid	-15.3926536321892	646.806	280.236	NEG	1.76542e-06	1.79734e-06	1.87892e-06	1.81389e-06	2.01175e-06	1.54975e-06	2.0067e-06	1.85606e-06	1.69045e-09	1.70394e-09	1.62166e-06	5.41684e-07
1844					646.801	237.871	NEG	2.63809e-07	2.3934e-07	2.29913e-07	2.44354e-07	1.71483e-09	2.67907e-07	3.28036e-07	1.99219e-07	2.56231e-07	2.56272e-07	2.36803e-07	2.49769e-07
1845			Ethyl (R)-3-hydroxyhexanoate	1.82154657526899	646.796	159.103	NEG	3.68862e-06	9.28151e-06	6.48437e-06	6.48483e-06	5.37326e-06	5.58318e-07	7.96296e-07	2.24263e-06	8.51068e-07	6.4521e-07	5.7355e-07	6.89943e-07
1846					646.796	171.911	NEG	6.92016e-06	1.67087e-09	6.5841e-06	4.50198e-06	7.51863e-06	7.61934e-06	7.43195e-06	7.52331e-06	7.64054e-06	7.8072e-06	7.26394e-06	7.57056e-06
1847			Ethyl tiglate	2.38783009096381	646.779	127.077	NEG	6.92568e-07	1.67087e-09	1.62438e-09	2.31954e-07	9.81616e-07	1.05438e-06	1.08964e-06	1.04188e-06	9.37103e-07	9.81007e-07	1.16008e-06	1.02606e-06
1848					646.762	454.874	NEG	3.04026e-07	2.88984e-07	3.65417e-07	3.19475e-07	3.49432e-07	3.6438e-07	3.38165e-07	3.50659e-07	3.30727e-07	3.17632e-07	3.64144e-07	3.37501e-07
1849					646.744	457.828	NEG	1.08868e-07	1.21799e-07	1.43918e-07	1.24862e-07	1.39227e-07	1.50102e-07	1.86681e-07	1.5867e-07	1.69045e-09	1.17818e-07	1.52481e-07	9.06633e-08
1850			(2-Furanylmethyl) methyl disulfide	-3.56246983431978	646.697	158.994	NEG	3.73159e-07	5.07218e-07	3.35964e-07	4.05447e-07	4.32316e-07	3.70493e-07	4.60625e-07	4.21145e-07	5.24035e-07	4.51223e-07	4.28496e-07	4.67918e-07
1851			Methyl palmitate	0.186291810921832	646.697	269.249	NEG	3.20599e-07	3.62279e-07	3.24107e-07	3.35662e-07	4.6048e-07	5.16468e-07	4.62861e-07	4.79937e-07	8.88599e-07	7.74318e-07	8.69346e-07	8.44087e-07
1852					646.697	282.252	NEG	1.2805e-06	1.31866e-06	1.17399e-06	1.25772e-06	1.42655e-06	1.67547e-06	1.39564e-06	1.49922e-06	1.69045e-09	2.30505e-06	1.65593e-06	1.32089e-06
1853					646.694	427.874	NEG	1.60852e-09	2.95857e-07	3.10309e-07	2.02592e-07	2.70047e-07	3.43871e-07	3.56165e-07	3.23361e-07	2.90283e-07	2.95277e-07	3.34026e-07	3.06528e-07
1854			(9Z,12Z)-(8R)-Hydroxyoctadeca-9,12-dienoic acid	0.525507159783186	646.662	295.228	NEG	7.00099e-07	4.20278e-07	5.56058e-07	5.58812e-07	5.13843e-07	6.38418e-07	8.25405e-07	6.59222e-07	1.69045e-09	9.29464e-07	4.92031e-07	4.74395e-07
1855					646.662	312.856	NEG	5.6428e-07	5.73493e-07	4.92301e-07	5.43358e-07	4.60066e-07	5.10649e-07	4.93548e-07	4.88088e-07	5.7485e-07	5.47109e-07	5.2932e-07	5.50426e-07
1856					646.662	484.828	NEG	1.94113e-07	1.736e-07	2.14297e-07	1.94004e-07	2.35352e-07	2.49929e-07	2.81022e-07	2.55434e-07	2.35689e-07	2.59579e-07	2.72384e-07	2.55884e-07
1857			Pentanoate	1.76109673836285	646.627	101.061	NEG	5.63267e-05	5.69294e-05	5.4405e-05	5.5887e-05	6.26664e-05	5.82269e-05	6.14132e-05	6.07688e-05	5.90316e-05	6.19821e-05	5.91901e-05	6.00679e-05
1858			Hexanoic acid	2.36845883617607	646.627	115.077	NEG	6.94632e-06	8.19004e-06	6.74889e-06	7.29508e-06	9.95713e-06	7.18387e-06	8.20215e-06	8.44772e-06	9.04526e-06	9.4732e-06	8.20396e-06	8.90747e-06
1859			7,8-Dihydroxycoumarin	9.04886738836834	646.627	177.021	NEG	2.47884e-06	1.67087e-09	2.25919e-06	1.5799e-06	2.58526e-06	2.67897e-06	2.96557e-06	2.74327e-06	2.78473e-06	2.81702e-06	2.55089e-06	2.71755e-06
1860			Mercury(2+)	11.0760260058786	646.627	200.966	NEG	3.99462e-06	4.10021e-06	4.07852e-06	4.05778e-06	4.26832e-06	4.40388e-06	4.48252e-06	4.38491e-06	4.2255e-06	4.20736e-06	4.4313e-06	4.28805e-06
1861					646.627	228.906	NEG	6.64463e-07	6.79315e-07	6.64048e-07	6.69276e-07	7.09547e-07	7.84493e-07	7.8928e-07	7.61107e-07	6.48153e-07	6.5263e-07	7.83119e-07	6.94634e-07
1862			2-Oxooctadecanoic acid	0.66954988553213	646.627	297.244	NEG	4.70063e-07	3.87165e-07	5.89726e-07	4.82318e-07	4.66578e-07	7.02088e-07	5.08465e-07	5.59044e-07	1.08369e-06	8.03876e-07	3.92262e-07	7.59941e-07
1863					646.505	169.916	NEG	2.98161e-07	1.55872e-07	2.31012e-07	2.28348e-07	3.09748e-07	2.37383e-07	3.3829e-07	2.9514e-07	2.15105e-07	2.89451e-07	2.65847e-07	2.56801e-07
1864					646.505	256.236	NEG	1.70524e-06	2.02769e-06	1.70743e-06	1.81345e-06	1.96442e-06	1.90455e-06	1.94797e-06	1.93898e-06	1.69045e-09	1.70394e-09	2.05145e-06	6.84947e-07
1865					646.48	440.865	NEG	2.9488e-07	3.39364e-07	3.0426e-07	3.12835e-07	3.4218e-07	3.72391e-07	3.02198e-07	3.38923e-07	1.69045e-09	3.57036e-07	3.57362e-07	2.38696e-07
1866			Nicorandil	-13.3865886743889	646.446	210.049	NEG	9.4977e-07	9.53724e-07	8.82567e-07	9.28687e-07	9.76713e-07	8.29156e-07	1.73406e-09	6.02534e-07	1.05087e-06	8.28485e-07	7.25507e-07	8.68288e-07
1867					646.433	120.938	NEG	1.80859e-07	1.73872e-07	1.24073e-07	1.59601e-07	2.00779e-07	1.61574e-07	2.87337e-07	2.16564e-07	1.60353e-07	2.25114e-07	2.19071e-07	2.01512e-07
1868			L-Homocysteine	-22.4229769379835	646.433	134.025	NEG	3.34474e-07	8.22977e-06	6.4248e-06	4.99635e-06	5.22928e-07	3.41198e-07	7.18199e-06	2.68204e-06	8.08651e-06	3.4259e-07	7.82009e-06	5.4164e-06
1869					646.395	147.947	NEG	1.9752e-07	1.30866e-07	1.18819e-07	1.49068e-07	1.64355e-07	2.76416e-07	2.47424e-07	2.29399e-07	2.23235e-07	1.9225e-07	1.71209e-09	1.39066e-07
1870			Hexadecanoic acid	0.738324927057693	646.382	255.233	NEG	1.13588e-05	1.44023e-05	1.06414e-05	1.21342e-05	1.28056e-05	1.47197e-05	1.32619e-05	1.35957e-05	1.69045e-09	1.72447e-05	1.51726e-05	1.08063e-05
1871			Butanoic acid	1.76442106049965	646.382	87.0453	NEG	1.73784e-05	1.855e-05	1.82164e-05	1.80483e-05	1.85112e-05	1.82754e-05	2.02043e-05	1.8997e-05	1.9263e-05	1.70394e-09	1.84897e-05	1.25848e-05
1872			Trifluoromethanesulfonic acid	15.7904652387286	646.382	148.955	NEG	4.18109e-07	1.00189e-06	5.20033e-07	6.46677e-07	8.64228e-07	5.16711e-07	6.27857e-07	6.69599e-07	1.06184e-06	5.71877e-07	1.16143e-06	9.31714e-07
1873					646.382	173.966	NEG	3.67511e-06	1.67087e-09	3.88161e-06	2.51946e-06	3.93766e-06	3.76754e-06	4.10924e-06	3.93815e-06	3.86417e-06	1.70394e-09	3.98374e-06	2.61654e-06
1874					646.382	342.897	NEG	7.10952e-07	6.4644e-07	7.14463e-07	6.90618e-07	7.56577e-07	1.6379e-09	8.05743e-07	5.21319e-07	6.81332e-07	7.549e-07	7.19241e-07	7.18491e-07
1875					646.357	220.94	NEG	1.47345e-06	1.6108e-06	1.35691e-06	1.48039e-06	1.49146e-06	1.38052e-06	1.52053e-06	1.46417e-06	1.62875e-06	1.51115e-06	1.61903e-06	1.58631e-06
1876			Prostanoic acid	0.649343679065551	646.357	309.28	NEG	2.20107e-07	1.38636e-07	1.91586e-07	1.83443e-07	2.33158e-07	3.12546e-07	2.41218e-07	2.62308e-07	1.69045e-09	1.70394e-09	3.13908e-07	1.05767e-07
1877					646.333	156.921	NEG	5.58518e-07	1.67087e-09	4.82275e-07	3.47488e-07	4.79934e-07	5.75728e-07	5.44184e-07	5.33282e-07	3.42695e-07	7.34444e-07	1.71209e-09	3.59617e-07
1878					646.333	172.911	NEG	6.33521e-07	6.42482e-07	5.60793e-07	6.12265e-07	7.43973e-07	6.11101e-07	7.65528e-07	7.06867e-07	6.63006e-07	5.98266e-07	7.5958e-07	6.73618e-07
1879					646.333	174.989	NEG	5.55895e-06	5.10097e-06	4.39957e-06	5.01983e-06	4.71823e-06	5.04953e-06	5.37892e-06	5.04889e-06	5.60363e-06	4.93889e-06	4.8109e-06	5.11781e-06
1880					646.333	178.844	NEG	1.60852e-09	1.67087e-09	3.75916e-07	1.26398e-07	3.81711e-07	3.63985e-07	3.76775e-07	3.74157e-07	1.69045e-09	3.75752e-07	1.71209e-09	1.26385e-07
1881					646.333	350.869	NEG	9.45852e-07	1.67087e-09	8.67721e-07	6.05081e-07	9.46742e-07	9.54452e-07	1.02288e-06	9.74692e-07	9.49542e-07	8.28841e-07	1.00082e-06	9.26402e-07
1882					646.333	462.846	NEG	3.60563e-07	4.62406e-07	5.17045e-07	4.46671e-07	4.95175e-07	5.03095e-07	5.79853e-07	5.26041e-07	4.76232e-07	4.56429e-07	4.62452e-07	4.65037e-07
1883			5-Hydroxyindolepyruvate	1.15106097055242	646.323	218.046	NEG	8.96177e-07	1.2696e-06	7.35853e-07	9.67209e-07	4.72744e-07	4.42463e-07	5.98353e-07	5.0452e-07	1.38872e-06	1.24163e-06	6.01558e-07	1.0773e-06
1884					646.314	315.897	NEG	5.74421e-07	6.03481e-07	6.09859e-07	5.9592e-07	6.79654e-07	6.31392e-07	7.05687e-07	6.72245e-07	5.52892e-07	6.04208e-07	7.23694e-07	6.26931e-07
1885					646.289	330.845	NEG	4.00241e-07	3.68747e-07	4.41555e-07	4.03514e-07	4.41594e-07	4.48017e-07	5.36734e-07	4.75449e-07	4.17824e-07	4.89032e-07	5.04415e-07	4.70424e-07
1886					646.246	180.842	NEG	3.9256e-07	3.36118e-07	3.76502e-07	3.68393e-07	3.8965e-07	3.21523e-07	3.60895e-07	3.57356e-07	3.76885e-07	4.06786e-07	3.94084e-07	3.92585e-07
1887			Mannitol	1.87641972987129	646.246	181.072	NEG	6.68801e-06	9.3067e-06	7.22828e-06	7.741e-06	8.27705e-06	5.67069e-06	7.45545e-06	7.13439e-06	1.69045e-09	7.71687e-06	5.28571e-06	4.33476e-06
1888					646.246	188.914	NEG	1.61813e-06	1.43078e-06	1.4257e-06	1.49154e-06	1.62803e-06	1.61887e-06	1.73664e-06	1.66118e-06	1.68176e-06	1.44316e-06	1.68994e-06	1.60495e-06
1889					646.246	372.851	NEG	3.46212e-07	3.63476e-07	3.18615e-07	3.42768e-07	3.56945e-07	1.6379e-09	3.58326e-07	2.3897e-07	3.4225e-07	3.73043e-07	4.04556e-07	3.73283e-07
1890			1,6-Dimethylphthalene	-24.1012888715861	646.242	155.083	NEG	1.10545e-06	1.67087e-09	1.117e-06	7.41373e-07	1.20009e-06	1.03447e-06	1.0625e-06	1.09902e-06	1.13339e-06	1.19804e-06	1.71209e-09	7.77713e-07
1891					646.238	173.926	NEG	2.49597e-07	1.77982e-07	1.31993e-07	1.86524e-07	2.31239e-07	2.17203e-07	2.47796e-07	2.32079e-07	1.64131e-07	1.94111e-07	2.38287e-07	1.98843e-07
1892					646.238	203.92	NEG	3.38314e-07	3.86748e-07	3.77205e-07	3.67422e-07	6.43822e-07	1.6379e-09	3.37278e-07	3.27579e-07	3.95883e-07	3.2291e-07	5.72949e-07	4.30581e-07
1893			(9Z)-Octadecenoic acid	0.280915463733809	646.238	281.249	NEG	6.91865e-06	7.82351e-06	7.8427e-06	7.52829e-06	9.90073e-06	8.78023e-06	9.23486e-06	9.30527e-06	1.24919e-05	1.28473e-05	1.21973e-05	1.25122e-05
1894			Dacthal	-23.2271541395691	646.238	328.887	NEG	7.90235e-07	9.27467e-07	9.41103e-07	8.86268e-07	8.57444e-07	8.61059e-07	8.97037e-07	8.71847e-07	9.30295e-07	8.89424e-07	1.71209e-09	6.07144e-07
1895					646.238	470.818	NEG	4.04427e-07	4.24799e-07	4.36991e-07	4.22073e-07	4.26455e-07	4.95319e-07	1.73406e-09	3.07836e-07	3.84746e-07	4.72179e-07	4.64126e-07	4.4035e-07
1896			Succinimide	1.89314203792469	646.226	98.0249	NEG	1.82176e-05	2.28665e-05	1.54233e-05	1.88358e-05	1.81707e-05	1.56941e-05	1.69179e-05	1.69276e-05	2.21233e-05	2.24441e-05	1.29219e-05	1.91631e-05
1897			1,2,3,7,8-Pentachlorodibenzofuran	10.8837152252008	646.226	336.859	NEG	1.15175e-06	1.09537e-06	1.30336e-06	1.18349e-06	1.34665e-06	1.37249e-06	1.73406e-09	9.06957e-07	1.22029e-06	1.34782e-06	1.33832e-06	1.30214e-06
1898			4-Hydroxymethylphenylhydrazine	2.26481699290237	646.22	137.072	NEG	4.05456e-07	1.67087e-09	4.44991e-07	2.84039e-07	5.65561e-07	2.66279e-07	5.10928e-07	4.47589e-07	1.69045e-09	3.14037e-07	5.96938e-07	3.04222e-07
1899			9-Oxononoic acid	2.04085603444191	646.214	171.103	NEG	5.56934e-06	1.67087e-09	4.60479e-06	3.39194e-06	5.35256e-06	3.24261e-06	3.71169e-06	4.10229e-06	7.54511e-06	6.41526e-06	3.41139e-06	5.79059e-06
1900			Phytuberin	0.595917685249691	646.214	293.176	NEG	3.01723e-07	3.18824e-07	3.46831e-07	3.22459e-07	2.8878e-07	3.11292e-07	4.25179e-07	3.4175e-07	3.57697e-07	2.99558e-07	4.12201e-07	3.56486e-07
1901					646.214	345.851	NEG	1.71675e-07	1.95485e-07	2.38394e-07	2.01851e-07	2.07593e-07	2.52619e-07	2.93944e-07	2.51385e-07	2.97416e-07	2.67701e-07	2.723e-07	2.79139e-07
1902			Hydroxypyruvate	1.29252010842132	646.202	103.004	NEG	4.70604e-06	4.47806e-06	4.48169e-06	4.55526e-06	5.96132e-06	6.32707e-06	6.83363e-06	6.37401e-06	4.92764e-06	4.93316e-06	5.41998e-06	5.09359e-06
1903					646.202	144.924	NEG	3.25307e-07	2.59602e-07	3.51403e-07	3.12104e-07	2.88855e-07	3.25639e-07	3.16641e-07	3.10378e-07	3.30394e-07	3.94396e-07	3.1025e-07	3.45013e-07
1904					646.202	234.82	NEG	4.84376e-07	4.04402e-07	3.95954e-07	4.28244e-07	4.50279e-07	5.23809e-07	5.1962e-07	4.97903e-07	4.14677e-07	4.17011e-07	4.79294e-07	4.36994e-07
1905			Cryolite	16.8888018460212	646.164	208.938	NEG	2.80417e-06	2.59498e-06	2.80333e-06	2.73416e-06	3.28651e-06	2.98017e-06	3.31241e-06	3.19303e-06	2.865e-06	2.89919e-06	3.01935e-06	2.92785e-06
1906					646.164	243.895	NEG	1.54571e-06	1.57383e-06	1.41806e-06	1.51253e-06	1.56333e-06	1.7393e-06	1.78268e-06	1.6951e-06	1.58956e-06	1.6336e-06	1.79013e-06	1.6711e-06
1907			Tris(2-chloroethyl)phosphate	6.0700549737868	646.164	282.948	NEG	3.79495e-06	1.67087e-09	4.28427e-06	2.69363e-06	3.97081e-06	4.23263e-06	4.48019e-06	4.22787e-06	4.18421e-06	4.29032e-06	1.71209e-09	2.82541e-06
1908					646.152	101.934	NEG	2.66323e-07	2.99574e-07	2.15729e-07	2.60542e-07	2.65686e-07	2.83822e-07	2.52911e-07	2.67473e-07	2.95485e-07	3.00892e-07	3.21961e-07	3.06113e-07
1909			(9Z,11E)-(13S)-13-Hydroperoxyoctadeca-9,11-dienoic acid	1.23196381129306	646.147	311.223	NEG	2.34387e-07	1.29202e-07	2.13179e-07	1.92256e-07	1.69212e-07	1.1563e-07	3.24243e-07	2.03028e-07	2.91068e-07	2.32442e-07	2.31561e-07	2.5169e-07
1910					646.141	342.876	NEG	7.51463e-07	6.88958e-07	7.22533e-07	7.20985e-07	1.11193e-06	8.3545e-07	1.73406e-09	6.49705e-07	1.69045e-09	7.70745e-07	1.71209e-09	2.58049e-07
1911					646.127	155.916	NEG	1.60852e-09	7.79709e-07	7.50364e-07	5.1056e-07	8.41325e-07	7.88881e-07	8.28343e-07	8.19516e-07	8.06736e-07	7.71833e-07	8.05084e-07	7.94551e-07
1912					646.127	202.929	NEG	3.59783e-07	3.03329e-07	4.40733e-07	3.67949e-07	4.60362e-07	5.62201e-07	5.77076e-07	5.33213e-07	4.41495e-07	3.54954e-07	5.59029e-07	4.51826e-07
1913			Arsete ion	-13.6783907205368	646.096	137.892	NEG	1.57171e-06	1.76897e-06	1.62438e-09	1.1141e-06	1.92283e-06	1.41692e-06	1.68667e-06	1.67547e-06	1.90608e-06	1.70845e-06	1.73326e-06	1.78259e-06
1914					646.096	284.268	NEG	2.45211e-07	2.63321e-07	3.18578e-07	2.75703e-07	4.15295e-07	3.52684e-07	3.1121e-07	3.5973e-07	4.58666e-07	2.8478e-07	5.77543e-07	4.40329e-07
1915					646.065	117.919	NEG	1.93323e-07	5.20994e-06	5.28681e-06	3.56336e-06	5.40723e-06	3.95299e-06	1.73406e-09	3.12065e-06	1.99942e-07	2.09054e-07	7.08017e-06	2.49639e-06
1916					646.065	138.89	NEG	3.53944e-07	2.80351e-07	3.01519e-07	3.11938e-07	3.60282e-07	2.88178e-07	2.53297e-07	3.00586e-07	3.38108e-07	3.04723e-07	3.56875e-07	3.33235e-07
1917			Sodium methallylsulfote	-19.1722821251933	646.065	156.991	NEG	1.93502e-06	2.22192e-06	1.78187e-06	1.9796e-06	2.62231e-06	2.26793e-06	2.51504e-06	2.46842e-06	2.51504e-06	2.17425e-06	2.62972e-06	2.43967e-06
1918			Ferrous lactate	0.43958523005571	646.065	232.976	NEG	1.18845e-06	1.24691e-06	1.21638e-06	1.21725e-06	1.26522e-06	4.84702e-07	1.18673e-06	9.78882e-07	4.39415e-07	3.58776e-07	1.10645e-06	6.3488e-07
1919					646.065	294.831	NEG	8.40949e-07	7.77922e-07	6.80725e-07	7.66532e-07	7.82051e-07	9.53886e-07	9.98644e-07	9.11527e-07	7.70015e-07	7.62622e-07	7.19098e-07	7.50578e-07
1920					646.065	358.841	NEG	5.02497e-07	6.21522e-07	5.05356e-07	5.43125e-07	8.22214e-07	7.24115e-07	5.70534e-07	7.05621e-07	5.34799e-07	5.09136e-07	6.80871e-07	5.74936e-07
1921			Ectoine	1.81123295443852	646.056	141.067	NEG	1.06458e-06	1.29167e-06	9.86329e-07	1.11419e-06	1.37107e-06	9.3473e-07	1.11114e-06	1.13898e-06	9.70732e-07	1.52966e-06	6.50246e-07	1.05021e-06
1922			Ethyl 3-oxohexanoate	1.26837682332797	646.056	157.087	NEG	2.55782e-06	2.66313e-06	2.98477e-06	2.73524e-06	1.71483e-09	2.67128e-06	2.9711e-06	1.88136e-06	2.74266e-06	2.95979e-06	1.71209e-09	1.90139e-06
1923					645.899	132.9	NEG	2.53832e-06	2.62927e-06	1.94816e-06	2.37192e-06	3.26214e-06	2.11795e-06	2.82948e-06	2.73652e-06	3.17311e-06	2.22243e-06	2.79372e-06	2.72975e-06
1924			Hercynine	7.32953405513477	645.836	197.118	NEG	1.06084e-06	2.1824e-06	1.39334e-06	1.54553e-06	1.55354e-06	1.282e-06	1.81611e-06	1.55055e-06	4.45153e-07	1.70394e-09	1.69226e-06	7.1304e-07
1925					645.812	101.981	NEG	4.81223e-06	4.3927e-06	4.47701e-06	4.56064e-06	5.3442e-06	4.89595e-06	5.37207e-06	5.20407e-06	4.46138e-06	4.85238e-06	5.1176e-06	4.81045e-06
1926					645.812	200.945	NEG	1.26376e-05	6.69332e-06	1.24638e-05	1.05983e-05	1.0598e-05	1.33093e-05	1.29383e-05	1.22819e-05	1.27896e-05	1.32689e-05	7.3704e-06	1.1143e-05
1927					645.812	323.869	NEG	1.60852e-09	2.75329e-07	2.64788e-07	1.80575e-07	2.92049e-07	2.66815e-07	3.06287e-07	2.88384e-07	1.69045e-09	2.97416e-07	1.71209e-09	1.00273e-07
1928					645.812	338.817	NEG	6.35348e-07	1.67087e-09	6.16758e-07	4.17925e-07	7.06841e-07	7.01017e-07	1.73406e-09	4.69864e-07	6.9345e-07	6.81955e-07	6.8169e-07	6.85698e-07
1929					645.812	344.88	NEG	3.41559e-07	2.8176e-07	2.82678e-07	3.01999e-07	3.21387e-07	3.27187e-07	2.77492e-07	3.08689e-07	3.4169e-07	3.26795e-07	1.71209e-09	2.23399e-07
1930					645.777	236.878	NEG	6.41322e-07	4.87798e-07	4.33557e-07	5.20892e-07	8.37175e-07	7.12644e-07	5.44929e-07	6.98249e-07	5.13578e-07	3.71286e-07	8.79679e-07	5.88181e-07
1931			3-(2-Carboxyethenyl)-cis,cis-mucote	2.16208038786442	645.751	211.025	NEG	5.14615e-07	5.88955e-07	1.29923e-07	4.11164e-07	4.88912e-07	3.82952e-07	6.76387e-07	5.16083e-07	4.82762e-07	6.57044e-07	2.96766e-07	4.78857e-07
1932					645.742	118.942	NEG	8.20189e-06	8.38626e-06	8.27333e-06	8.28716e-06	1.03566e-05	9.17944e-06	1.00297e-05	9.85527e-06	8.60018e-06	9.16058e-06	1.02426e-05	9.33446e-06
1933			Gyromitrin	1.05365446805661	645.715	99.0565	NEG	1.184e-07	1.99561e-07	1.62438e-09	1.06528e-07	2.49007e-07	2.68291e-07	1.29462e-07	2.15586e-07	1.85485e-07	1.86489e-07	2.23965e-07	1.98647e-07
1934					645.713	138.911	NEG	9.67611e-07	1.45081e-06	1.01892e-06	1.14578e-06	1.57631e-06	1.26031e-06	8.56762e-07	1.23113e-06	9.20274e-07	1.18821e-06	1.71209e-09	7.03397e-07
1935					645.688	85.0045	NEG	4.27559e-05	5.40873e-05	5.18516e-05	4.9565e-05	5.09913e-05	4.97031e-05	4.91329e-05	4.99424e-05	5.51893e-05	4.62893e-05	4.9763e-05	5.04139e-05
1936			ortho-Anisidine	2.33569068098036	645.688	122.061	NEG	1.27198e-05	1.30071e-05	1.14683e-05	1.23984e-05	1.71483e-09	1.21177e-05	1.24743e-05	8.19791e-06	1.2807e-05	1.25413e-05	1.32695e-05	1.28726e-05
1937			Iodide	24.3183101229522	645.688	125.9	NEG	4.62635e-07	4.58714e-07	4.06151e-07	4.425e-07	4.25364e-07	9.08478e-07	7.98779e-07	7.10874e-07	1.34281e-06	2.0411e-07	1.71919e-06	1.0887e-06
1938			4-(beta-Acetylaminoethyl)imidazole	1.95950815273892	645.688	152.083	NEG	1.62338e-07	3.67494e-07	3.11715e-07	2.80516e-07	3.1112e-07	2.41599e-07	4.25576e-07	3.26098e-07	2.88953e-07	3.43252e-07	2.63832e-07	2.98679e-07
1939					645.688	216.91	NEG	6.75366e-06	5.79063e-06	7.82205e-06	6.78878e-06	8.95218e-06	8.15366e-06	9.0647e-06	8.72351e-06	6.38648e-06	8.01015e-06	6.99246e-06	7.1297e-06
1940			Octadecanoic acid	0.396207516358675	645.688	283.264	NEG	3.06761e-06	3.11843e-06	3.42488e-06	3.20364e-06	2.81075e-06	2.70604e-06	2.97124e-06	2.82934e-06	4.41552e-06	3.82042e-06	4.02399e-06	4.08664e-06
1941			L-Aspartate 4-semialdehyde	2.07993207610512	645.686	116.036	NEG	1.68557e-06	1.99552e-06	1.62093e-06	1.76734e-06	2.08703e-06	1.20872e-06	1.94543e-06	1.74706e-06	2.08498e-06	1.95186e-06	1.71209e-09	1.34619e-06
1942			Succite	12.868974104044	645.684	117.021	NEG	2.60831e-06	2.42132e-06	2.40366e-06	2.47776e-06	1.8751e-06	2.09728e-06	2.11276e-06	2.02838e-06	2.78995e-06	2.48892e-06	1.89615e-06	2.39167e-06
1943			5-exo-Hydroxy-1,2-campholide	1.88440058895803	645.684	183.103	NEG	2.77997e-07	2.67979e-06	2.10137e-06	1.68638e-06	1.70943e-06	1.79723e-06	1.76325e-06	1.75664e-06	3.87471e-07	1.11675e-06	3.74367e-07	6.26196e-07
1944			10-Oxodecanoate	0.87514589616961	645.684	185.118	NEG	2.82777e-07	5.13938e-06	5.30556e-07	1.98424e-06	6.96596e-07	2.8271e-06	3.89917e-06	2.47429e-06	8.54982e-07	3.54576e-06	8.36128e-07	1.74562e-06
1945			(S)-2,3,4,5-Tetrahydropyridine-2-carboxylate	1.93021627020471	645.678	126.056	NEG	5.41069e-07	5.29026e-07	1.62438e-09	3.5724e-07	5.92932e-07	3.77641e-07	6.19125e-07	5.29899e-07	4.71487e-07	5.90913e-07	3.62796e-07	4.75065e-07
1946					645.667	111.057	NEG	1.83412e-07	2.7505e-07	2.6815e-07	2.42204e-07	2.68305e-07	2.16186e-07	3.62593e-07	2.82361e-07	2.10796e-07	1.70394e-09	2.4431e-07	1.5227e-07
1947			Dihomomethionine	-16.8952497058603	645.667	176.072	NEG	3.25739e-07	6.39252e-07	5.46342e-07	5.03777e-07	3.5439e-07	9.19448e-07	2.69188e-07	5.14342e-07	5.40496e-07	1.48652e-06	1.38939e-06	1.1388e-06
1948			Tolylacetate	1.5472023903523	645.61	149.061	NEG	8.31319e-07	1.12137e-06	1.59573e-06	1.18281e-06	7.70265e-07	7.10127e-07	1.567e-06	1.0158e-06	2.03315e-06	1.08231e-06	6.15555e-07	1.24367e-06
1949			1-Pyrroline-2-carboxylate	1.64626413441478	645.598	112.041	NEG	1.58352e-06	1.67087e-09	1.32555e-06	9.70246e-07	1.40733e-06	1.23496e-06	1.84703e-06	1.49644e-06	1.47444e-06	1.45937e-06	1.2188e-06	1.38421e-06
1950			D-2-Hydroxyisocaproate	2.36186832707078	645.598	131.072	NEG	1.40752e-06	1.64272e-06	1.47097e-06	1.50707e-06	1.0709e-06	1.34899e-06	1.47838e-06	1.29942e-06	1.69045e-09	1.24337e-06	1.71209e-09	4.15592e-07
1951			L-Tyrosine	1.77398461625286	645.598	180.067	NEG	7.36861e-07	8.68425e-07	9.11991e-07	8.39092e-07	8.79682e-07	8.50486e-07	1.73406e-09	5.77301e-07	7.98769e-07	9.93454e-07	6.87481e-07	8.26568e-07
1952					645.598	208.977	NEG	6.99229e-06	6.96727e-06	5.34767e-06	6.43574e-06	7.27658e-06	5.64946e-06	6.0686e-06	6.33155e-06	7.03657e-06	6.45223e-06	8.58073e-06	7.35651e-06
1953			16-Hydroxypalmitate	0.461777731950324	645.598	271.228	NEG	6.77761e-08	8.94336e-08	8.34188e-08	8.02095e-08	6.10978e-07	8.28767e-07	6.90616e-07	7.1012e-07	3.64839e-07	2.86437e-07	3.86879e-07	3.46052e-07
1954			8-Hydroxy-2-chlorodibenzofuran	-13.9837660739918	645.532	217.003	NEG	1.9199e-05	6.32457e-06	2.42893e-05	1.66043e-05	1.5867e-05	2.4509e-05	2.60084e-05	2.21281e-05	2.28928e-05	2.50934e-05	9.54277e-06	1.91763e-05
1955					645.522	135.895	NEG	7.03661e-06	6.81536e-06	6.14546e-06	6.66581e-06	7.94439e-06	5.41435e-06	8.02832e-06	7.12902e-06	8.16671e-06	7.3311e-06	8.5462e-06	8.01467e-06
1956					645.522	209.977	NEG	6.1787e-07	5.11653e-07	4.96585e-07	5.42036e-07	6.05426e-07	4.03368e-07	4.3274e-07	4.80512e-07	5.64206e-07	5.65508e-07	1.71209e-09	3.77142e-07
1957			5-Valerolactone	1.89444940441262	645.446	99.0453	NEG	8.41961e-07	1.12808e-06	8.04703e-07	9.24914e-07	1.25388e-06	7.1454e-07	9.67769e-07	9.78731e-07	1.01087e-06	1.06666e-06	1.14957e-06	1.0757e-06
1958			5-Nitro-ortho-anisidine	1.54324114047857	645.446	167.046	NEG	1.30779e-06	1.35907e-06	1.62438e-09	8.89492e-07	1.61833e-06	1.25889e-06	1.31456e-06	1.39726e-06	1.41612e-06	1.70394e-09	1.26645e-06	8.94758e-07
1959					645.424	123.068	NEG	7.63819e-07	1.41594e-06	1.50785e-06	1.2292e-06	1.71483e-09	1.66181e-06	1.42344e-06	1.02899e-06	1.21261e-06	9.20538e-07	1.39018e-06	1.17444e-06
1960			Anthranilate	1.44527408357625	645.362	136.041	NEG	1.64577e-06	1.45816e-06	1.33573e-06	1.47989e-06	1.63878e-06	1.6379e-09	1.97892e-06	1.20645e-06	1.4608e-06	1.88941e-06	1.12535e-06	1.49185e-06
1961			3-Methyl-2-oxobutanoic acid	2.50608195095021	645.319	115.04	NEG	2.77924e-06	4.25345e-06	3.00467e-06	3.34579e-06	3.94089e-06	3.68085e-06	3.28034e-06	3.63403e-06	3.86694e-06	3.71627e-06	3.407e-06	3.6634e-06
1962			Acrylic acid	1.21038272389176	645.314	71.0139	NEG	7.38378e-07	8.50584e-07	7.05034e-07	7.64666e-07	7.64879e-07	9.11811e-07	1.01774e-06	8.98144e-07	7.23172e-07	1.17628e-06	5.36555e-07	8.12003e-07
1963			Gabaculine	2.0368130269152	645.303	138.056	NEG	7.14994e-07	7.40839e-07	6.35903e-07	6.97245e-07	7.87518e-07	1.6379e-09	8.28732e-07	5.39296e-07	7.37011e-07	9.12944e-07	1.71209e-09	5.50556e-07
1964			N-Nitrosomethylvinylamine	1.54244453679076	645.192	85.0409	NEG	4.36841e-07	7.30342e-07	5.10094e-07	5.59092e-07	8.00192e-07	4.97827e-07	6.61576e-07	6.53199e-07	6.09615e-07	5.79985e-07	6.68932e-07	6.19511e-07
1965			Oxamate	1.49540603704273	645.192	88.0042	NEG	4.66131e-06	4.85758e-06	4.34613e-06	4.62167e-06	4.19356e-06	3.89926e-06	4.51034e-06	4.20105e-06	5.03573e-06	5.43224e-06	3.46449e-06	4.64416e-06
1966					645.182	123.902	NEG	1.37165e-06	1.65336e-06	1.83119e-06	1.61873e-06	1.92706e-06	3.24013e-06	2.71158e-06	2.62625e-06	1.66317e-06	1.65244e-06	3.82621e-06	2.38061e-06
1967					645.177	136.892	NEG	2.14778e-05	2.5187e-05	1.87209e-05	2.17953e-05	2.23457e-05	2.26917e-05	2.12675e-05	2.21016e-05	2.64506e-05	2.05063e-05	2.49462e-05	2.39677e-05
1968			Indole-3-acetaldoxime N-oxide	1.56596217697432	645.177	189.067	NEG	1.19084e-06	3.59397e-07	4.79057e-07	6.76432e-07	6.24507e-07	1.91411e-06	6.05568e-07	1.04806e-06	3.23374e-07	3.12668e-07	1.71209e-09	2.12585e-07
1969					645.161	109.052	NEG	3.37404e-05	3.12213e-05	3.62888e-05	3.37501e-05	3.93495e-05	3.54878e-05	3.6177e-05	3.70048e-05	3.32918e-05	3.71235e-05	3.3389e-05	3.46014e-05
1970					645.161	134.895	NEG	6.97441e-05	8.49669e-05	6.34508e-05	7.27206e-05	7.31961e-05	7.50082e-05	7.04736e-05	7.28926e-05	7.85737e-05	6.69787e-05	8.34168e-05	7.63231e-05
1971			Tyramine	1.47421323849312	645.161	136.077	NEG	8.94494e-07	8.56978e-07	7.436e-07	8.3169e-07	8.83336e-07	6.64808e-07	7.62949e-07	7.70364e-07	7.5643e-07	8.80131e-07	7.01259e-07	7.79273e-07
1972			5-Hydroxyindoleacetate	1.84995416068357	645.161	190.051	NEG	1.03303e-06	1.26279e-06	1.98684e-06	1.42756e-06	1.03762e-06	1.1499e-06	1.80196e-06	1.32983e-06	1.25574e-06	1.09225e-06	1.71209e-09	7.83232e-07
1973			(R)-2-Hydroxystearate	0.666382582444347	645.157	299.259	NEG	3.64831e-08	2.40133e-08	1.34455e-07	6.49839e-08	4.09829e-07	3.83887e-07	6.79228e-07	4.90981e-07	2.88278e-07	3.30232e-07	1.1667e-07	2.4506e-07
1974			Sebacic acid	4.27769097156506	645.154	201.114	NEG	1.7561e-06	3.39892e-06	2.73297e-06	2.62933e-06	3.12288e-06	2.33855e-06	2.71176e-07	1.91087e-06	2.9628e-07	2.21663e-06	3.58222e-06	2.03171e-06
1975			Glycolate	1.2943210573578	645.151	75.0088	NEG	5.14873e-06	1.67087e-09	4.7556e-06	3.302e-06	5.96031e-06	4.30782e-06	6.32434e-06	5.53083e-06	4.85439e-06	7.35075e-06	5.07554e-06	5.76023e-06
1976			4-Oxoproline	2.09125416740078	645.151	128.036	NEG	9.02714e-06	1.16608e-05	7.52521e-06	9.40438e-06	1.12549e-05	7.74798e-06	7.5067e-06	8.83652e-06	8.76862e-06	1.02201e-05	4.9682e-06	7.98564e-06
1977			Phecetin	1.69831764887857	645.151	178.088	NEG	3.37983e-07	3.94813e-07	9.21954e-07	5.51583e-07	9.47577e-07	7.14156e-07	8.95024e-07	8.52252e-07	9.56471e-07	5.5396e-07	1.04347e-06	8.51301e-07
1978			5,6-Dihydrothymine	1.75869058368867	645.141	127.052	NEG	1.38145e-06	1.80785e-06	1.25662e-06	1.48197e-06	1.75269e-06	1.80288e-06	1.55506e-06	1.70354e-06	2.28445e-06	1.59028e-06	9.13287e-07	1.59601e-06
1979			2-Hydroxymethylclavam	1.45922017064387	645.141	142.051	NEG	3.18748e-06	3.38216e-06	2.56995e-06	3.04653e-06	2.83665e-06	2.05219e-06	2.52808e-06	2.47231e-06	2.61885e-06	3.37469e-06	2.08413e-06	2.69256e-06
1980					645.134	100.934	NEG	4.03509e-06	4.24366e-06	3.71653e-06	3.99843e-06	2.78878e-06	4.67556e-06	4.86496e-06	4.10977e-06	3.07957e-06	4.38038e-06	5.44159e-06	4.30051e-06
1981					645.134	123.065	NEG	7.51817e-07	7.79145e-07	6.37737e-07	7.22899e-07	8.53577e-07	7.28388e-07	8.15218e-07	7.99061e-07	1.69045e-09	7.31232e-07	7.29376e-07	4.87433e-07
1982			Phenylalanine	1.68865655242612	645.134	164.072	NEG	3.73859e-06	3.49917e-06	4.19414e-06	3.81064e-06	4.30406e-06	3.60501e-06	3.46528e-06	3.79145e-06	4.03092e-06	3.81703e-06	1.71209e-09	2.61655e-06
1983				1.51274718639367	645.134	173.119	NEG	3.62212e-06	3.17047e-07	6.90354e-06	3.61424e-06	2.92456e-07	2.6585e-07	2.34463e-07	2.64256e-07	8.45111e-06	3.08927e-07	9.51495e-06	6.09166e-06
1984					645.127	260.873	NEG	2.01342e-06	1.67087e-09	2.19178e-06	1.40229e-06	1.99247e-06	2.44456e-06	2.49475e-06	2.3106e-06	2.04123e-06	2.49195e-06	1.70416e-06	2.07911e-06
1985			2-Oxobutanoate	1.15433229085152	645.102	101.025	NEG	4.92683e-06	4.82917e-06	4.65885e-06	4.80495e-06	6.13789e-06	4.23963e-06	4.90313e-06	5.09355e-06	5.75506e-06	5.62689e-06	4.29434e-06	5.22543e-06
1986			4-Nitrophenol	2.08730934079182	645.077	138.02	NEG	2.98976e-06	1.67087e-09	1.62438e-09	9.97685e-07	2.61699e-06	1.64659e-06	2.4468e-06	2.23679e-06	1.94e-06	2.07067e-06	1.91796e-06	1.97621e-06
1987			N-Formylmethionine	-18.1717530922415	645.077	176.036	NEG	1.3843e-06	8.1993e-07	1.58711e-06	1.26378e-06	9.7151e-07	1.24273e-06	2.26943e-06	1.49455e-06	4.70183e-07	1.57962e-06	3.19858e-07	7.89888e-07
1988			5-Acetamidopentanoate	2.08018387148955	645.036	158.083	NEG	1.51195e-06	2.95921e-06	2.98527e-06	2.48548e-06	2.30093e-06	2.32254e-06	2.19243e-06	2.27197e-06	7.1636e-07	8.31219e-07	3.44686e-06	1.66481e-06
1989					645.006	110.056	NEG	1.24442e-06	1.14018e-06	1.63749e-06	1.3407e-06	1.59385e-06	1.46387e-06	1.19596e-06	1.41789e-06	1.41745e-06	1.53031e-06	1.20193e-06	1.38323e-06
1990			N-(Acetyloxy)benzemine	1.28267481259479	644.935	150.056	NEG	1.34954e-06	1.41834e-06	1.37256e-06	1.38015e-06	1.7875e-06	1.66912e-06	1.47879e-06	1.64514e-06	1.66771e-06	1.82966e-06	1.14608e-06	1.54781e-06
1991			4-Pyridoxolactone	1.69141862174646	644.935	164.036	NEG	1.27727e-06	6.04728e-07	1.89254e-06	1.25818e-06	3.73744e-07	5.96539e-07	2.31015e-06	1.09348e-06	4.80018e-07	5.83114e-07	2.65113e-06	1.23809e-06
1992			Toluene-cis-dihydrodiol	1.23138710743673	644.889	125.061	NEG	1.60852e-09	7.34247e-07	5.24358e-07	4.20071e-07	7.75166e-07	5.61684e-07	7.09888e-07	6.82246e-07	5.99396e-07	7.54352e-07	5.54588e-07	6.36112e-07
1993			Paramethadione	1.97720891245429	644.817	156.067	NEG	3.43255e-06	5.2071e-06	4.98699e-06	4.54221e-06	5.07149e-06	4.1682e-06	1.14179e-06	3.46049e-06	1.53103e-06	1.12465e-06	4.60909e-07	1.03886e-06
1994			Trimetaphosphoric acid	-1.0288739219501	644.816	238.891	NEG	1.41748e-06	9.94095e-07	1.79737e-06	1.40298e-06	1.5067e-06	1.95953e-06	1.83348e-06	1.76657e-06	1.35323e-06	1.61233e-06	1.41928e-06	1.46161e-06
1995					644.793	98.9561	NEG	3.35276e-06	2.87785e-06	1.62438e-09	2.07741e-06	2.76921e-06	4.0384e-06	4.02421e-06	3.61061e-06	3.68621e-06	4.38855e-06	2.40199e-06	3.49225e-06
1996			trans-4-Hydroxycyclohexanecarboxylate	1.64391569608873	644.699	143.072	NEG	2.24877e-06	2.03058e-06	2.13864e-06	2.13933e-06	1.71483e-09	2.00457e-06	2.01186e-06	1.33938e-06	2.06682e-06	2.33242e-06	2.05166e-06	2.1503e-06
1997					644.699	774.576	NEG	8.67258e-07	5.64684e-07	6.93052e-07	7.08331e-07	1.2115e-06	1.28336e-06	1.55483e-06	1.3499e-06	7.64073e-07	9.30048e-07	7.42411e-07	8.12177e-07
1998			Diacetyl	0.878313103227423	644.696	85.0296	NEG	2.48981e-06	2.13639e-06	2.13282e-06	2.25301e-06	2.81912e-06	2.99467e-06	4.09333e-06	3.30238e-06	2.13302e-06	3.5516e-06	2.05091e-06	2.57851e-06
1999			Cyclohexane-1,3-dione	1.95748562271411	644.696	111.045	NEG	1.1959e-06	1.44504e-06	1.0473e-06	1.22941e-06	1.70574e-06	1.15745e-06	1.37854e-06	1.41391e-06	1.48591e-06	1.67405e-06	1.36289e-06	1.50762e-06
2000			N-Acetyl-L-phenylalanine	0.816212174038038	644.676	206.082	NEG	8.2708e-07	5.25974e-07	8.70079e-07	7.41044e-07	1.14659e-06	9.87083e-07	6.91518e-07	9.41731e-07	8.36443e-07	8.97923e-07	7.30746e-07	8.21704e-07
[truncated: 37,945 more rows]
