# Supplementary material for: Analysis of the Formation of Sauce-Flavored Daqu Using Non-targeted Metabolomics
Source: Front Microbiol. 2022 Mar 24;13:857966. doi: 10.3389/fmicb.2022.857966 (PMC8988067; doi:10.3389/fmicb.2022.857966)
Supplement: Supplementary file 1 [file Data_Sheet_1.ZIP › Support information/Table S4.xlsx]

## Sheet: file explanation
header name	description
Pathway	metabolic pathway name
Total	The number of metabolites in this pathway
Hits	The number of differential metabolites hitting the pathway
Raw p	P-values for metabolic pathway enrichment analysis
-ln(p)	The P value is taken as the negative logarithm to the base e (negative natural base logarithm)
Holm adjust	P-value corrected for multiple hypothesis testing by Holm-Bonferroni method
FDR	P value adjusted for multiple hypothesis testing by false discovery rate (FDR) method
Impact	Impact value of metabolic pathway topology analysis
Hits Cpd	Differential metabolite names and KEGG IDs that hit the pathway
Total Cpd	All metabolite names and KEGG IDs included in the pathway

## Sheet: BQ-WQ
Pathway	Total	Hits	Raw p	-ln(p)	Holm adjust	FDR	Impact	Hits Cpd	Total Cpd
Tyrosine metabolism	11	4	0.020652	3.8799	1	1	0	L-Tyrosine cpd:C00082; 3-Hydroxyphenylacetic acid cpd:C05593; 4-Hydroxyphenylpyruvic acid cpd:C01179; Hordenine cpd:C06199	3,4-Dihydroxyphenylglycol cpd:C05576; p-Hydroxyphenylacetic acid cpd:C00642; L-Tyrosine cpd:C00082; 3-Hydroxyphenylacetic acid cpd:C05593; Succinic acid semialdehyde cpd:C00232; N-Methyltyramine cpd:C02442; 3,4-Dihydroxymandelaldehyde cpd:C05577; 3,4-Dihydroxybenzeneacetic acid cpd:C01161; 4-Hydroxyphenylpyruvic acid cpd:C01179; Succinic acid cpd:C00042; Hordenine cpd:C06199
Novobiocin biosynthesis	3	2	0.030128	3.5023	1	1	1	L-Tyrosine cpd:C00082; 4-Hydroxyphenylpyruvic acid cpd:C01179	L-Tyrosine cpd:C00082; Prephenate cpd:C00254; 4-Hydroxyphenylpyruvic acid cpd:C01179
Glycine, serine and threonine metabolism	28	3	0.57348	0.55604	1	1	0	Glyceric acid cpd:C00258; Choline cpd:C00114; Betaine cpd:C00719	Betaine aldehyde cpd:C00576; Glyceric acid cpd:C00258; 3-Phospho-D-glycerate cpd:C00197; L-Aspartic acid cpd:C00049; Phosphoserine cpd:C01005; Glycine cpd:C00037; 5,10-Methylene-THF cpd:C00143; L-Threonine cpd:C00188; O-Phosphohomoserine cpd:C01102; L-Aspartyl-4-phosphate cpd:C03082; L-Serine cpd:C00065; L-Homoserine cpd:C00263; Lipoylprotein cpd:C02051; D-Serine cpd:C00740; Tetrahydrofolic acid …
Benzoate degradation via CoA ligation	10	1	0.66951	0.40121	1	1	0	Benzoic acid cpd:C00180	Benzoyl phosphate cpd:C06206; (S)-3-Hydroxybutanoyl-CoA cpd:C01144; Acetoacetyl-CoA cpd:C00332; Crotonoyl-CoA cpd:C00877; 6-Oxo-2-hydroxycyclohexane-1-carboxyl-CoA cpd:C09825; Succinic acid cpd:C00042; Benzoic acid cpd:C00180; Acetyl-CoA cpd:C00024; 3-Hydroxypimelyl-CoA cpd:C06714; Fumaric acid cpd:C00122
Phenylalanine, tyrosine and tryptophan biosynthesis	22	2	0.68777	0.3743	1	1	0.0199	L-Tyrosine cpd:C00082; 4-Hydroxyphenylpyruvic acid cpd:C01179	5-O-(1-Carboxyvinyl)-3-phosphoshikimate cpd:C01269; Indoleglycerol phosphate cpd:C03506; Indole cpd:C00463; 1-(2-Carboxyphenylamino)-1-deoxy-D-ribulose 5-phosphate cpd:C01302; N-(5-Phospho-D-ribosyl)anthranilate cpd:C04302; Chorismate cpd:C00251; Prephenate cpd:C00254; L-Arogenate cpd:C00826; Shikimate 3-phosphate cpd:C03175; Shikimic acid cpd:C00493; 3-Dehydroquinate cpd:C00944; 2-Dehydro-3-deox…
Glyoxylate and dicarboxylate metabolism	22	2	0.68777	0.3743	1	1	0.17391	Citric acid cpd:C00158; Glyceric acid cpd:C00258	cis-Aconitic acid cpd:C00417; 4-Hydroxy-2-oxoglutaric acid cpd:C01127; N10-Formyl-THF cpd:C00234; 5,10-Methenyltetrahydrofolic acid cpd:C00445; Glycolic acid cpd:C00160; Oxalic acid cpd:C00209; Formic acid cpd:C00058; Citric acid cpd:C00158; meso-Tartaric acid cpd:C00552; L-Malic acid cpd:C00149; Tartaric acid cpd:C00898; Glyceric acid cpd:C00258; Isocitric acid cpd:C00311; Pyruvic acid cpd:C0002…
Glycerolipid metabolism	15	1	0.81091	0.20959	1	1	0.07143	Glyceric acid cpd:C00258	Triacylglycerol cpd:C00422; 1,2-Diacyl-sn-glycerol cpd:C00641; Acyl-CoA cpd:C00040; Glycerol 3-phosphate cpd:C00093; Glycerol cpd:C00116; D-Glyceraldehyde cpd:C00577; Glyceric acid cpd:C00258; Digalactosyl-diacylglycerol cpd:C06037; Fatty acid cpd:C00162; 3-D-Glucosyl-1,2-diacylglycerol cpd:C04046; 1-Acylglycerol cpd:C01885; 1-Acyl-sn-glycerol 3-phosphate cpd:C00681; 3-Phospho-D-glycerate cpd:C00…
Tryptophan metabolism	16	1	0.83096	0.18517	1	1	0	5-Hydroxyindoleacetic acid cpd:C05635	Melatonin cpd:C01598; Acetoacetyl-CoA cpd:C00332; Crotonoyl-CoA cpd:C00877; Oxoadipic acid cpd:C00322; L-Tryptophan cpd:C00078; 3-Hydroxyanthranilic acid cpd:C00632; Indoleacetaldehyde cpd:C00637; 5-Hydroxyindoleacetaldehyde cpd:C05634; 6-Hydroxymelatonin cpd:C05643; Acetyl-CoA cpd:C00024; (S)-3-Hydroxybutanoyl-CoA cpd:C01144; Glutaryl-CoA cpd:C00527; L-Tryptophanyl-tRNA(Trp) cpd:C03512; Cinnaval…
Purine metabolism	66	5	0.84096	0.17321	1	1	0.11127	Adenosine cpd:C00212; Inosine cpd:C00294; Guanine cpd:C00242; Guanosine cpd:C00387; Hypoxanthine cpd:C00262	Guanosine diphosphate cpd:C00035; Ureidoglycine cpd:C02091; Allantoic acid cpd:C00499; D-Ribulose 5-phosphate cpd:C00117; L-Glutamine cpd:C00064; Phosphoribosyl pyrophosphate cpd:C00119; 5-Phosphoribosylamine cpd:C03090; Glycineamideribotide cpd:C03838; Phosphoribosylformylglycineamidine cpd:C04640; AICAR cpd:C04677; SAICAR cpd:C04823; 5-amino-1-(5-phospho-D-ribosyl)imidazole-4-carboxylate cpd:C0…
Histidine metabolism	19	1	0.87932	0.12861	1	1	0	Imidazoleacetic acid cpd:C02835	Formiminoglutamic acid cpd:C00439; 4-Imidazolone-5-propionic acid cpd:C03680; Urocanic acid cpd:C00785; L-Histidine cpd:C00135; Imidazole-4-acetaldehyde cpd:C05130; Phosphoribosyl-ATP cpd:C02739; L-Histidinal cpd:C01929; L-Histidinol cpd:C00860; L-Histidinol phosphate cpd:C01100; D-Erythro-imidazole-glycerol-phosphate cpd:C04666; PhosphoribosylformiminoAICAR-phosphate cpd:C04896; Phosphoribosyl-A…
Folate biosynthesis	19	1	0.87932	0.12861	1	1	0.06173	p-Aminobenzoic acid cpd:C00568	Chorismate cpd:C00251; 4-Amino-4-deoxychorismate cpd:C11355; Tetrahydrofolyl-[Glu](n) cpd:C03541; Tetrahydrofolic acid cpd:C00101; Dihydrofolic acid cpd:C00415; 7,8-Dihydropteroic acid cpd:C00921; 2-Amino-7,8-dihydro-4-hydroxy-6-(diphosphooxymethyl)pteridine cpd:C04807; p-Aminobenzoic acid cpd:C00568; 2-Amino-4-hydroxy-6-hydroxymethyl-7,8-dihydropteridine cpd:C01300; 7,8-Dihydroneopterin cpd:C048…
Citrate cycle (TCA cycle)	20	1	0.89217	0.1141	1	1	0.08898	Citric acid cpd:C00158	Succinic acid cpd:C00042; Enzyme N6-(dihydrolipoyl)lysine cpd:C15973; Thiamine pyrophosphate cpd:C00068; Oxoglutaric acid cpd:C00026; 3-carboxy-1-hydroxypropylthiamine diphosphate cpd:C05381; Enzyme N6-(lipoyl)lysine cpd:C15972; Succinyl-CoA cpd:C00091; Oxalosuccinic acid cpd:C05379; Isocitric acid cpd:C00311; L-Malic acid cpd:C00149; cis-Aconitic acid cpd:C00417; Citric acid cpd:C00158; Oxalacet…
Glycerophospholipid metabolism	21	1	0.90366	0.1013	1	1	0	Choline cpd:C00114	1,2-Diacyl-sn-glycerol cpd:C00641; Glycerylphosphorylethanolamine cpd:C01233; CDP-diacylglycerol cpd:C00269; Glycerol 3-phosphate cpd:C00093; Acyl-CoA cpd:C00040; 1-Acyl-sn-glycero-3-phosphoethanolamine cpd:C04438; 2-Acyl-sn-glycero-3-phosphoethanolamine cpd:C05973; PA(16:0/16:0) cpd:C00416; 2-Acyl-sn-glycero-3-phosphocholine cpd:C04233; PS(16:0/16:0) cpd:C02737; Glycerophosphocholine cpd:C00670;…
Pyruvate metabolism	21	1	0.90366	0.1013	1	1	0	2-Isopropylmalic acid cpd:C02504	2-(a-Hydroxyethyl)thiamine diphosphate cpd:C05125; Enzyme N6-(lipoyl)lysine cpd:C15972; Oxalacetic acid cpd:C00036; Pyruvic acid cpd:C00022; Phosphoenolpyruvic acid cpd:C00074; Dihydroxyacetone phosphate cpd:C00111; S-Lactoylglutathione cpd:C03451; L-Malic acid cpd:C00149; L-Lactic acid cpd:C00186; Acetyl-CoA cpd:C00024; Acetyl adenylate cpd:C05993; Acetic acid cpd:C00033; Acetaldehyde cpd:C00084…
Thiamine metabolism	21	1	0.90366	0.1013	1	1	0	L-Tyrosine cpd:C00082	L-Tyrosine cpd:C00082; Iminoglycine cpd:C15809; C15815 cpd:C15815; 1-Deoxy-D-xylulose 5-phosphate cpd:C11437; Glycine cpd:C00037; C15814 cpd:C15814; [Enzyme]-S-sulfanylcysteine cpd:C15812; C15813 cpd:C15813; [Enzyme]-cysteine cpd:C15811; L-Cysteine cpd:C00097; C15810 cpd:C15810; 5-Aminoimidazole ribonucleotide cpd:C03373; Thiamine cpd:C00378; Thiamine pyrophosphate cpd:C00068; Thiamine monophosph…
Pyrimidine metabolism	37	2	0.91423	0.089677	1	1	0.05883	Uridine cpd:C00299; Thymidine cpd:C00214	Uridine 5'-diphosphate cpd:C00015; Thioredoxin cpd:C00342; Uridine 5'-monophosphate cpd:C00105; L-Glutamine cpd:C00064; Carbamoylphosphate cpd:C00169; 4,5-Dihydroorotic acid cpd:C00337; Orotidylic acid cpd:C01103; RNA cpd:C00046; Uridine triphosphate cpd:C00075; Uridine cpd:C00299; Cytidine triphosphate cpd:C00063; CDP cpd:C00112; Cytidine monophosphate cpd:C00055; Cytidine cpd:C00475; Cytosine c…
Valine, leucine and isoleucine biosynthesis	26	1	0.94527	0.05628	1	1	0.04831	2-Isopropylmalic acid cpd:C02504	(R)-2-Methylmalate cpd:C02612; Citraconic acid cpd:C02226; D-erythro-3-Methylmalate cpd:C06032; L-Threonine cpd:C00188; 3-Methyl-2-oxovaleric acid cpd:C00671; L-Leucine cpd:C00123; (R) 2,3-Dihydroxy-3-methylvalerate cpd:C06007; 2-Isopropylmalic acid cpd:C02504; 3-Isopropylmalate cpd:C04411; Alpha-ketoisovaleric acid cpd:C00141; L-Valine cpd:C00183; (R)-2,3-Dihydroxy-isovalerate cpd:C04272; (S)-2-…
Fatty acid metabolism	35	1	0.98039	0.019803	1	1	0	Palmitic acid cpd:C00249	Acetyl-CoA cpd:C00024; (S)-3-Hydroxybutanoyl-CoA cpd:C01144; Butanoyl-CoA cpd:C00136; (S)-Hydroxyhexanoyl-CoA cpd:C05268; Hexanoyl-CoA cpd:C05270; (S)-Hydroxyoctanoyl-CoA cpd:C05266; Octanoyl-CoA cpd:C01944; (S)-Hydroxydecanoyl-CoA cpd:C05264; Decanoyl-CoA (n-C10:0CoA) cpd:C05274; (S)-3-Hydroxydodecanoyl-CoA cpd:C05262; Primary alcohol cpd:C00226; Lauroyl-CoA cpd:C01832; (S)-3-Hydroxytetradecanoy…
Arginine and proline metabolism	40	1	0.98897	0.011096	1	1	0.17173	L-Arginine cpd:C00062	L-Glutamine cpd:C00064; Ammonia cpd:C00014; Ornithine cpd:C00077; Carbamoylphosphate cpd:C00169; Citrulline cpd:C00327; L-Aspartic acid cpd:C00049; Argininosuccinic acid cpd:C03406; L-Arginine cpd:C00062; L-Glutamic acid cpd:C00025; N-Acetyl-L-alanine cpd:C00624; N-Acetyl-L-glutamyl 5-phosphate cpd:C04133; N-Acetyl-L-glutamate 5-semialdehyde cpd:C01250; N-Acetylornithine cpd:C00437; L-Proline cpd…
Aminoacyl-tRNA biosynthesis	66	2	0.9951	0.0049106	1	1	0	L-Arginine cpd:C00062; L-Tyrosine cpd:C00082	L-Asparagine cpd:C00152; tRNA(Asn) cpd:C01637; L-Histidine cpd:C00135; tRNA(His) cpd:C01643; L-Phenylalanine cpd:C00079; tRNA(Phe) cpd:C01648; L-Arginine cpd:C00062; tRNA(Arg) cpd:C01636; L-Cysteine cpd:C00097; tRNA(Cys) cpd:C01639; Glycine cpd:C00037; tRNA(Gly) cpd:C01642; tRNA(Asp) cpd:C01638; L-Aspartic acid cpd:C00049; L-Serine cpd:C00065; tRNA(Ser) cpd:C01650; L-Methionine cpd:C00073; tRNA(M…

## Sheet: BQ-YQ
Pathway	Total	Hits	Raw p	-ln(p)	Holm adjust	FDR	Impact	Hits Cpd	Total Cpd
Tyrosine metabolism	11	5	0.0017835	6.3292	0.14268	0.14268	0	L-Tyrosine cpd:C00082; 3-Hydroxyphenylacetic acid cpd:C05593; 4-Hydroxyphenylpyruvic acid cpd:C01179; Succinic acid cpd:C00042; Hordenine cpd:C06199	3,4-Dihydroxyphenylglycol cpd:C05576; p-Hydroxyphenylacetic acid cpd:C00642; L-Tyrosine cpd:C00082; 3-Hydroxyphenylacetic acid cpd:C05593; Succinic acid semialdehyde cpd:C00232; N-Methyltyramine cpd:C02442; 3,4-Dihydroxymandelaldehyde cpd:C05577; 3,4-Dihydroxybenzeneacetic acid cpd:C01161; 4-Hydroxyphenylpyruvic acid cpd:C01179; Succinic acid cpd:C00042; Hordenine cpd:C06199
Novobiocin biosynthesis	3	2	0.023851	3.7359	1	0.95404	1	L-Tyrosine cpd:C00082; 4-Hydroxyphenylpyruvic acid cpd:C01179	L-Tyrosine cpd:C00082; Prephenate cpd:C00254; 4-Hydroxyphenylpyruvic acid cpd:C01179
Benzoate degradation via CoA ligation	10	2	0.23454	1.4501	1	1	0	Succinic acid cpd:C00042; Benzoic acid cpd:C00180	Benzoyl phosphate cpd:C06206; (S)-3-Hydroxybutanoyl-CoA cpd:C01144; Acetoacetyl-CoA cpd:C00332; Crotonoyl-CoA cpd:C00877; 6-Oxo-2-hydroxycyclohexane-1-carboxyl-CoA cpd:C09825; Succinic acid cpd:C00042; Benzoic acid cpd:C00180; Acetyl-CoA cpd:C00024; 3-Hydroxypimelyl-CoA cpd:C06714; Fumaric acid cpd:C00122
C5-Branched dibasic acid metabolism	7	1	0.49416	0.70489	1	1	0	Citraconic acid cpd:C02226	(R)-2-Methylmalate cpd:C02612; Itaconic acid cpd:C00490; Pyruvic acid cpd:C00022; (S)-2-Acetolactate cpd:C06010; Citraconic acid cpd:C02226; Itaconyl-CoA cpd:C00531; (R)-Acetoin cpd:C00810
Citrate cycle (TCA cycle)	20	2	0.56624	0.56873	1	1	0.12126	Succinic acid cpd:C00042; Citric acid cpd:C00158	Succinic acid cpd:C00042; Enzyme N6-(dihydrolipoyl)lysine cpd:C15973; Thiamine pyrophosphate cpd:C00068; Oxoglutaric acid cpd:C00026; 3-carboxy-1-hydroxypropylthiamine diphosphate cpd:C05381; Enzyme N6-(lipoyl)lysine cpd:C15972; Succinyl-CoA cpd:C00091; Oxalosuccinic acid cpd:C05379; Isocitric acid cpd:C00311; L-Malic acid cpd:C00149; cis-Aconitic acid cpd:C00417; Citric acid cpd:C00158; Oxalacet…
Phenylalanine, tyrosine and tryptophan biosynthesis	22	2	0.61972	0.47849	1	1	0.0199	L-Tyrosine cpd:C00082; 4-Hydroxyphenylpyruvic acid cpd:C01179	5-O-(1-Carboxyvinyl)-3-phosphoshikimate cpd:C01269; Indoleglycerol phosphate cpd:C03506; Indole cpd:C00463; 1-(2-Carboxyphenylamino)-1-deoxy-D-ribulose 5-phosphate cpd:C01302; N-(5-Phospho-D-ribosyl)anthranilate cpd:C04302; Chorismate cpd:C00251; Prephenate cpd:C00254; L-Arogenate cpd:C00826; Shikimate 3-phosphate cpd:C03175; Shikimic acid cpd:C00493; 3-Dehydroquinate cpd:C00944; 2-Dehydro-3-deox…
Glyoxylate and dicarboxylate metabolism	22	2	0.61972	0.47849	1	1	0.17391	Citric acid cpd:C00158; Glyceric acid cpd:C00258	cis-Aconitic acid cpd:C00417; 4-Hydroxy-2-oxoglutaric acid cpd:C01127; N10-Formyl-THF cpd:C00234; 5,10-Methenyltetrahydrofolic acid cpd:C00445; Glycolic acid cpd:C00160; Oxalic acid cpd:C00209; Formic acid cpd:C00058; Citric acid cpd:C00158; meso-Tartaric acid cpd:C00552; L-Malic acid cpd:C00149; Tartaric acid cpd:C00898; Glyceric acid cpd:C00258; Isocitric acid cpd:C00311; Pyruvic acid cpd:C0002…
Valine, leucine and isoleucine biosynthesis	26	2	0.71139	0.34053	1	1	0.06611	Citraconic acid cpd:C02226; 2-Isopropylmalic acid cpd:C02504	(R)-2-Methylmalate cpd:C02612; Citraconic acid cpd:C02226; D-erythro-3-Methylmalate cpd:C06032; L-Threonine cpd:C00188; 3-Methyl-2-oxovaleric acid cpd:C00671; L-Leucine cpd:C00123; (R) 2,3-Dihydroxy-3-methylvalerate cpd:C06007; 2-Isopropylmalic acid cpd:C02504; 3-Isopropylmalate cpd:C04411; Alpha-ketoisovaleric acid cpd:C00141; L-Valine cpd:C00183; (R)-2,3-Dihydroxy-isovalerate cpd:C04272; (S)-2-…
Purine metabolism	66	5	0.75153	0.28564	1	1	0.13376	Adenine cpd:C00147; Inosine cpd:C00294; Guanine cpd:C00242; Guanosine cpd:C00387; Hypoxanthine cpd:C00262	Guanosine diphosphate cpd:C00035; Ureidoglycine cpd:C02091; Allantoic acid cpd:C00499; D-Ribulose 5-phosphate cpd:C00117; L-Glutamine cpd:C00064; Phosphoribosyl pyrophosphate cpd:C00119; 5-Phosphoribosylamine cpd:C03090; Glycineamideribotide cpd:C03838; Phosphoribosylformylglycineamidine cpd:C04640; AICAR cpd:C04677; SAICAR cpd:C04823; 5-amino-1-(5-phospho-D-ribosyl)imidazole-4-carboxylate cpd:C0…
Glycerolipid metabolism	15	1	0.76941	0.26213	1	1	0.07143	Glyceric acid cpd:C00258	Triacylglycerol cpd:C00422; 1,2-Diacyl-sn-glycerol cpd:C00641; Acyl-CoA cpd:C00040; Glycerol 3-phosphate cpd:C00093; Glycerol cpd:C00116; D-Glyceraldehyde cpd:C00577; Glyceric acid cpd:C00258; Digalactosyl-diacylglycerol cpd:C06037; Fatty acid cpd:C00162; 3-D-Glucosyl-1,2-diacylglycerol cpd:C04046; 1-Acylglycerol cpd:C01885; 1-Acyl-sn-glycerol 3-phosphate cpd:C00681; 3-Phospho-D-glycerate cpd:C00…
Histidine metabolism	19	1	0.84473	0.16873	1	1	0	Imidazoleacetic acid cpd:C02835	Formiminoglutamic acid cpd:C00439; 4-Imidazolone-5-propionic acid cpd:C03680; Urocanic acid cpd:C00785; L-Histidine cpd:C00135; Imidazole-4-acetaldehyde cpd:C05130; Phosphoribosyl-ATP cpd:C02739; L-Histidinal cpd:C01929; L-Histidinol cpd:C00860; L-Histidinol phosphate cpd:C01100; D-Erythro-imidazole-glycerol-phosphate cpd:C04666; PhosphoribosylformiminoAICAR-phosphate cpd:C04896; Phosphoribosyl-A…
Folate biosynthesis	19	1	0.84473	0.16873	1	1	0.06173	p-Aminobenzoic acid cpd:C00568	Chorismate cpd:C00251; 4-Amino-4-deoxychorismate cpd:C11355; Tetrahydrofolyl-[Glu](n) cpd:C03541; Tetrahydrofolic acid cpd:C00101; Dihydrofolic acid cpd:C00415; 7,8-Dihydropteroic acid cpd:C00921; 2-Amino-7,8-dihydro-4-hydroxy-6-(diphosphooxymethyl)pteridine cpd:C04807; p-Aminobenzoic acid cpd:C00568; 2-Amino-4-hydroxy-6-hydroxymethyl-7,8-dihydropteridine cpd:C01300; 7,8-Dihydroneopterin cpd:C048…
Alanine, aspartate and glutamate metabolism	20	1	0.85939	0.15153	1	1	0	Succinic acid cpd:C00042	L-Aspartic acid cpd:C00049; L-Asparagine cpd:C00152; Argininosuccinic acid cpd:C03406; Adenylsuccinic acid cpd:C03794; Pyruvic acid cpd:C00022; Succinic acid semialdehyde cpd:C00232; Oxoglutaric acid cpd:C00026; L-Glutamine cpd:C00064; L-Glutamic acid cpd:C00025; Gamma-Aminobutyric acid cpd:C00334; (S)-1-Pyrroline-5-carboxylate cpd:C03912; Oxalacetic acid cpd:C00036; Fumaric acid cpd:C00122; L-Al…
Pyruvate metabolism	21	1	0.87268	0.13619	1	1	0	2-Isopropylmalic acid cpd:C02504	2-(a-Hydroxyethyl)thiamine diphosphate cpd:C05125; Enzyme N6-(lipoyl)lysine cpd:C15972; Oxalacetic acid cpd:C00036; Pyruvic acid cpd:C00022; Phosphoenolpyruvic acid cpd:C00074; Dihydroxyacetone phosphate cpd:C00111; S-Lactoylglutathione cpd:C03451; L-Malic acid cpd:C00149; L-Lactic acid cpd:C00186; Acetyl-CoA cpd:C00024; Acetyl adenylate cpd:C05993; Acetic acid cpd:C00033; Acetaldehyde cpd:C00084…
Propanoate metabolism	21	1	0.87268	0.13619	1	1	0	Succinic acid cpd:C00042	Propanoyl phosphate cpd:C02876; 2-Methylcitrate cpd:C02225; (S)-Methylmalonic acid semialdehyde cpd:C06002; Propionyl-CoA cpd:C00100; Propinol adenylate cpd:C05983; Propionic acid cpd:C00163; Succinic acid cpd:C00042; Beta-Alanine cpd:C00099; 2-Propyn-1-al cpd:C05985; Acetyl-CoA cpd:C00024; 2-Hydroxybutyric acid cpd:C05984; Acrylyl-CoA cpd:C00894; cis-2-Methylaconitate cpd:C04225; Methylmalonyl-C…
Thiamine metabolism	21	1	0.87268	0.13619	1	1	0	L-Tyrosine cpd:C00082	L-Tyrosine cpd:C00082; Iminoglycine cpd:C15809; C15815 cpd:C15815; 1-Deoxy-D-xylulose 5-phosphate cpd:C11437; Glycine cpd:C00037; C15814 cpd:C15814; [Enzyme]-S-sulfanylcysteine cpd:C15812; C15813 cpd:C15813; [Enzyme]-cysteine cpd:C15811; L-Cysteine cpd:C00097; C15810 cpd:C15810; 5-Aminoimidazole ribonucleotide cpd:C03373; Thiamine cpd:C00378; Thiamine pyrophosphate cpd:C00068; Thiamine monophosph…
Pyrimidine metabolism	37	2	0.87359	0.13514	1	1	0.05883	Uridine cpd:C00299; Thymidine cpd:C00214	Uridine 5'-diphosphate cpd:C00015; Thioredoxin cpd:C00342; Uridine 5'-monophosphate cpd:C00105; L-Glutamine cpd:C00064; Carbamoylphosphate cpd:C00169; 4,5-Dihydroorotic acid cpd:C00337; Orotidylic acid cpd:C01103; RNA cpd:C00046; Uridine triphosphate cpd:C00075; Uridine cpd:C00299; Cytidine triphosphate cpd:C00063; CDP cpd:C00112; Cytidine monophosphate cpd:C00055; Cytidine cpd:C00475; Cytosine c…
Butanoate metabolism	22	1	0.88472	0.12248	1	1	0.04878	Succinic acid cpd:C00042	(R)-3-Hydroxybutyric acid cpd:C01089; Acetoacetic acid cpd:C00164; 3-Hydroxy-3-methylglutaryl-CoA cpd:C00356; Acetoacetyl-CoA cpd:C00332; Acetyl-CoA cpd:C00024; (S)-3-Hydroxybutanoyl-CoA cpd:C01144; Crotonoyl-CoA cpd:C00877; Gamma-Aminobutyric acid cpd:C00334; Butanoyl-CoA cpd:C00136; Butanal cpd:C01412; Succinic acid semialdehyde cpd:C00232; Butyric acid cpd:C00246; (R)-Malate cpd:C00497; Succin…
Glycine, serine and threonine metabolism	28	1	0.93666	0.065438	1	1	0	Glyceric acid cpd:C00258	Betaine aldehyde cpd:C00576; Glyceric acid cpd:C00258; 3-Phospho-D-glycerate cpd:C00197; L-Aspartic acid cpd:C00049; Phosphoserine cpd:C01005; Glycine cpd:C00037; 5,10-Methylene-THF cpd:C00143; L-Threonine cpd:C00188; O-Phosphohomoserine cpd:C01102; L-Aspartyl-4-phosphate cpd:C03082; L-Serine cpd:C00065; L-Homoserine cpd:C00263; Lipoylprotein cpd:C02051; D-Serine cpd:C00740; Tetrahydrofolic acid …
Arginine and proline metabolism	40	1	0.98111	0.019066	1	1	0.17173	L-Arginine cpd:C00062	L-Glutamine cpd:C00064; Ammonia cpd:C00014; Ornithine cpd:C00077; Carbamoylphosphate cpd:C00169; Citrulline cpd:C00327; L-Aspartic acid cpd:C00049; Argininosuccinic acid cpd:C03406; L-Arginine cpd:C00062; L-Glutamic acid cpd:C00025; N-Acetyl-L-alanine cpd:C00624; N-Acetyl-L-glutamyl 5-phosphate cpd:C04133; N-Acetyl-L-glutamate 5-semialdehyde cpd:C01250; N-Acetylornithine cpd:C00437; L-Proline cpd…
Aminoacyl-tRNA biosynthesis	66	2	0.98929	0.010765	1	1	0	L-Arginine cpd:C00062; L-Tyrosine cpd:C00082	L-Asparagine cpd:C00152; tRNA(Asn) cpd:C01637; L-Histidine cpd:C00135; tRNA(His) cpd:C01643; L-Phenylalanine cpd:C00079; tRNA(Phe) cpd:C01648; L-Arginine cpd:C00062; tRNA(Arg) cpd:C01636; L-Cysteine cpd:C00097; tRNA(Cys) cpd:C01639; Glycine cpd:C00037; tRNA(Gly) cpd:C01642; tRNA(Asp) cpd:C01638; L-Aspartic acid cpd:C00049; L-Serine cpd:C00065; tRNA(Ser) cpd:C01650; L-Methionine cpd:C00073; tRNA(M…
