# Supplementary material for: Analysis of the Formation of Sauce-Flavored Daqu Using Non-targeted Metabolomics
Source: Front Microbiol. 2022 Mar 24;13:857966. doi: 10.3389/fmicb.2022.857966 (PMC8988067; doi:10.3389/fmicb.2022.857966)
Supplement: Supplementary file 1 [file Data_Sheet_1.ZIP › Support information/Table S3.xlsx]

## Sheet: file explanation
header name	description
Pathway	KEGG PATHWAY database ID for this pathway
Description	the name of the pathway
# compounds (dem)	The number of differential metabolites within this pathway
Compounds (dem)	KEGG COMPOUND database ID of differential metabolites within this pathway
# compounds (all)	Quantities of all metabolites detected within this pathway
Compounds (all)	KEGG COMPOUND database IDs for all metabolites detected within this pathway

## Sheet: BQ-WQ
Pathway	Description	# compounds (dem)	Compounds (dem)	# compounds (all)	Compounds (all)
bao01100	Metabolic pathways	45	C00180;C00114;C10164;C00262;C05635;C00836;C00249;C00387;C01104;C00847;C01312;C02632;C00299;C07083;C00082;C00062;C00258;C01620;C00755;C00719;C00212;C00474;C00314;C00089;C02504;C00242;C12144;C00214;C00158;C02835;C05638;C01179;C00294;C00310;C00568;C00763;C01717;C05593;C06199;C00423;C16353;C00149;C02505;C00884;C01732	75	C00042;C00180;C00157;C00114;C00147;C10164;C00106;C00262;C00385;C05635;C00037;C00836;C00160;C00249;C00387;C01104;C00847;C01312;C01879;C00601;C00388;C02632;C00380;C00299;C07083;C00082;C00062;C00258;C01620;C00755;C00719;C00137;C00212;C00474;C00314;C06195;C00534;C00089;C02504;C01694;C00633;C00242;C06424;C12144;C00214;C00158;C00988;C02835;C05638;C00931;C01384;C01179;C00294;C00310;C00568;C00449;C00763;…
bao01120	Microbial metabolism in diverse environments	17	C00180;C01104;C00847;C02632;C07083;C00258;C00755;C00314;C06672;C00158;C00568;C05593;C00423;C16353;C00149;C02505;C01732	29	C00042;C00180;C00385;C00037;C00160;C01104;C00847;C00601;C02632;C07083;C00258;C00755;C00137;C00314;C00534;C06672;C00633;C00158;C00931;C01384;C00568;C00257;C05593;C16357;C00423;C16353;C00149;C02505;C01732
bao01110	Biosynthesis of secondary metabolites	13	C00180;C00082;C00062;C00258;C00755;C00089;C02504;C05851;C00158;C01179;C00423;C16353;C00149	30	C00042;C00180;C00157;C00385;C07474;C00037;C00160;C00388;C00082;C00062;C00258;C00755;C00137;C00089;C02504;C01694;C05851;C00158;C00988;C09315;C00931;C01179;C00449;C00257;C02325;C16357;C00423;C16353;C00149;C00418
bao00380	Tryptophan metabolism	8	C10164;C05635;C05834;C05647;C05638;C01717;C08313;C02470	9	C10164;C05635;C05834;C05647;C05638;C00637;C01717;C08313;C02470
bao02010	ABC transporters	8	C00114;C00387;C00299;C00062;C00719;C00212;C00089;C00294	12	C00114;C00037;C00387;C00299;C00062;C00719;C00137;C00212;C00089;C00009;C00294;C00794
bao00360	Phenylalanine metabolism	6	C00180;C00082;C05598;C05593;C00423;C02505	9	C00042;C00180;C00601;C00082;C05598;C04148;C05593;C00423;C02505
bao00230	Purine metabolism	5	C00262;C00387;C00212;C00242;C00294	9	C00147;C00262;C00385;C00037;C00387;C00212;C06195;C00242;C00294
bao01230	Biosynthesis of amino acids	5	C00082;C00062;C02504;C00158;C01179	7	C00037;C00082;C00062;C02504;C00158;C01179;C00449
bao01240	Biosynthesis of cofactors	5	C00082;C00314;C00158;C01179;C00568	7	C00037;C00082;C00314;C00158;C00931;C01179;C00568
bao00330	Arginine and proline metabolism	4	C00062;C00763;C00884;C03564	4	C00062;C00763;C00884;C03564
bao00350	Tyrosine metabolism	4	C00082;C01179;C05593;C06199	6	C00042;C00082;C01384;C01179;C05593;C06199
bao00630	Glyoxylate and dicarboxylate metabolism	4	C00258;C00158;C00149;C01732	8	C00042;C00037;C00160;C00258;C00158;C00988;C00149;C01732
bao00680	Methane metabolism	4	C01104;C00082;C00258;C00149	5	C00037;C01104;C00082;C00258;C00149
bao00998	Biosynthesis of various secondary metabolites	4	C00082;C00755;C01179;C00423	4	C00082;C00755;C01179;C00423
bao01200	Carbon metabolism	4	C00258;C00158;C00149;C01732	9	C00042;C00037;C00160;C00258;C00158;C00988;C00257;C00149;C01732
bao01210	2-Oxocarboxylic acid metabolism	4	C00082;C02504;C00158;C01179	5	C00082;C02504;C00158;C01179;C02226
bao01220	Degradation of aromatic compounds	4	C00180;C02632;C07083;C00423	5	C00042;C00180;C02632;C07083;C00423
bao00061	Fatty acid biosynthesis	3	C08362;C00249;C00712	6	C08362;C00249;C01530;C06424;C01571;C00712
bao00130	Ubiquinone and other terpenoid-quinone biosynthesis	3	C00082;C01179;C00423	3	C00082;C01179;C00423
bao00260	Glycine, serine and threonine metabolism	3	C00114;C00258;C00719	4	C00114;C00037;C00258;C00719
bao00261	Monobactam biosynthesis	3	C00082;C00062;C01179	3	C00082;C00062;C01179
bao02020	Two-component system	3	C01104;C00158;C00149	5	C00042;C01104;C00009;C00158;C00149
bao00020	Citrate cycle (TCA cycle)	2	C00158;C00149	3	C00042;C00158;C00149
bao00040	Pentose and glucuronate interconversions	2	C00474;C00310	2	C00474;C00310
bao00240	Pyrimidine metabolism	2	C00299;C00214	4	C00106;C00380;C00299;C00214
bao00400	Phenylalanine, tyrosine and tryptophan biosynthesis	2	C00082;C01179	2	C00082;C01179
bao00401	Novobiocin biosynthesis	2	C00082;C01179	2	C00082;C01179
bao00472	D-Arginine and D-ornithine metabolism	2	C00062;C03564	2	C00062;C03564
bao00750	Vitamin B6 metabolism	2	C00847;C00314	3	C00847;C00314;C00534
bao00970	Aminoacyl-tRNA biosynthesis	2	C00082;C00062	3	C00037;C00082;C00062

## Sheet: BQ-YQ
Pathway	Description	# compounds (dem)	Compounds (dem)	# compounds (all)	Compounds (all)
bao01100	Metabolic pathways	39	C00042;C00180;C00147;C10164;C00262;C00387;C01104;C00847;C01312;C00601;C02632;C00299;C00082;C00062;C00258;C00474;C00089;C02504;C00242;C06424;C00214;C00158;C02835;C05638;C01384;C01179;C00294;C00310;C00568;C00449;C02226;C01717;C05593;C02325;C06199;C00423;C16353;C00149;C02505	75	C00042;C00180;C00157;C00114;C00147;C10164;C00106;C00262;C00385;C05635;C00037;C00836;C00160;C00249;C00387;C01104;C00847;C01312;C01879;C00601;C00388;C02632;C00380;C00299;C07083;C00082;C00062;C00258;C01620;C00755;C00719;C00137;C00212;C00474;C00314;C06195;C00534;C00089;C02504;C01694;C00633;C00242;C06424;C12144;C00214;C00158;C00988;C02835;C05638;C00931;C01384;C01179;C00294;C00310;C00568;C00449;C00763;…
bao01120	Microbial metabolism in diverse environments	16	C00042;C00180;C01104;C00847;C00601;C02632;C00258;C06672;C00158;C01384;C00568;C05593;C00423;C16353;C00149;C02505	29	C00042;C00180;C00385;C00037;C00160;C01104;C00847;C00601;C02632;C07083;C00258;C00755;C00137;C00314;C00534;C06672;C00633;C00158;C00931;C01384;C00568;C00257;C05593;C16357;C00423;C16353;C00149;C02505;C01732
bao01110	Biosynthesis of secondary metabolites	15	C00042;C00180;C00082;C00062;C00258;C00089;C02504;C05851;C00158;C01179;C00449;C02325;C00423;C16353;C00149	30	C00042;C00180;C00157;C00385;C07474;C00037;C00160;C00388;C00082;C00062;C00258;C00755;C00137;C00089;C02504;C01694;C05851;C00158;C00988;C09315;C00931;C01179;C00449;C00257;C02325;C16357;C00423;C16353;C00149;C00418
bao00360	Phenylalanine metabolism	8	C00042;C00180;C00601;C00082;C05598;C05593;C00423;C02505	9	C00042;C00180;C00601;C00082;C05598;C04148;C05593;C00423;C02505
bao00350	Tyrosine metabolism	6	C00042;C00082;C01384;C01179;C05593;C06199	6	C00042;C00082;C01384;C01179;C05593;C06199
bao00380	Tryptophan metabolism	6	C10164;C05834;C05647;C05638;C01717;C08313	9	C10164;C05635;C05834;C05647;C05638;C00637;C01717;C08313;C02470
bao01230	Biosynthesis of amino acids	6	C00082;C00062;C02504;C00158;C01179;C00449	7	C00037;C00082;C00062;C02504;C00158;C01179;C00449
bao00230	Purine metabolism	5	C00147;C00262;C00387;C00242;C00294	9	C00147;C00262;C00385;C00037;C00387;C00212;C06195;C00242;C00294
bao01210	2-Oxocarboxylic acid metabolism	5	C00082;C02504;C00158;C01179;C02226	5	C00082;C02504;C00158;C01179;C02226
bao02010	ABC transporters	5	C00387;C00299;C00062;C00089;C00294	12	C00114;C00037;C00387;C00299;C00062;C00719;C00137;C00212;C00089;C00009;C00294;C00794
bao00630	Glyoxylate and dicarboxylate metabolism	4	C00042;C00258;C00158;C00149	8	C00042;C00037;C00160;C00258;C00158;C00988;C00149;C01732
bao00680	Methane metabolism	4	C01104;C00082;C00258;C00149	5	C00037;C01104;C00082;C00258;C00149
bao01200	Carbon metabolism	4	C00042;C00258;C00158;C00149	9	C00042;C00037;C00160;C00258;C00158;C00988;C00257;C00149;C01732
bao01220	Degradation of aromatic compounds	4	C00042;C00180;C02632;C00423	5	C00042;C00180;C02632;C07083;C00423
bao01240	Biosynthesis of cofactors	4	C00082;C00158;C01179;C00568	7	C00037;C00082;C00314;C00158;C00931;C01179;C00568
bao02020	Two-component system	4	C00042;C01104;C00158;C00149	5	C00042;C01104;C00009;C00158;C00149
bao00020	Citrate cycle (TCA cycle)	3	C00042;C00158;C00149	3	C00042;C00158;C00149
bao00061	Fatty acid biosynthesis	3	C08362;C01530;C06424	6	C08362;C00249;C01530;C06424;C01571;C00712
bao00130	Ubiquinone and other terpenoid-quinone biosynthesis	3	C00082;C01179;C00423	3	C00082;C01179;C00423
bao00261	Monobactam biosynthesis	3	C00082;C00062;C01179	3	C00082;C00062;C01179
bao00760	Nicotinate and nicotinamide metabolism	3	C00042;C01004;C01384	3	C00042;C01004;C01384
bao00998	Biosynthesis of various secondary metabolites - part 2	3	C00082;C01179;C00423	4	C00082;C00755;C01179;C00423
bao00040	Pentose and glucuronate interconversions	2	C00474;C00310	2	C00474;C00310
bao00190	Oxidative phosphorylation	2	C00042;C00013	3	C00042;C00013;C00009
bao00240	Pyrimidine metabolism	2	C00299;C00214	4	C00106;C00380;C00299;C00214
bao00250	Alanine, aspartate and glutamate metabolism	2	C00042;C00158	2	C00042;C00158
bao00290	Valine, leucine and isoleucine biosynthesis	2	C02504;C02226	2	C02504;C02226
bao00310	Lysine degradation	2	C00042;C00449	3	C00042;C00037;C00449
bao00400	Phenylalanine, tyrosine and tryptophan biosynthesis	2	C00082;C01179	2	C00082;C01179
bao00401	Novobiocin biosynthesis	2	C00082;C01179	2	C00082;C01179
bao00650	Butanoate metabolism	2	C00042;C01384	2	C00042;C01384
bao00970	Aminoacyl-tRNA biosynthesis	2	C00082;C00062	3	C00037;C00082;C00062
