# Supplementary material for: Analysis of the Formation of Sauce-Flavored Daqu Using Non-targeted Metabolomics
Source: Front Microbiol. 2022 Mar 24;13:857966. doi: 10.3389/fmicb.2022.857966 (PMC8988067; doi:10.3389/fmicb.2022.857966)
Supplement: Supplementary file 1 [file Data_Sheet_1.ZIP › Support information/Table S2.xlsx]

## Sheet: file explanation
header name	description
MS2 name	The name of the metabolites obtained by the qualitative matching analysis of the secondary mass spectrometry
MS2 score	The score of the second-level matching, the value is [0, 1], the bigger the better
rt	The chromatographic retention time of the metabolites
mz	The mass-to-charge ratio of the characteristic ions of the metabolites
platform	Metabolites detection platform
MEAN OO	The mean relative quantification value of the metabolites in one experimental group within the group of comparisons
MEAN XX	The mean relative quantification value of the metabolites in another experimental group within this group of comparisons
VIP	The variable projected importance of the metabolites in the group of contrasting OPLS-DA models
P-VALUE	The P value obtained by the t-test of the metabolites in the group comparison, P value = the probability that the hypothesis is correct but rejected = the number of negative results / the total number of results, which is a test probability against the sample data
Q-VALUE	Hypothesis test statistic (P value) after correction for multiple hypothesis testing, Q value = probability of being rejected but correct = number of false positive results / number of presumed positive results, is the inference obtained from the statistical test A test probability of , a re-statistic on the P value
FOLD CHANGE	The fold relationship of the metabolites in this group compared with the two groups of experiments
LOG_FOLDCHANGE	FOLD CHANGE takes the base 2 logarithm

## Sheet: YQ-BQ
MS2 name	MS2 score	rt	mz	platform	MEAN YQ	MEAN BQ	VIP	P-VALUE	Q-VALUE	FOLD CHANGE	LOG_FOLDCHANGE
N-Methyl-2-pyrrolidinone	0.999917153846154	148.107	100.076	POS	0.000101045	0.000381266	1.39823	7.83277e-08	4.09482e-05	0.265025	-1.9158
Isobutylamine	0.999867769230769	645.635	74.0964	POS	0.000229646	0.000322339	0.617336	0.473931	0.284659	0.712438	-0.489164
Succinic acid	0.999828769230769	27.42	117.02	NEG	0.000178284	0.000225173	1.29413	0.00622767	0.0107813	0.791764	-0.336858
Proline	0.999783923076923	35.5393	116.071	POS	0.00874368	0.00887338	0.35616	0.625041	0.339217	0.985382	-0.0212446
Niacin	0.999635	25.8559	124.041	POS	7.4321e-07	7.68289e-07	0.0468084	0.895007	0.423659	0.967357	-0.0478797
Methyl 2-furoate	0.999616538461538	174.657	127.039	POS	2.69086e-05	6.08745e-05	1.23784	0.0232606	0.0294131	0.442035	-1.17777
Leucine	0.999605692307692	92.8848	132.102	POS	0.00432127	0.00538321	1.34511	0.00303397	0.00640226	0.802732	-0.31701
Isoleucine	0.999599384615385	67.961	132.102	POS	0.00204152	0.00242732	1.3557	0.00184396	0.0045274	0.84106	-0.249719
Indoleamine	0.999428846153846	171.972	133.076	POS	0.000106993	3.84337e-05	1.39396	9.43904e-05	0.000701941	2.78382	1.47707
Benzoic acid	0.999390615384615	210.683	121.03	NEG	0.000110737	0.000151592	1.36069	0.000682723	0.00231598	0.730494	-0.453055
TYRAMINE	0.999369461538462	84.9773	138.091	POS	6.53002e-05	2.02383e-05	1.38257	0.0127414	0.0184411	3.22656	1.69
Acetone oxime	0.999348230769231	31.7942	74.06	POS	7.02094e-05	7.88305e-05	1.10869	0.0610525	0.0631302	0.890637	-0.167091
Isobutyronitrile	0.999334692307692	35.7446	70.0652	POS	0.000295272	0.000298429	0.171234	0.800976	0.396811	0.989423	-0.0153406
PC(22:2(13Z,16Z)/12:0)	0.999317076923077	425.939	758.567	POS	3.74907e-05	6.30008e-05	0.545086	0.34791	0.233458	0.595084	-0.748835
PC(22:1(11Z)/12:0)	0.999287769230769	486.541	760.583	POS	0.000781038	0.000857402	0.402593	0.640898	0.344855	0.910936	-0.134578
Acetone cyanohydrin	0.999130230769231	128.188	86.06	POS	3.47968e-05	3.5503e-05	0.567927	0.971472	0.443791	0.980109	-0.0289852
NICOTINYL	0.999073461538462	57.0708	110.06	POS	3.4699e-05	6.8078e-05	1.37975	0.000271288	0.00129881	0.509694	-0.972296
Hydroxyphenethylamine	0.999038538461538	104.239	138.091	POS	7.34916e-05	2.86915e-05	1.36855	0.000174153	0.000998086	2.56144	1.35695
Phenylalanine	0.999019230769231	223.538	166.086	POS	2.62764e-05	4.85374e-05	1.38077	0.0102025	0.0156323	0.541365	-0.885326
PC(20:1(11Z)/12:0)	0.998997153846154	378.849	732.552	POS	1.46454e-05	9.75841e-06	0.418642	0.58641	0.325134	1.5008	0.585731
2-amino-m-cresol	0.998988461538461	645.137	124.076	POS	6.33225e-05	3.90468e-05	0.636811	0.340114	0.229907	1.62171	0.697515
17-Octadecynoic Acid	0.998955846153846	472.916	279.233	NEG	0.0668891	0.065531	0.722781	0.293357	0.207457	1.02072	0.0295941
PC(18:0/14:0)	0.998928384615384	450.797	734.566	POS	3.78984e-05	3.17109e-05	0.589851	0.738388	0.377509	1.19512	0.257159
OXYQUINOLINE	0.998853923076923	197.732	146.06	POS	9.17582e-06	9.37236e-06	0.339508	0.639152	0.344239	0.97903	-0.0305752
4-formyl Indole	0.998840384615385	157.62	144.046	NEG	1.93532e-05	6.08037e-06	1.39704	1.51292e-05	0.000279686	3.18289	1.67034
Pyrrolidine	0.998819692307692	191.587	72.0808	POS	0.000119524	0.000101617	0.746915	0.29523	0.208396	1.17622	0.234158
N-palmitoyl isoleucine	0.998811923076923	520.636	370.331	POS	1.94123e-05	3.97386e-06	1.33589	0.0807369	0.078779	4.88499	2.28836
Norleucine	0.998784769230769	34.3079	130.088	NEG	2.11828e-05	2.85852e-05	1.30883	0.00774873	0.0126849	0.741041	-0.432376
CITRATE	0.998726230769231	44.9755	191.02	NEG	4.90213e-05	1.61055e-05	1.36763	0.0266985	0.0327753	3.04377	1.60586
m-Aminophenol	0.998696	40.153	110.06	POS	5.03133e-05	4.07841e-06	1.08324	0.0160262	0.0219958	12.3365	3.62486
Isonicotinic acid	0.998679153846154	45.0064	124.039	POS	0.00106095	0.00052986	1.35614	0.000433262	0.00174288	2.00232	1.00167
2-Methyl-3-(2-methylpropyl)pyrazine	0.998648076923077	166.095	151.123	POS	0.000255478	9.40457e-05	1.39801	5.51666e-06	0.000171	2.71653	1.44176
1-hexylamine	0.998636538461538	644.686	102.128	POS	0.000188946	0.000186431	0.00348153	0.985792	0.447406	1.01349	0.0193284
Choline	0.998529230769231	30.8094	104.107	POS	0.00471135	0.00476523	0.250074	0.737074	0.377091	0.988693	-0.0164057
Norharman	0.998486615384615	191.829	169.076	POS	1.28269e-05	1.4156e-05	0.950117	0.140624	0.121584	0.906111	-0.142241
Adenine	0.998423076923077	36.8779	136.062	POS	0.000515559	0.000439137	1.3788	0.000366438	0.0015672	1.17403	0.231468
Dulcitol	0.998390461538461	211.091	183.092	POS	0.000262049	0.000315516	1.34825	0.00229852	0.00529227	0.830542	-0.267874
D-Glu	0.998377307692307	28.4119	146.046	NEG	0.000801593	0.000556924	1.37628	0.000545194	0.00201313	1.43932	0.52539
Fasoracetam	0.998362923076923	59.5457	197.129	POS	6.38207e-05	8.10781e-05	1.29698	0.00688827	0.0116301	0.787152	-0.345287
Picolinic acid	0.998351153846154	56.0951	124.039	POS	0.000277496	0.000163365	1.38755	0.000122758	0.000812796	1.69862	0.764364
4-HYDROXYBENZOATE	0.998346846153846	159.841	137.025	NEG	8.2484e-06	6.97944e-06	1.19519	0.0339521	0.0395385	1.18181	0.241003
5-AMINOPENTANOATE	0.998342153846154	32.7882	118.086	POS	0.0249418	0.022924	0.969984	0.120688	0.107905	1.08802	0.121707
PC(22:1(11Z)/14:1(9Z))	0.998294384615385	486.811	786.598	POS	0.000276625	0.000182774	0.624975	0.384723	0.249552	1.51348	0.597866
Uracil	0.998205076923077	61.0265	113.035	POS	9.81034e-05	0.000122339	0.597463	0.667925	0.354246	0.801895	-0.318514
2-Hydroxy-4-methylpentanoic acid	0.998146307692308	94.4937	131.072	NEG	0.000270762	0.000180647	1.39132	6.88876e-05	0.000588446	1.49884	0.58385
p-Lactophenetide	0.998136846153846	141.237	210.113	POS	6.91981e-06	6.43904e-06	0.494179	0.539577	0.308142	1.07467	0.103887
Stearidonic Acid	0.998093615384615	286.687	277.216	POS	1.20523e-05	4.83987e-06	0.709991	0.0557392	0.0586907	2.4902	1.31626
Phenazone	0.998087615384615	165.021	189.102	POS	2.50626e-05	4.29538e-05	1.37758	0.000198408	0.00107953	0.583477	-0.777252
PC(20:1(11Z)/13:0)	0.998040769230769	487.657	746.568	POS	3.5981e-05	2.01219e-05	0.645614	0.261415	0.190956	1.78815	0.838468
Anthranilic acid	0.998001153846154	223.59	138.055	POS	7.68474e-06	3.28085e-06	1.37981	0.000102987	0.000736012	2.3423	1.22793
beta-Sitostenone	0.997920076923077	497.755	413.377	POS	3.32901e-05	3.79293e-05	0.615515	0.877706	0.4189	0.877688	-0.188219
3alpha,4,5,7alpha-Tetrahydro-5-hydroxy-1H-isoindole-1,3(2H)-dione	0.997878923076923	44.3741	168.066	POS	0.000210669	0.000353854	1.39316	1.5592e-05	0.000283719	0.595356	-0.748175
2-Methoxymethcathinone	0.997874538461538	332.923	194.118	POS	5.06672e-06	3.17047e-05	1.39706	0.00198078	0.00476244	0.15981	-2.64557
Palmitoleic acid	0.997836	455.578	253.217	NEG	0.00129446	0.000736005	1.39773	4.10094e-06	0.00015291	1.75877	0.814566
(+)-3-Carene	0.997812	20.621	137.133	POS	5.43029e-05	7.31657e-05	0.610511	0.559136	0.315128	0.742191	-0.430138
4-Phenylpyridine	0.997682076923077	197.72	156.081	POS	4.40556e-06	4.7581e-06	1.00513	0.103927	0.09599	0.925907	-0.111061
2-Phenylethylamine	0.997570384615385	164.241	122.096	POS	2.55001e-05	2.70691e-05	0.662755	0.376426	0.246019	0.942036	-0.0861455
3-Hydroxypyridine	0.997525307692308	136.73	94.03	NEG	6.18504e-05	0.000109567	1.39051	3.30348e-05	0.000402802	0.564501	-0.824952
Coniine	0.997484230769231	613.004	128.143	POS	1.73775e-05	3.4283e-05	0.653645	0.235643	0.177057	0.506885	-0.98027
N-Methyldioctylamine	0.997479615384615	416.879	256.3	POS	3.06965e-05	3.5899e-05	0.588971	0.7699	0.387379	0.85508	-0.225869
Hypoxanthine	0.997390230769231	60.0364	135.031	NEG	2.60417e-05	1.47861e-05	1.38176	0.000218851	0.00114203	1.76123	0.816581
Xanthine	0.997383076923077	58.8867	151.026	NEG	0.000154282	0.000115914	0.721144	0.302849	0.21218	1.331	0.412515
7-Hydroxy-2-acetamidofluorene	0.997347153846154	153.461	240.098	POS	5.05611e-06	4.2672e-06	0.580948	0.748467	0.3807	1.18488	0.24474
Pilocarpine	0.997327	148.601	209.128	POS	4.60135e-05	4.21364e-05	0.932316	0.1513	0.128561	1.09201	0.126988
3,6-Dihydronicotinic acid	0.997293076923077	40.6003	126.055	POS	0.000165434	0.000230054	0.737087	0.293135	0.207345	0.719107	-0.475721
2-Hydroxypyridine	0.997279461538462	36.7373	96.0444	POS	0.00017544	0.000321746	1.38888	5.51557e-05	0.000525065	0.545275	-0.874945
Pinolenic Acid	0.997262538461538	440.294	277.217	NEG	0.00457521	0.00373818	1.26483	0.0558674	0.0587998	1.22391	0.291502
Oleic Acid ethyl ester	0.997246538461538	557.908	309.28	NEG	0.000387005	0.00034061	1.15195	0.0470112	0.0512174	1.13621	0.184228
2,4-dichloro-N-propylbenzamide	0.997171384615385	172.403	230.013	NEG	3.03598e-05	2.29874e-05	1.3928	3.78582e-05	0.000432943	1.32071	0.401316
5-Hydroxyindoleacetic acid	0.997136692307692	227.939	192.066	POS	4.30996e-06	4.01088e-06	1.02941	0.0988493	0.0922763	1.07457	0.103757
p-Aminosalicylic acid methyl ester	0.997033923076923	57.0708	168.066	POS	6.40489e-05	0.000109383	1.38737	0.000155569	0.000931177	0.585546	-0.772145
4-Guanidinobutyric acid	0.997003461538461	56.0736	146.092	POS	0.000117584	0.000178891	1.38607	0.000220276	0.0011462	0.657292	-0.605394
Indole-3-carboxaldehyde	0.997003076923077	249.71	146.06	POS	2.60354e-05	1.1352e-05	1.39655	9.70645e-06	0.000224846	2.29347	1.19753
indole	0.996990230769231	173.859	118.065	POS	6.19536e-05	4.92814e-05	1.34997	0.00197927	0.0047599	1.25714	0.330146
Glycine	0.996855384615385	30.7294	76.0393	POS	5.20611e-05	4.79107e-05	0.330812	0.588666	0.325947	1.08663	0.119857
capsidiol	0.996776461538462	442.136	219.174	POS	1.6814e-05	1.57958e-05	1.00058	0.110342	0.100575	1.06446	0.0901196
Flindersine	0.996772538461538	256.022	228.102	POS	3.07367e-06	6.3252e-06	1.37736	0.000665069	0.00227893	0.48594	-1.04115
2-Methylbutyric acid	0.996728538461538	81.172	101.061	NEG	0.000174952	0.00014171	0.613087	0.366475	0.241711	1.23458	0.304015
Cyclo(L-Phe-L-Pro)	0.996668692307692	232.238	245.128	POS	0.000451129	0.000671868	1.39383	3.37196e-05	0.000406786	0.671455	-0.574637
3-Hydroxy-N-glycyl-2,6-xylidine	0.996665307692308	169.428	195.113	POS	8.13078e-05	0.000150357	1.39565	2.12591e-05	0.000329256	0.540765	-0.886926
Sphinganine	0.996664692307692	358.645	302.305	POS	0.000176635	0.000189569	0.880317	0.18051	0.146477	0.931769	-0.101956
Piperidine	0.996615923076923	134.345	86.0964	POS	4.50238e-05	7.25472e-05	0.510243	0.598778	0.329662	0.620614	-0.688233
Glycolic acid	0.996604769230769	716.335	75.0088	NEG	1.25821e-05	1.00363e-05	0.591932	0.65874	0.351085	1.25366	0.326141
L-Homotyrosine	0.996581846153846	157.198	196.097	POS	0.000149375	0.000263514	1.38695	0.000157421	0.000938019	0.566858	-0.818941
17-phenyl trinor Prostaglandin F2alpha-d4	0.996581692307692	487.046	391.244	NEG	4.77766e-06	4.94833e-06	0.527963	0.482475	0.287799	0.965509	-0.0506377
Acetaminophen	0.996567307692308	203.236	150.056	NEG	1.04856e-05	1.16468e-05	0.541939	0.400512	0.256139	0.900297	-0.151526
Didesmethylpheniramine	0.996522307692308	338.284	213.138	POS	4.82147e-06	9.63723e-07	1.39673	4.9906e-07	7.07824e-05	5.00296	2.32278
PC(16:0/14:0)	0.996380153846154	450.565	706.537	POS	1.47376e-05	3.05653e-05	0.017938	0.459444	0.279233	0.482166	-1.0524
QUIPAZINE	0.996368230769231	242.736	214.134	POS	2.97656e-06	8.67793e-06	1.39277	6.62087e-06	0.000186798	0.343003	-1.54371
3-amino-octanoic acid	0.996322769230769	45.361	160.133	POS	0.00011772	0.000105201	1.21578	0.0260341	0.032139	1.119	0.162215
Kanzonol K	0.996319461538462	377.968	437.193	POS	0.00020001	0.000286722	1.37198	0.00108153	0.00314124	0.697572	-0.519586
2'-Deoxyadenosine	0.996271384615384	134.062	252.109	POS	2.68006e-05	3.12553e-05	1.32102	0.00563574	0.0100058	0.857474	-0.221836
Tryptophan	0.996236615384615	161.011	205.097	POS	8.25339e-06	1.17384e-05	1.39626	4.86576e-06	0.000161991	0.703108	-0.508182
Palmitic acid	0.996225461538461	498.13	255.233	NEG	0.0434085	0.042507	0.529428	0.459813	0.279373	1.02121	0.0302773
Eicosapentaenoic Acid	0.996121923076923	476.764	301.217	NEG	3.96856e-05	4.05804e-05	0.0178635	0.926136	0.432028	0.977949	-0.0321686
6-Dimethylaminopurine	0.996097076923077	142.862	164.093	POS	1.63208e-05	1.17426e-05	1.36335	0.00119569	0.00336311	1.38988	0.474962
2-Pyrrolidinone	0.996058230769231	142.24	86.0681	POS	1.72822e-06	1.4604e-07	1.12983	0.00130388	0.00356728	11.8339	3.56486
PGA1	0.996042846153846	378.459	337.234	POS	8.39364e-05	3.07103e-05	1.39327	0.00532853	0.00959921	2.73317	1.45057
Lauric acid	0.995997538461538	374.261	199.171	NEG	7.72899e-05	6.9913e-05	1.03544	0.14972	0.127544	1.10551	0.144718
Stavudine	0.995873	157.2	223.073	NEG	5.63883e-06	1.07228e-05	1.38715	0.000203315	0.00109501	0.525875	-0.927208
Anhalamine	0.995811384615384	183.29	210.113	POS	0.00039631	0.000716416	1.39549	9.91498e-06	0.000227183	0.553184	-0.854168
Nervonyl carnitine	0.995730461538461	570.155	102.128	POS	0.000122259	3.80416e-05	0.993527	0.156778	0.132048	3.21383	1.68429
Arginine	0.995662	29.822	175.119	POS	0.000439167	0.000944157	1.39048	0.005358	0.00963767	0.465142	-1.10426
Anofinic acid	0.995615076923077	451.301	205.086	POS	1.13464e-05	1.01128e-05	1.14122	0.0486857	0.0526653	1.12199	0.166054
Hexylamine	0.995583538461538	443.721	102.128	POS	6.64317e-05	6.36559e-05	0.00482777	0.954802	0.439523	1.04361	0.0615769
ACETANILIDE	0.995447230769231	66.2126	136.076	POS	0.000385148	0.000570438	1.39534	1.84377e-05	0.000307059	0.675179	-0.566657
13,14-Dihydro-15-keto-PGE2	0.995393769230769	328.495	353.229	POS	2.01252e-05	1.19698e-05	1.36831	0.00164086	0.00417389	1.68133	0.749599
3,4-Dihydroxyphenyl ethanol	0.995377461538461	167.697	153.056	NEG	6.62574e-06	3.77283e-06	1.38981	3.87061e-05	0.000438173	1.75617	0.812433
9,12-Octadecadiynoic Acid	0.995369692307692	416.945	277.216	POS	1.1444e-05	8.85922e-06	1.32103	0.00372848	0.00740794	1.29177	0.369345
Desmethyl-betahistine(2-(2-aminoethyl)pyridine)	0.995340538461538	197.831	123.092	POS	7.17715e-05	2.83179e-05	1.39037	0.00539751	0.00969062	2.53449	1.3417
1-naphthylamine	0.995155923076923	257.834	144.081	POS	1.7974e-05	8.9238e-06	1.3928	9.66531e-06	0.000224378	2.01417	1.01018
N-Methyl-a-aminoisobutyric acid	0.995086538461538	36.7895	116.072	NEG	0.000813075	0.00114083	1.36557	0.000628294	0.00220076	0.712704	-0.488624
2-Methyl-3-propylpyrazine	0.995031230769231	190.944	137.107	POS	0.000321012	4.80646e-05	1.39885	0.000296762	0.00137482	6.67877	2.73958
Paramethadione	0.995012923076923	129.127	158.081	POS	1.14291e-05	1.27654e-05	0.696372	0.326069	0.223374	0.895319	-0.159526
Stearic acid	0.994828	551.402	283.264	NEG	0.00152399	0.00160564	1.15468	0.0445791	0.0490945	0.949145	-0.0752993
Arachidic Acid	0.994746846153846	627.515	311.296	NEG	7.47787e-05	7.76667e-05	0.148183	0.801801	0.397057	0.962815	-0.0546688
1H-Benzotriazole	0.994741692307692	635.21	120.056	POS	0.000148417	0.000138075	0.12249	0.891143	0.422603	1.07489	0.104195
Pentadecanoic acid	0.994720461538461	465.469	241.217	NEG	0.000697179	0.000800261	1.26379	0.0114757	0.0170752	0.871189	-0.198943
Guanosine	0.994710230769231	134.474	284.099	POS	3.83845e-05	4.20674e-05	1.1727	0.0394482	0.0445598	0.912453	-0.132178
Buddledin A	0.994421846153846	355.441	277.179	POS	1.12686e-05	1.07427e-05	0.170871	0.817668	0.401758	1.04896	0.0689627
Clavepictine B	0.994380384615384	430.579	306.279	POS	0.000109206	6.10339e-05	1.39214	5.59323e-05	0.000528765	1.78926	0.839365
1H-Indole-4-acetic acid, 2,3-dihydro-2-oxo-	0.994370076923077	253.13	192.066	POS	4.45998e-06	7.34695e-06	1.38405	0.000205198	0.00110087	0.607052	-0.720107
alpha-Aminopropionitrile	0.994259846153846	644.23	71.0604	POS	6.08866e-05	4.94499e-05	1.10843	0.0675119	0.0683407	1.23128	0.300157
Indole-3-carboxyaldehyde	0.994204923076923	173.403	146.06	POS	4.00914e-05	2.13062e-05	1.39359	2.08851e-05	0.000326363	1.88168	0.912021
5(Z),14(Z)-Eicosadienoic Acid	0.994193461538461	520.508	307.264	NEG	0.000280918	0.000233741	0.831264	0.199868	0.157488	1.20184	0.265239
Trigonelline	0.994141769230769	35.2537	138.055	POS	0.000383229	0.000252048	1.37127	0.0127179	0.0184164	1.52046	0.604509
ALPHA,BETA-TREHALOSE	0.994136230769231	33.7814	365.105	POS	0.000131547	4.34799e-05	1.38903	6.77877e-05	0.00058383	3.02547	1.59716
2,4-dimethylphenylformamid	0.993996076923077	141.762	150.091	POS	4.40756e-05	0.0001232	1.39915	1.09083e-08	2.53847e-05	0.357756	-1.48295
Aprobarbital	0.993993846153846	215.719	211.108	POS	0.000145556	6.09824e-06	0.477084	0.194656	0.154586	23.8686	4.57704
7-Methyladenine	0.993958692307692	159.288	148.063	NEG	5.01102e-06	3.27083e-06	1.38491	0.000167516	0.000974281	1.53203	0.615447
Tyrosine	0.993896923076923	66.213	182.081	POS	0.00093427	0.00140696	1.39643	9.66201e-06	0.000224341	0.664033	-0.590673
PE(16:0/0:0)	0.993536307692308	415.863	454.293	POS	5.43496e-06	2.08396e-06	0.348018	0.34333	0.231378	2.608	1.38294
13-HpOTrE	0.993528846153846	278.558	293.211	POS	6.61201e-06	3.5351e-06	1.39044	0.000123251	0.000814639	1.87039	0.903339
N-Methacrylylglycine methyl ester	0.993434384615384	155.766	158.081	POS	0.000237857	0.00010585	1.39652	1.43897e-05	0.000272967	2.24713	1.16808
3-Indoleacetic acid	0.993374461538461	228.294	176.071	POS	6.29895e-06	7.45326e-06	0.909199	0.140625	0.121584	0.845127	-0.24276
PC(22:4(7Z,10Z,13Z,16Z)/14:0)	0.993364153846154	468.684	782.566	POS	0.000149181	0.000129983	0.289502	0.743299	0.379068	1.1477	0.19874
Trimethylamine N-oxide	0.993273769230769	32.7882	76.0757	POS	0.00152714	0.00174181	1.27845	0.0108903	0.0164222	0.876752	-0.18976
9Z,12Z,15Z-Octadecatrienal	0.993191153846154	479.157	263.237	POS	3.69081e-05	5.43702e-05	0.865229	0.199027	0.157022	0.67883	-0.558878
alpha-CYANO-3-HYDROXYCINNAMIC ACID	0.993170076923077	157.875	188.036	NEG	4.59238e-05	1.37843e-05	1.39854	9.457e-07	9.04862e-05	3.3316	1.73621
Styrene oxide	0.993094307692308	164.029	121.076	POS	1.60236e-05	1.56586e-05	0.386558	0.605299	0.332061	1.02331	0.0332456
4-Pyridoxic acid	0.993062076923077	131.469	182.046	NEG	4.66686e-06	6.08698e-06	1.35936	0.00071234	0.00237736	0.766695	-0.383276
NEPSILON,NEPSILON,NEPSILON-TRIMETHYLLYSINE	0.992897692307692	28.832	189.16	POS	6.33039e-05	5.48726e-05	1.20722	0.0235309	0.0296845	1.15365	0.206208
(R)-2-Nitro-p-mentha-1,5-diene	0.992757	215.76	182.118	POS	5.71838e-06	5.93043e-06	0.000121599	0.859398	0.413778	0.964245	-0.0525289
L-Tyrosine methyl ester	0.992754615384615	191.385	196.097	POS	3.42068e-05	1.47806e-05	1.39801	1.17149e-06	9.85412e-05	2.31431	1.21058
3-O-Methyl-L-DOPA	0.992661538461538	127.253	210.078	NEG	1.345e-05	8.74842e-06	0.547152	0.68349	0.359533	1.53742	0.620511
Aspartic acid	0.992490384615385	181.655	134.045	POS	2.30707e-06	2.88972e-06	1.31366	0.00676834	0.0114791	0.798371	-0.324868
alpha-Cubebene	0.992454692307692	436.048	205.195	POS	1.39903e-05	2.49649e-07	1.39679	0.000521781	0.00195913	56.04	5.80838
Anandamide (20:5, n-3)	0.992373538461538	462.935	346.271	POS	9.3006e-06	3.15285e-06	1.31185	0.0144366	0.0202887	2.9499	1.56067
Histidine	0.992272846153846	29.3259	156.077	POS	0.000198324	0.000113423	1.39572	3.84401e-06	0.000149669	1.74854	0.806148
Prostaglandin I2	0.992238	304.389	353.229	POS	0.000259675	0.00014561	1.39473	1.15822e-05	0.000245815	1.78335	0.834593
4-Acetyl-2-methylpyridine	0.992206923076923	206.599	136.076	POS	5.95689e-05	6.03755e-05	0.307524	0.677598	0.357542	0.98664	-0.0194049
5,6-Dimethylbenzimidazole	0.992134153846154	162.01	147.092	POS	1.14659e-05	2.37094e-05	1.38309	6.91257e-05	0.000589436	0.483601	-1.04811
DL-beta-Leucine	0.992104692307692	127.521	130.088	NEG	7.7735e-05	0.000118357	1.28872	0.00507087	0.00926323	0.656785	-0.606507
beta-PHENYL-gamma-Aminobutyric Acid	0.991979153846154	141.334	180.102	POS	2.31939e-05	3.56077e-05	1.38612	0.00025597	0.0012514	0.651373	-0.618444
delta2-trans-Hexadecenoic Acid	0.991956923076923	438.619	253.217	NEG	9.06822e-06	6.96035e-06	1.21792	0.0803683	0.0784967	1.30284	0.381661
N-Acetyltryptophan	0.991896461538461	231.315	247.108	POS	4.88764e-05	3.86246e-06	1.31055	0.106248	0.0976626	12.6542	3.66155
trans-2-Phenylcyclopropanecarboxylic acid	0.991868153846154	92.5125	163.075	POS	2.19056e-05	4.45657e-06	1.25195	0.00427555	0.00817619	4.91535	2.29729
Ozagrel	0.991771538461538	177.988	229.097	POS	2.35714e-05	2.86463e-05	0.0725364	0.741902	0.378626	0.82284	-0.281316
Ethephon	0.991435230769231	650.078	144.982	POS	0.0002069	0.000252495	0.346161	0.610154	0.333835	0.819424	-0.287317
6,10,14-Trimethyl-5,9,13-pentadecatrien-2-one	0.991412384615385	507.247	263.237	POS	1.40738e-05	1.63632e-05	0.895572	0.166439	0.138052	0.860086	-0.217448
Pyroglutamic acid	0.991389846153846	57.5768	130.05	POS	0.0056488	0.00424281	0.579709	0.690896	0.362019	1.33138	0.412924
N-hexadecanoyl-L-Homoserine lactone	0.991300846153846	530.034	340.284	POS	8.45737e-05	7.09515e-05	0.88392	0.190186	0.152061	1.19199	0.253375
beta-Citraurin epoxide	0.991210076923077	493.064	449.302	POS	1.97105e-06	8.46588e-06	1.27288	0.0283214	0.0343116	0.232823	-2.10269
9-OxoODE	0.991203846153846	440.352	295.226	POS	0.000104922	0.000110182	0.171924	0.818149	0.401899	0.952254	-0.0705819
beta-O-Methylynephrine	0.991142846153846	279.882	182.118	POS	4.45816e-06	8.99647e-06	1.38942	6.79177e-05	0.00058438	0.495546	-1.01291
Palmitic amide	0.991134769230769	498.223	256.263	POS	0.000226262	0.000187223	0.591659	0.741424	0.378474	1.20851	0.273232
Indole-3-carboxylic acid	0.991105307692308	242.912	162.055	POS	5.74975e-06	3.20312e-06	1.38968	2.81591e-05	0.000374711	1.79504	0.84402
2-Aminoquinoline	0.991025769230769	191.889	145.076	POS	5.28624e-07	6.67775e-07	1.16399	0.0417583	0.0466076	0.79162	-0.33712
Phenylacetaldehyde	0.990765076923077	104.239	121.065	POS	0.000596145	0.000204823	1.38987	0.000218142	0.00113995	2.91053	1.54128
JWH147	0.990683923076923	355.429	380.206	NEG	4.16956e-06	2.74657e-06	1.37558	0.000659998	0.00226817	1.51809	0.60226
Histamine	0.990683923076923	643.655	112.087	POS	0.000108967	5.59534e-05	0.664678	0.218082	0.16737	1.94746	0.961591
L-Carnitine	0.990566	32.7882	162.112	POS	0.000352899	0.00024361	1.38136	0.000355622	0.00153898	1.44862	0.53468
2-Pyridylacetylglycine	0.990345230769231	128.594	195.077	POS	6.83198e-05	8.28328e-05	1.3814	0.000336918	0.00148855	0.824791	-0.277899
10Z-nonadecenoic acid	0.990269461538462	536.882	295.264	NEG	0.000110823	4.41247e-05	1.00128	0.167644	0.138788	2.51159	1.3286
N6-(DELTA2-ISOPENTENYL)-ADENINE	0.990137153846154	163.165	202.109	NEG	0.000235022	0.000165833	1.39446	2.35575e-05	0.000345967	1.41722	0.503067
(+)-Isostearic acid	0.990082538461538	535.453	283.264	NEG	1.57948e-05	1.09488e-05	0.908426	0.262325	0.191436	1.44261	0.528678
Isobutyric acid	0.990043846153846	45.4462	87.0452	NEG	6.06525e-05	3.3332e-05	1.37783	0.000886871	0.00274831	1.81965	0.86366
Quinolin-2,8-diol	0.989969384615384	181.835	162.055	POS	1.13992e-05	4.22047e-06	1.38291	6.48567e-05	0.000571149	2.70092	1.43345
Arachidoyl glycine	0.989878230769231	411.419	368.317	NEG	2.81682e-05	7.01319e-06	1.39605	4.509e-05	0.000474834	4.01647	2.00593
16-hydroxy hexadecanoic acid	0.989779230769231	351.108	271.228	NEG	5.48024e-05	5.11331e-05	0.619649	0.369715	0.243122	1.07176	0.0999804
6-HYDROXYNICOTINATE	0.989754230769231	33.9367	138.02	NEG	2.70284e-05	3.79449e-05	1.25187	0.0130479	0.0187682	0.712308	-0.489426
9-HODE	0.989714307692308	407.414	279.231	POS	3.12039e-05	1.6335e-05	1.39871	9.47763e-08	4.18587e-05	1.91025	0.933764
N-palmitoyl phenylalanine	0.989557461538461	518.433	404.315	POS	1.0056e-05	2.63333e-06	1.35089	0.035618	0.041075	3.81872	1.93309
Perindoprilat lactam A	0.989441769230769	221.411	323.196	POS	1.22287e-05	2.1187e-05	1.3868	6.98253e-05	0.000592322	0.577181	-0.792904
Tranylcypromine glucuronide	0.989324538461538	150.613	310.128	POS	0.000508912	0.000782632	1.39733	5.22213e-06	0.000166631	0.650256	-0.620919
Arachidonoyl amine	0.988616769230769	266.995	304.263	POS	5.62177e-06	5.0397e-06	0.831104	0.285464	0.203461	1.1155	0.157685
9R,10S-EpOME	0.988609846153846	307.668	295.228	NEG	4.41121e-07	3.03849e-07	0.99932	0.120194	0.107561	1.45178	0.537819
Behenic acid	0.988573076923077	569.053	339.327	NEG	5.80722e-05	4.73966e-05	0.87507	0.188003	0.150816	1.22524	0.293062
N-Nitrosofenfluramine	0.988526615384615	186.483	261.123	POS	0.000105888	0.000150386	1.34507	0.00333634	0.00683458	0.704108	-0.506132
11-amino-undecanoic acid	0.988473692307692	48.4526	202.18	POS	0.000387442	0.000376101	0.945488	0.203195	0.159317	1.03016	0.0428615
2-ACETYLPYRROLE	0.988439076923077	149.223	108.046	NEG	3.13033e-06	1.21849e-06	0.97361	0.256076	0.188117	2.56903	1.36122
3-Piperidinemethanol, 4-(4-fluorophenyl)-, (3S,4R)-	0.988342692307692	218.665	210.128	POS	7.60845e-06	9.16028e-06	1.32074	0.00604619	0.010544	0.830591	-0.26779
1,7-Dihydroxytacrine	0.988276923076923	174.473	231.113	POS	3.85314e-06	2.55854e-06	0.513289	0.704349	0.366484	1.50599	0.59071
3-Methyldioxyindole	0.988230307692308	157.257	164.071	POS	5.789e-05	9.19772e-06	1.39872	7.18505e-07	8.14527e-05	6.29395	2.65397
Cytosine	0.987758384615385	619.439	112.051	POS	6.62285e-05	6.9677e-05	0.0374106	0.867602	0.416084	0.950508	-0.0732297
Stearamide	0.987612230769231	537.641	284.294	POS	4.25902e-05	0.000104227	1.12817	0.084058	0.081302	0.408628	-1.29114
Flavidulol C	0.987556153846154	450.637	515.319	POS	8.04168e-06	3.12961e-06	1.19389	0.152603	0.129396	2.56954	1.36151
Myxalamid C	0.987410923076923	465.205	388.282	POS	3.41377e-06	1.9883e-06	0.955526	0.174922	0.143175	1.71693	0.779831
Calligonine	0.987359692307692	209.251	187.123	POS	1.06679e-06	2.4343e-07	1.02614	0.0665004	0.0675327	4.38232	2.1317
5,6-dimethyl-1H-benzotriazole	0.986910769230769	584.406	148.087	POS	4.56448e-05	3.56438e-05	0.602458	0.632011	0.341707	1.28058	0.356801
Ectoine	0.986728	36.2495	143.082	POS	0.00273318	0.00128577	1.39478	2.03508e-05	0.00032224	2.12571	1.08794
6-Aminonicotinamide	0.986714	625.334	138.066	POS	8.84118e-05	7.86393e-05	0.491653	0.495119	0.292369	1.12427	0.168988
Uridine	0.986544230769231	61.1761	243.062	NEG	5.31017e-05	6.54261e-05	1.29817	0.0102444	0.0156812	0.811629	-0.301108
3-Hydroxy-2-Methylpyridine	0.986444	130.455	108.046	NEG	1.80249e-05	4.18154e-05	1.39068	1.18445e-05	0.000248591	0.431058	-1.21405
Styrene	0.986417461538462	164.053	105.07	POS	4.0374e-05	4.08741e-05	0.376113	0.601039	0.330496	0.987764	-0.017761
4-Methylbenzotriazole	0.98631	611.902	134.071	POS	3.67835e-05	3.29636e-05	0.561363	0.443467	0.273161	1.11588	0.158186
Vigabatrin	0.986191384615384	36.2533	130.086	POS	0.000175415	0.000132552	1.36177	0.00132319	0.00360256	1.32337	0.404214
5-(2-Hydroxyethyl)thiazole-4-cabolactone	0.986177846153846	167.691	156.011	POS	4.53412e-05	2.6245e-05	1.38924	7.55869e-05	0.000619238	1.72761	0.78878
Gentioflavine	0.986121153846154	71.8797	194.081	POS	4.06614e-05	4.70064e-05	0.804134	0.270565	0.195755	0.865017	-0.209199
Boschniakine	0.986120153846154	306.57	162.091	POS	3.81856e-06	1.04028e-05	1.38704	2.62996e-05	0.000363771	0.367072	-1.44586
(+/-) Salsolinol	0.985959538461538	152.227	180.102	POS	5.55583e-06	7.34464e-06	1.21169	0.0200969	0.0261902	0.756447	-0.402689
L-Tyrosine	0.985874538461538	45.6217	182.081	POS	8.19653e-05	0.000153312	1.33294	0.0376295	0.0429202	0.534631	-0.903385
L-Arginine	0.985873538461538	33.8242	173.105	NEG	5.85783e-05	0.000105053	1.39636	4.19837e-06	0.000154068	0.557605	-0.842686
Furfural	0.985548230769231	137.458	97.0285	POS	6.66359e-05	0.000112587	0.923128	0.152673	0.129441	0.591861	-0.75667
2-Aminophenol	0.985448076923077	170.653	108.046	NEG	3.09904e-06	5.32018e-06	1.37761	0.000201877	0.00109051	0.582507	-0.779652
Dicyclohexylcarbodiimide	0.985402076923077	432.681	207.186	POS	1.65722e-05	5.13107e-06	1.3976	0.00143581	0.00380447	3.22977	1.69143
V-PYRRO/NO	0.985392538461539	50.3812	158.092	POS	0.000225528	0.000222165	0.56579	0.423748	0.265504	1.01514	0.0216761
(+)-18-methyl-eicosanoic acid	0.985195923076923	493.868	325.311	NEG	1.21981e-05	8.55085e-06	0.865854	0.174297	0.142803	1.42653	0.512513
(R)-N-Methylsalsolinol	0.985117	184.195	194.118	POS	9.00001e-06	1.18724e-05	1.2874	0.00826657	0.0133206	0.758063	-0.39961
Cotinine N-oxide	0.984417076923077	169.329	193.097	POS	3.15247e-05	2.62451e-05	1.29861	0.00599477	0.0104761	1.20117	0.264434
1-(2,3-Dihydro-1H-pyrrolizin-5-yl)-2-propen-1-one	0.984368769230769	183.75	162.091	POS	3.26682e-06	3.01386e-06	0.910968	0.160154	0.134167	1.08393	0.116272
BENDIOCARB	0.983888461538462	60.0212	224.092	POS	0.000638403	0.00035505	1.3978	1.22366e-06	0.000100179	1.79807	0.846446
2alpha-(Hydroxymethyl)-17-methyl-5alpha-androstane-3beta,17beta-diol	0.983658615384615	397.221	337.273	POS	1.26136e-05	8.41016e-06	1.39141	8.74252e-05	0.000672856	1.4998	0.584772
5-Hydroxy-3,4-dihydrocarbostyryl	0.983294538461538	132.35	164.071	POS	4.04594e-05	9.24744e-06	1.33157	0.00726032	0.0120903	4.3752	2.12935
1-Linoleoyl Glycerol	0.982951846153846	432.339	355.284	POS	2.11082e-05	1.63811e-05	1.31108	0.00570456	0.0100955	1.28857	0.365773
L-4-Hydroxy-3-methoxy-a-methylphenylalanine	0.982738230769231	178.596	226.107	POS	5.63273e-06	7.85724e-06	1.38672	0.000124158	0.000818019	0.716884	-0.480187
Glyceric acid	0.982658	29.402	105.019	NEG	0.00023593	0.000296373	1.33904	0.00208694	0.0049425	0.796058	-0.329054
2-Methoxy-5-methylpyrazine	0.982466615384615	152.692	125.071	POS	2.81739e-05	2.13236e-05	1.35974	0.00152596	0.00397032	1.32125	0.401907
Pyrazinamide	0.982357384615384	611.325	124.051	POS	0.000818658	6.39414e-05	0.528521	0.429512	0.267768	12.8032	3.67844
Threonic acid	0.982354461538462	29.3253	135.03	NEG	0.000489938	0.000485484	0.142413	0.844868	0.409647	1.00917	0.0131757
p-Hydroxynorpseudoephedrine	0.982261461538461	228.3	168.102	POS	8.13428e-06	1.25427e-05	1.38052	0.000204881	0.00109989	0.648528	-0.62476
cis-4,10-13,16-Docosatetraenoic Acid methyl ester	0.982028846153846	528.991	345.28	NEG	9.16495e-06	3.52329e-06	1.37867	0.000378994	0.00159915	2.60125	1.3792
1-Nitro-5,6-dihydroxy-dihydronaphthalene	0.981702153846154	117.886	208.06	POS	1.96156e-05	1.55637e-05	1.31864	0.00477238	0.00886642	1.26034	0.333812
Laccarin	0.981601769230769	189.043	195.113	POS	8.43569e-06	8.4799e-06	0.031295	0.936885	0.434862	0.994786	-0.00754247
Tetramethylpyrazine	0.981599461538461	237.823	137.107	POS	9.95009e-06	3.46057e-06	1.38188	0.00089176	0.0027585	2.87528	1.5237
Hydroxycotinine	0.981561384615384	148.599	193.097	POS	1.75706e-05	2.95002e-05	1.39189	1.80046e-05	0.000303402	0.595611	-0.747559
dodecanamide	0.981535923076923	405.703	200.201	POS	1.65557e-05	4.43033e-05	0.90518	0.2274	0.172508	0.373689	-1.42009
2-Naphthylalanine	0.981327846153846	307.768	216.102	POS	1.25452e-05	2.2177e-05	1.38207	0.00890352	0.0140889	0.565686	-0.821927
(2S,4S)-Monatin	0.981313230769231	188.142	293.113	POS	9.87938e-06	1.11046e-05	1.33724	0.00335129	0.00685573	0.889667	-0.168663
Methyl Heptadecanoic acid	0.981261153846154	591.41	283.264	NEG	6.82881e-06	8.257e-06	1.01628	0.0866634	0.0832583	0.827033	-0.273984
Fuberidazole	0.981138384615385	263.508	183.057	NEG	7.45161e-06	7.49671e-06	0.0596038	0.923417	0.431306	0.993984	-0.00870558
Methionine	0.980981230769231	56.072	150.058	POS	4.03448e-05	2.35585e-05	1.38701	9.47125e-05	0.000703268	1.71254	0.776137
1-Aminocyclohexanecarboxylic acid	0.980902	191.878	144.102	POS	5.09559e-05	3.93396e-05	1.35618	0.000866179	0.00270479	1.29528	0.373266
Oleamide	0.980809461538461	465.505	282.279	POS	2.8523e-06	1.07716e-06	1.34116	0.00322174	0.00667059	2.64798	1.40489
5-OXO-D-PROLINE	0.980712846153846	32.8502	128.036	NEG	0.00579213	0.00669169	1.29729	0.00748695	0.0123645	0.86557	-0.208278
Dehydroxymethylflazine	0.980657230769231	235.069	279.076	POS	2.18264e-05	3.60296e-05	1.38673	7.1733e-05	0.000600746	0.60579	-0.72311
2-Methylpropyl 2-aminobenzoate	0.980624076923077	139.568	194.118	POS	3.82156e-06	2.80383e-06	1.34966	0.00213835	0.00502932	1.36298	0.446761
Lysine	0.980104923076923	27.8223	147.113	POS	0.000168639	0.000176679	0.64927	0.36318	0.240267	0.954489	-0.0671988
N2-Acetyl-L-ornithine	0.979793153846154	40.3879	173.093	NEG	3.97848e-05	2.45198e-05	0.442474	0.496166	0.292743	1.62255	0.698267
alpha-Methylstyrene	0.979597615384615	362.189	119.086	POS	8.11804e-06	9.7476e-06	1.33921	0.00346186	0.00701744	0.832824	-0.263917
ALANYL-dl-PHENYLALANINE	0.979576230769231	271.748	237.127	POS	2.64202e-06	1.67592e-06	1.10169	0.0820822	0.079806	1.57646	0.656687
4-Methylaminobutanal	0.979543461538461	171.303	102.091	POS	7.19797e-05	7.43058e-05	0.599702	0.392378	0.252769	0.968694	-0.0458866
Muricinine	0.979525384615385	309.165	314.138	POS	2.59439e-05	6.93794e-06	1.39798	0.000926176	0.00282918	3.73943	1.90282
3-Hydroxy-3',4',5'-trimethoxyflavone	0.979101230769231	404.633	329.101	POS	4.9987e-06	5.99858e-06	1.35136	0.0015074	0.00393655	0.833315	-0.263066
4-(Hydroxylamino)-N,N-dimethylaniline	0.979054461538462	218.867	153.102	POS	1.83946e-06	2.89809e-06	0.634394	0.366712	0.241815	0.634715	-0.655818
N-Phenylacetylphenylalanine	0.978987153846154	236.483	282.114	NEG	6.40036e-06	5.67215e-06	1.04984	0.0848555	0.0819036	1.12838	0.174256
1,4-Cyclohexanedicarboxylic acid	0.978820692307692	59.4568	171.067	NEG	1.52565e-05	1.48456e-05	0.209625	0.779828	0.390424	1.02768	0.0393901
Malic acid	0.978129384615385	57.7671	133.014	NEG	9.29373e-06	1.27007e-05	1.32256	0.0042763	0.0081772	0.73175	-0.450577
Octopine	0.977825384615385	44.0481	247.14	POS	9.976e-05	0.000149122	1.29703	0.00770924	0.0126361	0.668983	-0.579958
6-Hydroxycaproic acid	0.977692076923077	43.4768	131.072	NEG	2.37941e-06	1.93177e-06	0.584585	0.679081	0.358044	1.23172	0.300675
beta-D-Glucopyranosiduronic acid, 2-(1H-indol-4-yloxy)-1-[[(1-methylethyl)amino]methyl]ethyl	0.977668769230769	146.58	425.191	POS	3.39738e-06	1.18511e-06	1.38328	0.000217114	0.00113692	2.86672	1.5194
Methyldopate	0.977639153846154	201.539	240.113	POS	4.23813e-06	9.74767e-06	0.813816	0.0570823	0.0598283	0.434784	-1.20163
Isoleucyl-Tyrosine	0.977524	179.069	295.165	POS	2.16341e-05	1.57949e-05	1.03529	0.151862	0.128921	1.36969	0.453852
Vanillin	0.977494769230769	258.53	151.04	NEG	2.15238e-06	3.04135e-06	0.61449	0.500003	0.294109	0.707707	-0.498775
2-Aminopyridine	0.977423769230769	622.016	95.0603	POS	0.000122226	0.000137437	0.419681	0.66519	0.353308	0.889321	-0.169225
p-Nitroglutethimide	0.977342076923077	152.19	263.102	POS	6.11215e-06	5.28767e-06	0.57884	0.787465	0.392746	1.15592	0.209047
6-N,4-diphenyl-1,4-dihydro-1,3,5-triazine-2,6-diamine	0.977309153846154	186.334	266.139	POS	4.0506e-05	6.88433e-05	1.39689	4.71947e-06	0.000159968	0.588379	-0.765182
N-Acetyl-D-tryptophan	0.976966692307692	166.427	247.108	POS	7.26133e-06	1.14231e-05	0.633654	0.370198	0.243332	0.635674	-0.653642
(2S)-2-{[1-(R)-Carboxyethyl]amino}pentanoate	0.976895461538461	191.771	190.107	POS	5.27087e-05	3.59367e-05	1.3762	0.000226509	0.00116415	1.46671	0.552584
Phenacetin	0.976781461538461	169.794	180.102	POS	2.44645e-05	2.34063e-05	0.0130643	0.893903	0.423358	1.04521	0.063788
5-Hydroxyferulate	0.976711384615385	199.066	209.046	NEG	1.66241e-05	1.6025e-05	0.501757	0.491803	0.291179	1.03738	0.0529463
isoamyl nitrite	0.976132076923077	106.824	118.086	POS	4.27953e-05	4.47905e-05	0.978545	0.121155	0.10823	0.955454	-0.065741
Threonine	0.975942461538462	31.7939	120.065	POS	0.000347141	0.000469145	1.38066	0.000176104	0.00100496	0.739943	-0.434514
9-hydroxy-10-oxo-12-octadecenoic acid	0.975666692307692	304.389	313.237	POS	1.60922e-05	9.52347e-06	1.38927	4.43696e-05	0.000470826	1.68975	0.756806
4-(3-Pyridyl)-3-butenoic acid	0.975606846153846	177.261	164.071	POS	4.01935e-06	3.01019e-06	0.0362549	0.71099	0.368666	1.33525	0.417105
Aminohydroquinone	0.975155615384615	165.524	126.055	POS	4.70885e-05	0.000154045	1.39765	4.08058e-07	6.54046e-05	0.305681	-1.7099
Betaine	0.974985153846154	125.322	118.086	POS	4.09712e-05	3.88564e-05	0.7811	0.245969	0.18269	1.05443	0.0764576
4-Aminophenylalanine	0.974960461538461	199.91	181.097	POS	4.33683e-05	2.14205e-05	1.39495	4.33465e-05	0.000465028	2.02462	1.01765
4-Guanidinobutanal	0.974577230769231	55.5583	130.097	POS	2.88063e-05	4.24856e-05	1.39039	5.04309e-05	0.000502745	0.678025	-0.56059
y-Linolenic acid	0.973914153846154	459.53	277.217	NEG	0.000106376	5.27708e-05	0.665884	0.178351	0.145208	2.0158	1.01136
O-ACETYL-L-CARNITINE	0.973860615384615	138.199	204.123	POS	3.53253e-05	8.82329e-05	1.39895	6.27428e-08	3.9712e-05	0.400364	-1.32062
12,13S-EpODE	0.973205615384615	329.056	295.226	POS	4.69263e-05	2.11298e-05	1.32805	0.0427107	0.0474506	2.22086	1.15112
Acetyl-L-tyrosine	0.972906153846154	44.4819	222.077	NEG	3.45728e-05	2.16691e-05	1.37893	0.000599266	0.00213745	1.59549	0.673996
Mephenytoin	0.972887307692308	248.815	219.113	POS	1.62966e-06	5.05162e-06	1.38798	0.000125294	0.000822218	0.322602	-1.63217
Serine	0.972762230769231	30.8069	106.05	POS	0.000193128	0.000228475	1.38245	0.000167151	0.000973	0.845292	-0.242478
Pantothenic Acid	0.972739769230769	59.9239	218.103	NEG	2.91203e-05	1.95337e-05	1.39052	0.00419939	0.00807264	1.49077	0.57606
Nonanoic acid	0.972706538461538	282.376	157.124	NEG	5.82864e-05	5.05513e-05	0.946012	0.140927	0.121785	1.15301	0.20541
Benzenamine sulfate	0.972197307692308	167.714	174.022	POS	9.40161e-05	5.2984e-05	1.39084	0.000123451	0.000815388	1.77443	0.827352
Mepirizole	0.972162153846154	78.3771	235.119	POS	6.16076e-05	7.13468e-05	0.812627	0.214682	0.165546	0.863495	-0.21174
alpha-Linolenoyl Ethanolamide	0.972161307692308	437.832	322.274	POS	1.81673e-05	8.40558e-06	1.37711	0.0128428	0.0185474	2.16134	1.11192
Phenol red	0.971983692307692	509.356	354.265	NEG	3.54785e-05	2.79974e-05	0.868791	0.199168	0.157101	1.26721	0.34165
[[[5-methoxy-1-[4-(trifluoromethyl)phenyl]pentylidene]amino]oxy]-, (E)-Acetic acid	0.971423615384615	221.503	334.128	POS	5.22602e-06	1.0746e-05	1.3953	0.00262501	0.00579541	0.486321	-1.04002
sn-Glycero-3-phosphocholine	0.971285153846154	31.7968	258.11	POS	0.00203117	0.00226693	1.22237	0.0261876	0.0322861	0.896	-0.158429
2,5-Dihydro-2,4,5-trimethyloxazole	0.971243692307692	499.545	114.091	POS	6.08836e-05	2.55447e-05	0.692932	0.111268	0.101227	2.38342	1.25303
ETHYL 1-BENZYL-3-HYDROXY- 2-OXO[5H]PYRROLE-4-CARBOXYLATE	0.971075384615385	239.036	262.107	POS	3.56585e-06	5.06843e-06	1.35673	0.00110979	0.0031961	0.70354	-0.507295
3,4-Dihydro-5-(5-methyl-2-furanyl)-2H-pyrrole	0.971007769230769	233.366	150.091	POS	3.68289e-06	5.57999e-06	1.33159	0.00367373	0.00732844	0.660018	-0.599422
Deoxycoformycin	0.970920769230769	37.1065	267.109	NEG	1.77127e-06	2.84569e-06	0.637375	0.312261	0.216778	0.622437	-0.684
ATPA	0.970542846153846	173.48	229.118	POS	0.000319529	0.000390939	1.28346	0.00735081	0.0122004	0.817337	-0.290998
3,5-Dimethyl-2-propylpyrazine	0.970168076923077	232.649	151.123	POS	5.71992e-06	1.62166e-06	1.39571	0.00287373	0.00616815	3.5272	1.81852
Perlolyrine	0.970002846153846	232.189	265.097	POS	0.000261286	0.000353215	1.39009	8.97713e-05	0.00068272	0.739736	-0.434917
Indole-3-acetamide	0.969686846153846	191.242	173.072	NEG	1.60356e-06	3.78313e-06	1.28603	0.00352066	0.00710334	0.423872	-1.2383
6-[3]-ladderane-1-hexanol	0.969626	432.155	263.237	POS	1.52919e-05	1.65989e-05	0.573258	0.88055	0.419687	0.921258	-0.118323
2-Amino-3-methoxybenzoic acid	0.969573230769231	647.378	166.051	NEG	1.3653e-05	1.29285e-05	0.848362	0.201386	0.158324	1.05604	0.0786618
2-Aminobenzimidazole	0.969549307692308	633.997	134.071	POS	4.42704e-05	3.02386e-05	0.614071	0.505588	0.296083	1.46404	0.54995
Histidinyl-Proline	0.969539461538462	161.974	253.129	POS	2.91879e-05	6.0769e-05	1.39747	1.66299e-06	0.000111815	0.480309	-1.05796
Methenamine	0.969478461538462	471.624	141.113	POS	1.78838e-05	3.01306e-05	0.643311	0.303766	0.212632	0.593544	-0.752574
Pilocarpic acid	0.969453153846154	97.0422	227.139	POS	2.71255e-05	2.5612e-05	0.572332	0.916743	0.429528	1.05909	0.0828264
2-Aminoisobutyric acid	0.969312846153846	32.6977	104.071	POS	0.000396904	0.000244149	1.3611	0.0203542	0.0264548	1.62567	0.70103
MG(18:2(9Z,12Z)/0:0/0:0)[rac]	0.969050692307692	488.577	355.284	POS	9.24537e-06	4.24232e-06	1.08668	0.0856497	0.0825003	2.17932	1.12388
Halaminol A	0.968994769230769	493.702	228.232	POS	2.68834e-06	3.26401e-06	0.515516	0.676494	0.357167	0.823631	-0.279931
13-epi-12-oxo Phytodienoic Acid	0.968922461538461	404.57	293.211	POS	3.99736e-05	2.41671e-05	1.38903	0.000144536	0.000889135	1.65405	0.726004
Ethyl-beta-glucuronide	0.968148384615385	56.0871	221.067	NEG	9.80997e-06	2.12375e-05	0.916018	0.0456031	0.0499884	0.461916	-1.1143
3-Hydroxykynurenamine	0.967655769230769	112.4	181.097	POS	2.67428e-05	1.09276e-05	1.36493	0.000175516	0.00100289	2.44727	1.29117
myo-Inositol	0.967652692307692	30.3226	179.056	NEG	0.000306746	0.000290505	0.890747	0.176649	0.144202	1.05591	0.0784815
Eplerenone	0.967636769230769	377.853	415.211	POS	0.00114404	0.00232413	1.39156	0.00450654	0.00850145	0.492243	-1.02256
Succinoadenosine	0.967511230769231	157.916	384.115	POS	2.49167e-05	1.85605e-05	1.37246	0.000670229	0.00228982	1.34246	0.424877
2-Acetyl-3,6-dimethylpyrazine	0.967407538461538	245.593	151.087	POS	2.0871e-06	1.51107e-06	1.265	0.0189368	0.0250132	1.38121	0.465928
alpha-Methoxy-1H-indole-3-propanoic acid	0.967207769230769	215.405	220.097	POS	1.0965e-05	4.23526e-06	1.21024	0.0119365	0.0175802	2.58899	1.37239
5,7-DIHYDROXY-4-METHYLCOUMARIN	0.967206615384615	206.539	191.035	NEG	5.58219e-06	9.85419e-06	1.39032	5.09755e-05	0.000505424	0.566479	-0.819907
FAMPRIDINE	0.966700692307692	522.242	95.0604	POS	7.53456e-05	8.03395e-05	0.499381	0.481415	0.287412	0.937841	-0.0925851
6-O-Acetylaustroinulin	0.966475307692308	455.765	365.266	POS	1.93131e-05	3.31923e-05	1.2094	0.028639	0.0346092	0.581854	-0.78127
DIPROTIN B	0.966444846153846	177.602	326.209	NEG	5.8242e-06	9.95455e-06	1.35237	0.0235176	0.0296713	0.585079	-0.773296
2-amino-8-oxo-9,10-epoxy-decanoic acid	0.966067	207.636	216.123	POS	4.86781e-05	1.30642e-05	1.39897	4.12009e-08	3.67932e-05	3.72607	1.89765
beta-Hydroxymyristic acid	0.965779153846154	321.976	243.197	NEG	1.10353e-06	1.10702e-06	0.0749074	0.974785	0.444632	0.996847	-0.00455588
13-HpODE	0.965607538461538	381.759	295.226	POS	1.70532e-05	5.05571e-06	1.24788	0.0366504	0.0420242	3.37306	1.75406
1,8-Octanedithiol	0.965322076923077	523.931	179.093	POS	0.000171108	0.000118353	0.570245	0.35362	0.236027	1.44574	0.531812
Glutamate	0.965256923076923	32.2906	148.06	POS	0.00228117	0.00137339	1.39415	1.03048e-05	0.00023166	1.66098	0.732038
Adenosine	0.965222	117.058	268.104	POS	0.000302742	0.000279431	1.05119	0.0843543	0.0815258	1.08342	0.115596
Ribitol	0.965209769230769	32.8502	151.061	NEG	0.000860923	0.000594255	1.39531	1.86589e-05	0.000308895	1.44874	0.534802
N-acetylphenylalanine	0.965181	229.828	208.097	POS	3.7838e-05	1.94541e-05	1.39687	6.92469e-06	0.000191113	1.94499	0.959764
Amprotropine	0.964883692307692	409.722	308.222	POS	1.10358e-05	5.97473e-06	1.37937	0.000488413	0.00187934	1.84708	0.88525
6-Benzylaminopurine	0.964862076923077	219.802	226.105	POS	3.20758e-06	6.56939e-06	0.682829	0.17447	0.142906	0.488262	-1.03427
2-methylbutanal oxime	0.964774615384615	152.208	102.095	POS	8.98999e-06	8.89159e-06	0.0677475	0.908062	0.427198	1.01107	0.0158781
8-Deoxy-11,13-dihydroxygrosheimin	0.964508923076923	377.775	281.138	POS	4.65896e-05	9.52046e-05	1.39061	0.00517771	0.00940206	0.489363	-1.03102
Succinic aldehyde	0.964452153846154	32.7882	87.044	POS	0.000304505	0.000216578	1.3764	0.000293779	0.00136615	1.40598	0.491577
2-Ethyl-5-imino-1-cyclopenten-1-ol	0.963975384615384	188.293	126.091	POS	7.50046e-06	5.80872e-06	1.11872	0.0579673	0.060572	1.29124	0.368759
Solavetivol	0.963794692307692	346.213	221.19	POS	1.19398e-05	7.89501e-07	1.34465	3.17782e-06	0.000139863	15.1232	3.9187
7,8-Dihydro-3-methylpyrrolo[1,2-a]pyrimidin-2(6H)-one	0.963627230769231	153.758	151.087	POS	1.88217e-05	2.24265e-05	0.0672047	0.811133	0.399831	0.839264	-0.252804
Pterolactam	0.963485615384615	155.735	116.071	POS	0.000144791	0.00013663	1.07476	0.0760452	0.0751487	1.05973	0.0837025
1-methoxyindole-3-carbaldehyde	0.963427307692308	186.644	176.071	POS	8.52823e-06	7.09705e-06	1.25996	0.012234	0.0179019	1.20166	0.265028
L-ALANINE	0.963409846153846	58.5556	90.055	POS	1.40917e-05	1.41915e-05	0.11942	0.975132	0.444719	0.992971	-0.0101765
Idazoxan	0.963386307692307	174.135	205.097	POS	0.000353916	0.000187257	1.39761	4.79749e-06	0.000161056	1.89	0.918389
Flazine	0.963207	280.426	309.087	POS	0.000274429	0.000413785	1.34751	0.00129978	0.00355975	0.663216	-0.592448
DL-o-Tyrosine	0.963121538461538	141.238	182.081	POS	8.41966e-05	0.000113308	1.39671	6.22701e-06	0.000180911	0.743074	-0.428421
Pyridoxine	0.963104307692308	60.556	170.081	POS	4.13015e-05	4.36054e-05	1.10458	0.0612762	0.0633136	0.947165	-0.0783127
Pyrophosphate	0.963090692307692	28.0504	176.936	NEG	0.000114811	0.000161924	1.36005	0.000781058	0.00252556	0.709045	-0.49605
5,6,8,14-Tetradehydro-3,6-dimethoxy-17-methyl-morphinan-4,7-diol	0.962879461538461	216.275	330.17	POS	1.08137e-05	1.7996e-05	1.37995	0.000409503	0.00168087	0.600898	-0.734808
Dopamine quinone	0.962560076923077	171.452	152.071	POS	5.74998e-06	1.07365e-05	1.37879	0.000208973	0.00111248	0.535556	-0.90089
2-Methylindoline	0.962428307692308	181.05	134.097	POS	6.23024e-06	1.0002e-05	1.36286	0.000572323	0.00207658	0.6229	-0.682927
N-Palmitoyl Glycine	0.962177692307692	374.814	312.255	NEG	6.20704e-06	3.13576e-06	1.3885	0.000233936	0.00118497	1.97944	0.985092
Nonadecanoic acid	0.961922461538461	585.72	297.28	NEG	1.90136e-05	1.41092e-05	1.25898	0.0210063	0.0271193	1.34761	0.4304
Phenylacetylglycine	0.961787076923077	60.5356	194.081	POS	1.02404e-05	1.50129e-05	1.35516	0.00150537	0.00393284	0.682104	-0.551937
3-Pyridylamide oxime	0.961724615384615	605.582	138.066	POS	5.75642e-05	5.50872e-05	0.264552	0.867608	0.416086	1.04496	0.0634538
Pilosine	0.961719769230769	197.22	287.139	POS	1.59743e-05	2.36397e-05	1.37797	0.000445155	0.001773	0.675741	-0.565458
10E,12E,14E-Hexadecatrienyl acetate	0.961598692307692	471.247	279.231	POS	1.02568e-05	9.76989e-06	0.3007	0.677335	0.357453	1.04983	0.0701625
L-2-Amino-3-methylenehexanoic acid	0.961443461538461	84.7381	144.102	POS	0.000119861	0.00013362	1.29582	0.00898188	0.0141826	0.897027	-0.156776
4-(Trimethylammonio)but-2-enoate	0.961087692307692	40.8092	144.102	POS	0.000461039	0.000293707	1.39243	5.29601e-05	0.000514948	1.56972	0.65051
(Z)-N-(2-hydroxyethyl)hexadec-7-enamide	0.961006461538461	356.036	298.274	POS	3.3207e-05	1.25002e-05	1.34076	0.0503625	0.0540947	2.65651	1.40953
HARMOL	0.960711769230769	272.74	197.072	NEG	7.66303e-06	1.0285e-05	1.33119	0.00456491	0.00858255	0.74507	-0.424553
Methyl 2-aminobenzoate	0.960557615384615	203.714	152.071	POS	7.94949e-06	1.2332e-05	1.13175	0.031124	0.036921	0.64462	-0.633478
PHENACYLAMINE	0.960535538461538	235.478	136.076	POS	1.33737e-05	2.621e-05	1.38618	0.000115157	0.00078352	0.510254	-0.970713
GLYCERALDEHYDE	0.960429538461538	30.4088	89.0245	NEG	0.00193423	0.00265424	1.378	0.000280141	0.00132566	0.72873	-0.456544
Tetradecanedioic acid	0.960178692307692	255.586	257.176	NEG	7.52574e-06	2.96121e-06	1.37448	0.00194101	0.0046951	2.54144	1.34565
Caffeate	0.959528307692308	67.3633	179.035	NEG	5.03878e-06	4.70103e-06	1.00636	0.105172	0.0968896	1.07185	0.100097
Nicotinoylglycine	0.959435846153846	164.762	179.047	NEG	1.40355e-05	1.73764e-05	1.39143	6.39836e-05	0.00056726	0.807734	-0.308049
gamma-Terpinene	0.959398461538461	2.76375	137.133	POS	0.000108878	0.000131491	0.61917	0.457447	0.278475	0.82803	-0.272244
9-hydroxy-7E-Nonene-3,5-diynoic acid	0.959362076923077	66.2126	165.055	POS	0.000345347	0.000519284	1.39774	2.35545e-06	0.000125561	0.665044	-0.588478
2-Amino-2-Norbornanecarboxylic acid	0.959338923076923	216.011	156.102	POS	3.53453e-06	3.32899e-06	0.936015	0.210474	0.163288	1.06174	0.0864339
13S-HpOTrE(gamma)	0.959207615384615	367.953	293.212	NEG	0.000232906	0.000145547	1.28205	0.00438439	0.00832996	1.60021	0.678257
Imidazolone	0.959174307692308	629.911	85.0396	POS	0.000148938	0.000131342	0.311304	0.611435	0.334301	1.13397	0.18138
2-Aminoheptanedioic acid	0.959108230769231	40.0727	176.092	POS	0.000264864	0.000451166	0.98719	0.184671	0.148899	0.587067	-0.768404
2-(5,8-Tetradecadienyl)cyclobutanone	0.958996	397.222	263.237	POS	2.68803e-05	1.64943e-05	1.38558	0.00629582	0.0108703	1.62967	0.704583
gamma-L-Glutamyl-L-pipecolic acid	0.958932769230769	34.72	259.128	POS	3.10043e-05	4.92132e-05	1.35239	0.00286678	0.00615782	0.63	-0.666577
Pyridoxamine	0.958853384615384	155.36	169.097	POS	0.000201653	0.000313794	0.630229	0.381814	0.24832	0.642628	-0.637944
Etrogol	0.958800307692308	288.826	207.138	POS	6.33218e-06	5.86576e-06	0.989969	0.116584	0.105021	1.07952	0.110385
Benzophenone-4	0.958784846153846	275.79	307.028	NEG	2.12795e-06	1.89561e-06	1.0646	0.0787355	0.0772414	1.12257	0.1668
2-Nitrophenol	0.958130230769231	130.64	140.034	POS	0.000124947	0.00010898	1.35378	0.00128184	0.00352661	1.14651	0.197254
Cyclohexanamine	0.958035615384615	493.685	100.112	POS	6.1761e-05	1.88004e-05	0.736519	0.0191371	0.0252137	3.28509	1.71593
Sucrose	0.957801461538461	34.8248	341.109	NEG	0.000194314	5.69984e-05	1.39891	5.6901e-07	7.47224e-05	3.40912	1.7694
O-Phosphocholine	0.957701153846154	465.865	184.073	POS	3.36444e-05	2.23958e-05	0.44395	0.44647	0.274309	1.50226	0.587138
3-Methyl-9H-carbazole-9-carboxaldehyde	0.957632615384615	273.154	210.091	POS	2.53081e-06	5.93702e-06	1.3964	1.08742e-05	0.000238172	0.426276	-1.23014
Penbutolol	0.957632461538461	274.86	292.227	POS	2.7926e-06	1.53372e-06	1.3688	0.000812742	0.00259314	1.8208	0.864576
DHAP(10:0)	0.957489615384615	179.897	325.139	POS	1.53079e-05	1.93671e-05	1.39499	1.07847e-05	0.000237171	0.790409	-0.339329
8Z-Decene-4,6-diynoic acid	0.957441307692308	63.1944	163.075	POS	2.55073e-05	3.8057e-06	1.39746	5.46131e-06	0.000170171	6.70241	2.74468
Calcium L-aspartate	0.957325923076923	655.106	171.993	POS	0.00119367	0.00109216	0.894354	0.170149	0.14031	1.09294	0.128212
Dihydrosphingosine	0.957321923076923	376.968	302.305	POS	6.48811e-05	1.33095e-05	1.3447	0.0768242	0.0757578	4.8748	2.28534
4-Amino-5-hydroxymethyl-2-methylpyrimidine	0.957216538461538	546.737	140.082	POS	0.000156153	0.00013511	0.491103	0.765508	0.386022	1.15575	0.208825
8-(5-hexyl-furan-2-yl)-octanoic acid	0.956777	271.459	295.226	POS	6.09829e-06	5.90589e-06	0.7563	0.267115	0.193956	1.03258	0.0462493
2-(2-Furanyl)-3-piperidinol	0.956735769230769	287.158	168.102	POS	7.44778e-06	1.76972e-05	1.39888	1.04696e-07	4.22828e-05	0.420844	-1.24864
2,6-Piperidinedicarboxylic acid	0.956468307692308	61.5504	174.076	POS	6.41567e-05	6.00284e-05	0.297326	0.647946	0.34733	1.06877	0.0959536
2-Isopropylmalic acid	0.956328153846154	36.3572	175.061	NEG	0.000183886	9.56103e-05	1.39641	7.11933e-06	0.000193779	1.92329	0.943574
Methioninesulfoxide	0.956076230769231	56.998	166.05	POS	4.44346e-06	9.42161e-06	1.01002	0.147853	0.126334	0.471624	-1.08429
3-Amino-L-Tyrosine	0.955944	157.22	197.092	POS	2.02964e-05	2.71992e-05	1.23938	0.0198872	0.0259735	0.746214	-0.422339
Phenylacetylglutamine	0.955888	163.353	263.104	NEG	6.51508e-06	2.22713e-06	0.751343	0.0665347	0.0675602	2.92533	1.5486
13S-HOTrE(gamma)	0.955803692307692	439.721	293.212	NEG	8.4047e-06	1.08915e-05	1.32452	0.00296142	0.00629726	0.771676	-0.373933
Glycyl-Tyrosine	0.955593769230769	159.078	239.103	POS	7.50539e-06	5.11797e-06	0.427358	0.647493	0.347172	1.46648	0.552355
Zingerone	0.955589769230769	331.748	193.087	NEG	5.98929e-06	6.66348e-06	0.426753	0.729415	0.37464	0.898823	-0.153891
13-HpOTrE(r)	0.955527846153846	463.297	309.205	NEG	2.64551e-06	2.7472e-06	0.398675	0.59222	0.327233	0.962983	-0.0544182
Tridecanoic acid	0.955257692307692	405.521	213.186	NEG	2.02612e-05	1.9335e-05	0.914275	0.155227	0.131067	1.0479	0.0675019
Vanillic acid	0.954999461538462	48.5596	167.035	NEG	1.55954e-05	9.79054e-06	1.39226	7.41496e-05	0.000612384	1.59291	0.671662
Phthalic anhydride	0.954912615384615	451.236	149.023	POS	6.55098e-05	5.97643e-05	1.27779	0.0115594	0.0171671	1.09614	0.132427
Maltitol	0.954911923076923	34.3312	343.125	NEG	7.37438e-05	0.000107097	1.39587	6.7381e-06	0.000188486	0.688573	-0.538319
1,2-Dioleoyl PC	0.954783307692308	397	786.598	POS	2.53115e-05	1.67502e-05	0.62631	0.414815	0.261949	1.51112	0.595614
Nicotinamide, N-(2-hydroxyethyl)-	0.954505153846154	161.18	167.082	POS	4.31542e-06	1.63459e-09	1.3987	0.01259	0.0182814	2640.06	11.3664
2-Imino-4-methylpiperidine	0.954222923076923	514.096	113.107	POS	0.000317014	0.000208787	0.690629	0.269409	0.195154	1.51837	0.602519
Ferulic acid	0.953879	167.781	193.051	NEG	2.81425e-06	4.07426e-06	0.61973	0.468389	0.282598	0.690737	-0.533791
alpha-Methyl-DL-serine	0.953627230769231	57.525	120.066	POS	2.60852e-05	1.17823e-05	1.15181	0.179192	0.145703	2.21393	1.14661
HYDRASTININE	0.953353923076923	137.074	208.097	POS	3.56332e-05	3.90912e-05	0.765493	0.266613	0.193693	0.91154	-0.133622
4-Methoxycinnamic acid	0.953275461538461	254.537	177.056	NEG	3.769e-07	4.50993e-07	0.355093	0.497704	0.293292	0.835712	-0.258923
Ergosterol	0.953176384615385	578.131	379.335	POS	1.77968e-05	1.62294e-05	0.376531	0.820248	0.402515	1.09658	0.133011
Adrenic Acid	0.953104846153846	440.338	331.267	NEG	6.20156e-06	8.41873e-06	0.608384	0.548768	0.311326	0.736638	-0.440973
gamma-Glutamylleucine	0.952979076923077	61.507	259.13	NEG	7.70069e-06	5.45959e-06	1.35589	0.00230503	0.00530272	1.41049	0.496197
Glucosamine 6-sulfate	0.952746076923077	195.329	258.026	NEG	2.28091e-05	9.40173e-07	1.39898	0.000392782	0.0016357	24.2605	4.60054
Myristic Acid Alkyne	0.952606384615385	366.804	223.171	NEG	4.15983e-05	2.82294e-05	1.34219	0.0041088	0.00794806	1.47358	0.559326
Leucyl-leucyl-norleucine	0.951609769230769	226.06	358.27	POS	1.75137e-05	2.72723e-05	1.38793	0.000140955	0.000877255	0.64218	-0.638951
Phosphoric acid	0.951594461538462	51.8496	96.9697	NEG	2.63113e-05	2.89122e-05	1.09577	0.0631895	0.064871	0.910039	-0.135999
Primidone	0.951400846153846	282.66	219.113	POS	4.58002e-07	7.56214e-07	1.2289	0.010848	0.0163744	0.605651	-0.723442
Metolachlor OA	0.950448846153846	232.706	278.14	NEG	9.50577e-05	1.65944e-05	1.39644	1.53995e-07	4.72575e-05	5.72831	2.51811
RIBOFLAVIN	0.950283	197.463	375.131	NEG	2.95029e-06	1.74265e-06	1.37899	0.000145358	0.00089229	1.69299	0.759571
N-cis-octadec-9Z-enoyl-L-Homoserine lactone	0.950249615384615	387.033	364.286	NEG	6.11053e-06	3.78105e-06	1.38482	0.000230272	0.00117477	1.61609	0.69251
N-stearoyl serine	0.950109384615385	387.805	372.31	POS	8.52574e-06	4.94425e-06	1.36657	0.00145198	0.00383425	1.72437	0.786072
Acetyl-DL-Valine	0.950100153846154	78.6584	158.082	NEG	8.84701e-06	7.72456e-06	0.914716	0.16905	0.139643	1.14531	0.195736
3-Ethylidenehexahydropyrrolo[1,2-a]pyrazine-1,4-dione	0.949977230769231	74.6371	181.097	POS	2.99884e-05	7.54298e-06	1.39746	2.29391e-06	0.000124315	3.97567	1.9912
Alanylclavam	0.949908615384615	114.404	201.087	POS	8.25931e-05	0.000102803	1.21015	0.0268873	0.0329559	0.803408	-0.315795
Isokobusone	0.949310384615385	276.21	221.155	NEG	4.48928e-06	4.62416e-06	0.000924821	0.968645	0.443072	0.970831	-0.0427072
PC(18:0/20:4(5E,8E,11E,14E))[U]	0.949203076923077	507.214	810.598	POS	4.63023e-05	4.23162e-05	0.340049	0.733951	0.376094	1.0942	0.129874
(2S,2'S)-Pyrosaccharopine	0.949200615384615	62.6703	259.129	POS	3.5592e-05	3.91759e-05	0.404895	0.557064	0.314355	0.908517	-0.138414
Palmyrolide A	0.948802923076923	453.38	338.268	POS	1.08847e-05	5.12957e-06	1.38773	0.000177915	0.00101128	2.12195	1.08539
Pyridine-2-azo-p-dimethylaniline	0.947940076923077	438.842	227.128	POS	1.41426e-05	2.34122e-05	1.38158	0.00942388	0.0147098	0.604067	-0.727219
N-octadecanoyl-L-Homoserine lactone	0.947766615384615	414.286	366.302	NEG	4.83465e-06	2.35111e-06	1.39466	1.2747e-05	0.000257721	2.05633	1.04007
Coumarin	0.947763538461538	90.5565	147.044	POS	5.13162e-05	0.000105437	1.39782	3.12565e-06	0.000139106	0.486701	-1.03889
Piperazine	0.947611384615385	567.045	87.0917	POS	4.774e-05	4.86821e-05	0.024297	0.951711	0.438724	0.98065	-0.0281904
2-keto-D-Gluconic acid	0.947610461538461	29.3899	193.036	NEG	6.78378e-05	7.31256e-05	1.02397	0.0991135	0.0924685	0.92769	-0.108286
Physovenine	0.946787846153846	183.339	263.139	POS	0.000143325	0.000170833	1.30875	0.0071428	0.0119463	0.838976	-0.253299
1-Methyl-1,6-dihydropyridine-2-carbaldoxime	0.946551230769231	171.517	139.087	POS	3.65248e-05	2.07029e-05	1.37888	0.00080575	0.00257837	1.76423	0.819042
N-ACETYL-L-LEUCINE	0.945157538461538	138.407	172.098	NEG	1.47304e-05	5.09517e-06	1.39912	0.000135054	0.000857064	2.89105	1.53159
3,4-Dihydroxybenzaldehyde	0.945145153846154	183.436	137.025	NEG	7.78825e-06	9.02102e-06	0.964997	0.119915	0.107365	0.863344	-0.211993
Albomaculine	0.945038384615385	292.156	346.164	POS	3.46041e-06	6.65384e-06	1.38215	0.000237384	0.00119443	0.520063	-0.943242
3-Hydroxycapric acid	0.944018	248.219	187.134	NEG	5.73749e-06	2.60151e-06	1.35585	0.000918595	0.00281376	2.20544	1.14107
4-Hydroxybenzaldehyde	0.943329615384615	36.3693	121.03	NEG	1.25814e-05	1.46504e-05	0.865346	0.178007	0.145005	0.858777	-0.219644
1-(2,3-Dihydro-5-methyl-1H-pyrrolizin-7-yl)ethanone	0.943190153846154	312.64	164.107	POS	1.06448e-05	2.84905e-05	1.39741	5.0667e-06	0.000164655	0.373626	-1.42033
MG(0:0/18:3(6Z,9Z,12Z)/0:0)	0.942925307692308	428.777	353.268	POS	2.9276e-05	2.24908e-05	1.20432	0.0187944	0.0248702	1.30169	0.380382
Linoleoyl Ethanolamide	0.942774692307692	463.15	324.289	POS	0.000465988	0.000179667	1.39151	0.000180222	0.00101927	2.59362	1.37497
3-(4-Isopropylphenyl)propanal	0.941993307692308	304.389	177.127	POS	5.58346e-05	3.40679e-05	1.39319	2.70654e-05	0.00036838	1.63892	0.712747
5-Phenyl-1,3-oxazinane-2,4-dione	0.941606384615385	173.025	192.066	POS	1.79166e-05	3.28186e-05	1.29799	0.0157933	0.0217468	0.545929	-0.873214
Dinoterb	0.941541076923077	44.8677	241.082	POS	0.00011959	0.00011794	0.174338	0.942788	0.436406	1.01399	0.0200465
Norvaline	0.941519923076923	91.0103	118.086	POS	5.14145e-05	4.9616e-05	0.673351	0.331412	0.22588	1.03625	0.0513695
Guanine	0.941505769230769	47.7003	150.042	NEG	8.68628e-06	5.69333e-06	1.37023	0.000881662	0.00273742	1.52569	0.609467
Caffeic Acid	0.941499384615385	36.8396	179.039	NEG	1.17935e-06	1.2911e-06	0.00385632	0.802238	0.397188	0.913447	-0.130607
PE(16:1e/11,12-EpETE)	0.941304	481.505	736.495	NEG	1.31187e-05	1.49781e-05	0.954302	0.137796	0.119694	0.875853	-0.19124
Melleolide M	0.941262769230769	377.853	453.167	POS	3.8548e-05	6.13065e-05	1.37696	0.0127204	0.0184191	0.628776	-0.669382
Myristic acid	0.941000923076923	465.433	227.202	NEG	1.68006e-05	1.43086e-05	1.37816	0.000421065	0.00171136	1.17416	0.23163
Sebacic acid	0.940563	205.762	201.114	NEG	2.12041e-05	1.72453e-05	1.35008	0.00203403	0.00485286	1.22956	0.298139
PS(18:1(9Z)/0:0)	0.940506769230769	374.61	522.284	NEG	5.28271e-06	2.82541e-07	1.39632	2.85225e-08	3.35963e-05	18.6971	4.22475
1-(1-Oxopropyl)-1H-imidazole	0.940298	142.242	125.071	POS	1.96051e-05	1.82286e-05	1.25445	0.0141245	0.019948	1.07551	0.105027
N(alpha)-Benzyloxycarbonyl-L-leucine	0.940201461538461	198.843	266.134	POS	6.61169e-07	3.36374e-07	0.101549	0.499773	0.294028	1.96558	0.974954
3-methyl pyruvic acid	0.939964307692308	33.0741	101.025	NEG	7.35461e-05	6.82137e-05	1.16049	0.0389134	0.0440809	1.07817	0.108588
4-Ethynylaniline	0.939847769230769	304.231	118.065	POS	8.16017e-05	7.12343e-05	1.29329	0.00778864	0.0127341	1.14554	0.196028
8,11,14-Eicosatetraynoic acid	0.939040769230769	425.654	299.202	NEG	2.79771e-05	2.56934e-05	0.882446	0.174761	0.14308	1.08888	0.122847
(9E,11E)-13-oxooctadeca-9,11-dienoic acid	0.938964692307692	284.339	295.226	POS	1.74684e-05	1.68149e-05	0.102239	0.81576	0.401196	1.03886	0.0550056
2-Propylisonicotinic acid	0.938956461538462	293.939	166.086	POS	1.15854e-05	1.26517e-05	1.36164	0.00107835	0.00313501	0.91572	-0.127021
Pyruvate	0.938495615384615	644.112	87.0089	NEG	2.06815e-05	1.34339e-05	0.629925	0.393918	0.25341	1.5395	0.622461
L-beta-Homophenylalanine	0.938457153846154	92.6433	180.102	POS	0.000374924	5.20794e-05	1.38637	0.000542852	0.00200756	7.19909	2.84782
Cyclo(Leu-Pro)	0.937702692307692	220.082	211.144	POS	0.000285097	0.000413596	1.35053	0.00313946	0.00655258	0.689313	-0.536769
Phytosphingosine	0.937668615384615	358.2	318.3	POS	0.000330546	3.37697e-05	1.37053	0.0656101	0.0668173	9.78824	3.29105
Harman	0.937530153846154	295.239	181.077	NEG	4.8437e-05	6.61891e-05	1.34665	0.00141906	0.00377343	0.731797	-0.450485
3-Phenyllactic acid	0.937493	151.126	165.056	NEG	0.00103234	0.000651813	1.39688	9.81823e-06	0.000226105	1.5838	0.663389
Kinetin	0.937402692307692	190.115	216.085	POS	9.71168e-07	1.70577e-06	0.965067	0.125097	0.110989	0.569343	-0.81263
3,4-Dehydro-6-hydroxymellein	0.937134846153846	227.687	193.05	POS	1.47777e-05	1.31053e-05	0.938292	0.154364	0.130519	1.12761	0.173274
1-Stearoyl-2-Arachidonoyl PC	0.936015384615384	487.081	810.598	POS	0.000127815	0.000126836	0.127846	0.977521	0.445324	1.00772	0.011094
Indolelactic acid	0.935561846153846	166.662	204.067	NEG	8.11455e-05	1.22733e-05	1.39888	0.00039445	0.00164026	6.61154	2.72499
Quinoline	0.935535846153846	197.712	130.065	POS	2.29796e-05	2.06346e-05	0.452989	0.505164	0.295934	1.11365	0.15529
Diphenylamine	0.935223461538461	197.219	170.096	POS	3.76235e-06	4.67597e-06	0.590011	0.676415	0.357141	0.804614	-0.313631
4,6-Dimethyl-4E-hepten-3-one	0.935181153846154	292.259	141.127	POS	1.32174e-05	6.38018e-06	1.36768	0.000812173	0.00259194	2.07164	1.05077
12,13-DiHOME	0.934050076923077	307.668	313.239	NEG	0.000538532	0.000309237	1.39316	6.45724e-05	0.000569888	1.74149	0.80032
9,10-DiHOME	0.933577076923077	332.525	313.239	NEG	6.45926e-06	7.1484e-06	0.444068	0.833722	0.40644	0.903596	-0.14625
PE(18:2(9Z,12Z)/0:0)	0.933535923076923	430.579	478.293	POS	9.74382e-05	5.43971e-05	1.39012	3.18931e-05	0.000395967	1.79124	0.840957
Formylfusarochromanone	0.933525692307692	188.47	321.144	POS	1.3042e-05	1.79597e-05	0.5051	0.482067	0.287651	0.726184	-0.461592
3-Methylbutanamine	0.933352461538462	136.359	88.1121	POS	1.81435e-05	6.44606e-05	1.39875	1.05771e-07	4.23245e-05	0.281467	-1.82896
Pyocyanin	0.933178230769231	338.664	211.087	POS	7.08955e-05	0.000112247	1.38843	4.57036e-05	0.000478199	0.631601	-0.662915
L-Cyclo(alanylglycyl)	0.932636384615384	39.3612	129.066	POS	6.75451e-05	9.15121e-05	0.638401	0.354203	0.236287	0.738101	-0.438111
Repaglinide	0.932415923076923	249.087	453.271	POS	1.49507e-05	2.42808e-05	1.09772	0.0694303	0.0698776	0.615741	-0.699605
p-Phenetidine	0.932253307692308	155.885	136.077	NEG	2.68147e-05	2.01176e-06	1.39887	3.54495e-08	3.55582e-05	13.329	3.7365
9S,10-epoxy-10,12Z-octadecadienoic acid	0.932059307692308	402.388	295.226	POS	1.51844e-05	9.21507e-06	1.3934	1.43824e-05	0.000272899	1.64778	0.720525
N-Methylschinifoline	0.931981384615384	202.377	256.137	POS	1.55103e-06	3.4967e-06	1.26671	0.0251432	0.0312776	0.44357	-1.17277
(R)-Piperazine-2-carboxamide	0.931974153846154	40.6517	130.097	POS	5.56067e-05	8.18453e-05	1.34182	0.00429457	0.0082023	0.679412	-0.557642
TOFA	0.931401	397.263	323.223	NEG	4.96863e-06	3.77352e-06	1.34429	0.00316917	0.00659462	1.31671	0.396936
1-Palmitoyl-2-linoleoyl PE	0.931146923076923	489.753	714.505	NEG	8.50949e-07	8.65495e-07	0.110864	0.938738	0.435347	0.983193	-0.0244532
4-Cyanoindole	0.931090615384615	294.481	141.046	NEG	1.57854e-06	7.26055e-07	1.38371	0.000241344	0.00120571	2.17413	1.12044
Deoxycytosine	0.930509153846154	497.451	98.0713	POS	1.88395e-05	2.99618e-05	0.0162949	0.728582	0.374373	0.628784	-0.669364
4-Pyrimidine Methanamine	0.929511769230769	603	110.071	POS	0.000119221	0.000167125	0.673495	0.344147	0.231751	0.713366	-0.487285
Saphenic acid methyl ester	0.929148	182.69	283.105	POS	1.83371e-07	5.5317e-07	0.99081	0.177533	0.144725	0.331492	-1.59295
L-Leucyl-L- Alanine	0.928875923076923	58.3281	201.125	NEG	2.8282e-05	4.20998e-05	1.38264	0.000138394	0.000868587	0.671785	-0.573928
Dehydroascorbic acid	0.928748461538462	27.4247	173.009	NEG	3.9936e-05	2.20498e-05	1.37276	0.00095885	0.00289468	1.81117	0.856923
PHENYLACETIC ACID	0.928591692307692	223.775	135.045	NEG	1.06029e-05	1.31698e-05	1.09222	0.0859997	0.0827625	0.805091	-0.312777
Capillarin	0.928277769230769	357.49	199.075	POS	1.68126e-05	1.80789e-05	0.981805	0.111919	0.101689	0.929957	-0.104763
Thymidine	0.927072769230769	150.497	241.083	NEG	4.8991e-05	7.66633e-05	1.39816	8.91857e-07	8.85659e-05	0.639041	-0.646019
13-HOTrE	0.926887230769231	381.075	277.216	POS	4.379e-06	3.6312e-06	0.510933	0.76672	0.386397	1.20594	0.270156
9-HpOTrE	0.926225076923077	261.974	293.211	POS	1.08099e-05	6.55311e-06	1.358	0.000918412	0.00281339	1.64959	0.722109
vinylic Honaucin A	0.925420461538461	196.71	171.065	POS	1.06743e-05	8.43716e-06	1.3933	3.49202e-05	0.000413963	1.26515	0.339311
d-Dethiobiotin	0.925019461538461	104.665	215.139	POS	4.9293e-05	9.8863e-05	1.39162	2.46159e-05	0.000353093	0.498599	-1.00405
N-linoleoyl valine	0.924821076923077	494.025	380.315	POS	8.55525e-06	3.18557e-06	1.34531	0.00538335	0.00967166	2.68562	1.42526
IRETOL	0.924795230769231	559.93	155.037	NEG	9.01202e-05	0.000134596	0.622698	0.490495	0.290708	0.669563	-0.578708
(3-Arylcarbonyl)-alanine	0.924418538461538	102.003	194.081	POS	2.85818e-05	4.63165e-05	1.3185	0.0101669	0.0155908	0.617098	-0.696428
N-Formyl-4-amino-5-aminomethyl-2-methylpyrimidine	0.924361153846154	587.231	167.093	POS	9.02349e-05	9.76623e-05	0.0712129	0.849936	0.411095	0.923948	-0.114116
6-(gamma,gamma-Dimethylallylamino)purine	0.924216230769231	245.888	202.11	NEG	7.29863e-07	5.88045e-07	1.07118	0.0654539	0.0666913	1.24117	0.311698
Dantrolene	0.923930615384615	369.659	315.074	POS	7.8806e-07	4.82018e-06	1.3953	1.15239e-05	0.000245203	0.163492	-2.61271
Formyl-5-hydroxykynurenamine	0.923820230769231	156.726	209.092	POS	0.000116136	0.000108513	1.20427	0.026359	0.0324499	1.07025	0.0979477
Salicylamide	0.923772538461538	164.423	136.041	NEG	2.30992e-06	2.85292e-06	1.17633	0.0347765	0.0402974	0.809667	-0.3046
Bupranolol	0.923714230769231	278.784	272.143	POS	1.21272e-05	1.81711e-05	1.39124	9.23614e-05	0.000693492	0.667388	-0.583402
Sorbifolin	0.923558076923077	296.184	299.056	NEG	3.45539e-06	4.57362e-06	1.36976	0.000951254	0.00287959	0.755504	-0.404488
1-Amino-1-deoxy-scyllo-inositol	0.923285615384615	152.732	180.088	POS	3.0006e-06	1.01976e-06	1.19361	0.0089045	0.0140901	2.94245	1.55702
Pyrimidine	0.923207615384615	555.696	81.0447	POS	0.00224961	0.00161216	0.897645	0.155184	0.131039	1.3954	0.480681
MG(18:3(9Z,12Z,15Z)/0:0/0:0)	0.922874615384615	399.612	353.268	POS	1.81589e-05	1.97924e-05	0.65426	0.346133	0.232653	0.917466	-0.124274
Indoleacrylic acid	0.922651461538461	170.658	188.072	POS	0.000426074	0.000344353	0.466061	0.737796	0.377321	1.23732	0.307215
1-(9Z,12Z-Octadecadienoyl)-2-hydroxy-sn-glycero-3-phosphoethanolamine	0.921979846153846	399.851	476.278	NEG	7.78929e-06	3.18242e-06	1.39391	1.65552e-05	0.000291751	2.4476	1.29137
N-cis-tetradec-9Z-enoyl-L-Homoserine lactone	0.921725538461538	507.247	310.237	POS	6.36828e-06	7.72348e-06	1.21248	0.0253339	0.0314631	0.824535	-0.278347
5,6-Lipoxin A4	0.921502153846154	175.547	375.212	POS	3.04872e-07	3.48992e-07	0.00827671	0.88386	0.420601	0.87358	-0.194988
D-Pantothenic Acid	0.921052769230769	137.925	220.118	POS	7.88522e-06	6.6875e-06	1.28726	0.0100737	0.0154815	1.1791	0.237684
9,11-methane-epoxy PGF1alpha	0.920935230769231	418.684	351.254	NEG	3.69476e-06	5.27117e-06	1.32779	0.00211963	0.00499784	0.700938	-0.51264
D-(-)-Arabinose	0.920474692307692	58.8855	149.046	NEG	1.72327e-05	7.90712e-06	1.12364	0.0463744	0.0506629	2.17938	1.12392
Erucamide	0.920213461538461	589.418	338.341	POS	0.000335259	0.000322086	0.105582	0.806005	0.39831	1.0409	0.0578307
Gramine	0.919726615384615	198.827	175.123	POS	3.50792e-06	4.03661e-06	0.655905	0.876331	0.418518	0.869026	-0.202529
apo-[3-methylcrotonoyl-CoA:carbon-dioxide ligase (ADP-forming)]	0.919627923076923	128.565	174.124	POS	1.08048e-05	6.77086e-06	0.471034	0.576907	0.321685	1.59578	0.674265
PE(18:2e/13-HODE)	0.919445692307692	503.247	740.526	NEG	0.000130226	8.37747e-05	1.34825	0.000915131	0.00280669	1.55448	0.636429
NALPHA-ACETYL-L-LYSINE	0.919240769230769	73.2563	187.109	NEG	5.40324e-06	6.31667e-06	1.11944	0.0482989	0.0523327	0.855394	-0.225339
beta-Aminopropionitrile	0.919029	614.206	71.0604	POS	5.10441e-05	4.76637e-05	0.233619	0.751894	0.381778	1.07092	0.0988547
beta-Cubebene	0.918348923076923	461.256	205.195	POS	5.30458e-06	1.37889e-06	1.39171	1.717e-05	0.000296751	3.847	1.94373
N-Methyl-1H-indole-3-propanamide	0.918140923076923	256.943	203.118	POS	1.31611e-05	1.13391e-05	1.21667	0.0274202	0.0334627	1.16069	0.214978
3,3-Dimethylglutaric acid	0.918131076923077	539.939	161.082	POS	0.000112829	5.19014e-05	0.676808	0.0935042	0.0883561	2.1739	1.12029
Ethosuximide M3	0.917238846153846	36.2495	174.076	POS	0.000285058	0.000255435	1.31187	0.00497962	0.00914333	1.11597	0.1583
4-Hydroxymethylphenylhydrazine	0.916703692307692	133.492	139.087	POS	1.42528e-05	8.93955e-06	1.23365	0.0239414	0.0300944	1.59436	0.672974
pentan-3-one	0.916652307692308	49.9404	87.0804	POS	2.34275e-05	1.28246e-05	0.502753	0.43373	0.269411	1.82677	0.869297
4-Amino-2-methylenebutanoic acid	0.916125230769231	213.658	116.071	POS	8.05411e-05	0.00013106	1.39472	2.06383e-05	0.000324425	0.614537	-0.702429
1-Linoleoylglycerophosphocholine	0.916065153846154	404.385	520.34	POS	8.42146e-05	5.12245e-05	1.39005	0.000126268	0.000825789	1.64403	0.717235
Neoabietic acid	0.915799307692308	458.205	301.217	NEG	2.17008e-06	1.93214e-06	0.24547	0.681078	0.35872	1.12315	0.167551
Citric acid	0.914712846153846	57.1022	191.02	NEG	2.35536e-05	8.21801e-06	1.39468	5.77213e-05	0.000537753	2.8661	1.51909
Leucyl-Serine	0.914603846153846	92.3509	219.134	POS	8.98811e-06	1.25967e-05	1.33822	0.00372989	0.00740998	0.713527	-0.48696
N-Benzoylaspartic acid	0.914172230769231	58.5583	238.071	POS	7.1648e-05	0.000106172	1.38616	0.000164697	0.000964331	0.67483	-0.567404
1,6-Anhydro-N-acetyl-beta-muramate	0.913958846153846	124.536	276.108	POS	0.000428532	0.00115912	0.78638	0.0748924	0.0742426	0.369705	-1.43555
L-PROLINE	0.913919538461538	64.2623	116.071	POS	3.70438e-05	1.5381e-05	0.973633	0.294155	0.207857	2.40842	1.26809
Levoamine	0.913587307692308	140.008	213.087	POS	5.17861e-05	5.16037e-05	0.177465	0.806192	0.398365	1.00354	0.00509267
N-palmitoyl GABA	0.913531923076923	482.472	342.3	POS	8.21691e-06	2.70394e-06	1.28822	0.0208977	0.0270092	3.03886	1.60353
Capsi-amide	0.913261	512.316	270.279	POS	3.16893e-05	8.46975e-06	1.35453	0.00268106	0.00587765	3.74146	1.9036
5,6(R)-Lipoxin A4	0.912937153846154	133.507	375.212	POS	1.73266e-05	5.30413e-05	1.39718	1.85354e-06	0.00011614	0.326662	-1.61413
15(R)-Iloprost	0.912828692307692	457.089	359.221	NEG	5.03422e-06	2.77508e-06	1.1803	0.0259874	0.0320942	1.81408	0.859239
18-Oxooleate	0.911700153846154	378.112	297.242	POS	0.000227156	0.000117436	1.39479	0.00293583	0.00625983	1.9343	0.951815
Elaidamide	0.911318846153846	360.488	282.279	POS	5.20927e-06	2.70467e-06	0.415601	0.438799	0.27137	1.92603	0.945627
L-ORNITHINE	0.911026307692308	27.8223	133.097	POS	3.0061e-05	1.97292e-05	1.36563	0.000941465	0.00286002	1.52368	0.607558
CGA62826 (2-[2,6-dimethylphenyl)-methoxyacetylamino]propionic acid	0.910743923076923	185.063	264.124	NEG	1.09306e-05	1.66483e-05	1.31962	0.00362611	0.00725877	0.656559	-0.607003
N-Nitrosomethylvinylamine	0.910672615384615	645.154	87.0553	POS	0.000174685	0.000161266	0.995194	0.118214	0.106172	1.08321	0.115318
2,6-Diamino-4-nitrotoluene	0.910078923076923	28.3384	168.077	POS	2.57663e-05	2.33009e-05	0.868957	0.194073	0.154259	1.10581	0.145099
3-Hexynoic acid	0.909993615384615	180.469	113.06	POS	2.53793e-05	1.33794e-05	1.30557	0.00452389	0.00852562	1.89689	0.923638
DIPHENYLUREA	0.90888	211.958	213.102	POS	2.65928e-05	3.58086e-05	1.38083	0.000414288	0.00169357	0.742638	-0.429268
2,3-Dihydroxybenzoic acid	0.908806076923077	189.244	153.02	NEG	2.19489e-05	6.83038e-06	1.39122	0.00763281	0.0125414	3.21343	1.68411
1,2-Diphenylhydrazine	0.908525692307692	197.312	185.107	POS	2.65674e-05	2.78934e-05	0.511457	0.456647	0.278171	0.952462	-0.0702666
N-palmitoyl threonine	0.908367769230769	361.51	358.295	POS	7.42552e-06	4.79241e-06	1.36492	0.000703202	0.00235843	1.54943	0.63174
Phosphoglycolic acid	0.908042615384615	654.063	156.991	POS	6.09533e-06	3.11081e-06	0.112753	0.510508	0.297808	1.9594	0.970411
Imidazoleacetic acid	0.907972692307692	150.81	125.036	NEG	7.42792e-06	1.94532e-05	1.29826	0.00311541	0.00651839	0.381834	-1.38898
2-Phenoxyethanol	0.906940461538462	498.591	139.074	POS	4.90658e-05	3.74073e-05	0.614051	0.485005	0.288721	1.31166	0.391398
N-Phenylacetylaspartic acid	0.906875769230769	209.547	252.087	POS	5.92648e-05	7.76289e-06	1.39872	0.000841506	0.002653	7.63437	2.93251
N-ACETYLPROLINE	0.906658230769231	56.6475	156.067	NEG	1.27466e-05	1.03102e-05	1.31698	0.00599458	0.0104759	1.23631	0.306045
2-Descarboxy-cyclo-dopa	0.906619076923077	228.832	152.071	POS	3.83068e-06	1.00544e-05	1.36587	0.000167977	0.000975939	0.380994	-1.39216
Apocynin	0.906595769230769	198.221	167.073	POS	1.34808e-06	9.70272e-07	0.404282	0.629151	0.340687	1.38939	0.474449
2,3-Dihydro-5-(3-hydroxypropanoyl)-1H-pyrrolizine	0.905893153846154	230.511	180.102	POS	5.45008e-06	3.28744e-05	1.39669	0.00289251	0.00619601	0.165785	-2.59261
L-Cladinose	0.905602384615385	574.409	177.113	POS	3.77144e-05	3.09378e-05	0.790315	0.234866	0.176627	1.21904	0.285746
Oleoyl Ethanolamide	0.905459769230769	491.414	326.305	POS	7.5576e-05	2.2351e-05	1.35791	0.00309435	0.00648852	3.38133	1.75759
Benzenebutanoic acid	0.905386769230769	212.634	163.077	NEG	3.59656e-06	1.41537e-06	1.38387	0.000713463	0.00237968	2.54108	1.34544
7-oxo-11E,13-Tetradecadienoic acid	0.904507384615384	294.509	239.164	POS	3.81872e-06	2.06992e-06	1.28302	0.0249205	0.0310602	1.84487	0.883517
INDOLE-3-ETHANOL	0.904451615384615	258.678	160.077	NEG	4.1906e-06	6.20108e-07	1.39432	0.00498219	0.00914674	6.75785	2.75656
(R)-(+)-2-Pyrrolidone-5-carboxylic acid	0.904119846153846	499.827	128.036	NEG	2.33694e-05	2.97174e-05	0.356248	0.604443	0.331747	0.786388	-0.346686
cis-9,10-Epoxystearic acid	0.904097230769231	416.2	297.244	NEG	6.827e-05	2.2803e-05	1.35868	0.000246069	0.00121969	2.99391	1.58203
Aspartyl-Proline	0.904089230769231	40.1067	231.097	POS	3.91596e-05	3.87749e-05	0.00215537	0.970128	0.443449	1.00992	0.0142422
Umbelliferone	0.903495769230769	303.975	163.039	POS	2.22467e-05	3.13997e-05	0.616363	0.497178	0.293104	0.708501	-0.497157
Octylamine	0.902705384615385	189.288	130.159	POS	2.25022e-05	1.97615e-05	1.32454	0.00419852	0.00807146	1.13869	0.187376
2-amino-octadecanoic acid	0.902637307692308	481.348	300.289	POS	3.15893e-05	9.55494e-06	1.31556	0.0139371	0.0197456	3.30607	1.72512
Canrenoate	0.902293769230769	370.699	357.209	NEG	3.57609e-06	4.82196e-07	1.39692	7.33262e-07	8.20186e-05	7.41625	2.89069
Amidopyrine	0.902256692307692	213.125	232.144	POS	9.85736e-06	1.34293e-05	1.30044	0.00424971	0.00814119	0.734017	-0.446115
4-PIOL	0.901375538461538	173.296	169.097	POS	8.93413e-06	8.69207e-06	0.254025	0.729943	0.37481	1.02785	0.0396272
PE(22:4(7Z,10Z,13Z,16Z)/19:0)	0.901105538461538	451.116	810.598	POS	5.15522e-05	5.29967e-05	0.00171386	0.970945	0.443657	0.972743	-0.039869
N-Acetyl-5-aminosalicylic acid	0.901057846153846	150.88	194.046	NEG	5.84932e-06	7.73541e-06	1.34838	0.00194914	0.00470893	0.756174	-0.40321
JWH 200 2'-naphthyl isomer	0.900883	465.868	383.175	NEG	1.03708e-05	9.28068e-06	0.0663944	0.780502	0.39063	1.11747	0.16023
3-Acetyl-2,5-dimethylfuran	0.900807230769231	246.774	139.075	POS	7.94642e-06	7.3125e-06	0.517719	0.491329	0.291009	1.08669	0.119941
Artemisiatriene	0.900555538461538	88.513	137.133	POS	7.9694e-05	7.06133e-05	0.010229	0.880511	0.419677	1.1286	0.174531
S-4-Hydroxymephenytoin	0.900389769230769	159.32	235.108	POS	8.46739e-06	1.53521e-05	1.37812	0.000513184	0.00193894	0.551545	-0.85845
4-Hydroxy-4-(3-pyridyl)-butanoic acid	0.900205230769231	180.236	182.081	POS	8.20307e-06	1.13323e-05	0.611977	0.525181	0.303071	0.723868	-0.466201
4-Methylene-L-glutamine	0.900187692307692	57.0592	159.076	POS	7.16958e-06	7.926e-06	0.570684	0.846154	0.410015	0.904566	-0.144703
Phenylacetonitrile	0.900075	438.772	118.065	POS	5.30782e-05	4.77292e-05	0.0593204	0.825471	0.404042	1.11207	0.153249
Acetyl vitamin K5	0.900042230769231	266.808	216.102	POS	6.20225e-06	1.04488e-05	1.29054	0.0169079	0.0229281	0.593585	-0.752473
Confertifoline	0.899704692307692	427.668	233.155	NEG	2.96781e-06	2.53433e-06	0.0215546	0.835599	0.406982	1.17105	0.227797
N-Oleoyl Glycine	0.899538307692308	385.77	338.27	NEG	7.56002e-06	2.61356e-06	1.39299	3.1619e-05	0.000394289	2.89261	1.53237
N-epsilon-Acetyllysine	0.899088769230769	56.0951	189.123	POS	0.000141421	0.000156083	1.30917	0.0064768	0.0111061	0.90606	-0.142321
Dihydrocoumarin	0.898576923076923	396.589	149.06	POS	1.52519e-05	2.34783e-06	1.39555	4.27707e-06	0.000154977	6.49616	2.69959
5-[2H-Pyrrol-4-(3H)-ylidenemethyl]-2-furanmethanol	0.898535153846154	212.287	178.086	POS	8.82944e-06	1.18767e-05	1.37851	0.000472176	0.00183926	0.743424	-0.427743
Chalcomycin	0.897817923076923	397.305	701.37	POS	1.88848e-05	1.02394e-05	1.3485	0.00308785	0.00647927	1.84433	0.883098
Diphenylhydantoic acid	0.895967769230769	234.286	271.108	POS	1.51268e-05	1.38463e-05	0.432231	0.849226	0.410892	1.09248	0.127612
Guaicyl acetate	0.895874923076923	236.509	167.07	POS	9.39035e-06	1.59592e-05	1.38568	0.000150935	0.00091377	0.588399	-0.765134
2'-Aminoacetophenone	0.895367923076923	90.7224	136.076	POS	0.000326968	0.000425251	1.14399	0.0921191	0.0873312	0.768883	-0.379165
Fomepizole	0.895234692307692	469.978	83.0603	POS	0.000330413	0.000242382	0.717164	0.311315	0.21632	1.36319	0.446985
Tecostanine	0.894744153846154	367.721	184.17	POS	4.53822e-06	7.79149e-07	1.39557	7.82854e-06	0.000202904	5.82458	2.54215
2-Amino-1,7,9-trimethylimidazo[4,5-g]quinoxaline	0.894576076923077	256.366	228.123	POS	1.00561e-05	1.6715e-05	1.35199	0.00218956	0.00511462	0.601619	-0.733077
3-Methyluridine	0.894162153846154	140.112	259.082	POS	7.29092e-06	1.67977e-05	0.588543	0.42263	0.265062	0.434044	-1.20409
o-Methoxyhydrocinnamic acid	0.894111461538461	174.16	179.072	NEG	5.60806e-06	4.16426e-06	1.3699	0.000579323	0.00209259	1.34671	0.429442
2-(4-Hydroxyphenyl)ethanol	0.893908846153846	189.827	137.061	NEG	5.21383e-06	3.28268e-06	1.39134	3.0125e-05	0.000385409	1.58828	0.667467
Vasicinol	0.893762538461538	186.989	205.097	POS	3.49882e-05	7.1422e-05	1.38767	5.37884e-05	0.000518815	0.48988	-1.0295
Phytosphingosine 1-phosphate	0.893623384615385	371.39	398.266	POS	0.000118995	1.47853e-05	1.3443	0.0422579	0.0470478	8.04819	3.00866
5-Hydroxykynurenamine	0.893393076923077	216.061	181.097	POS	5.32736e-06	4.30911e-06	1.25357	0.0208202	0.0269306	1.2363	0.306029
Hydroxyamobarbital	0.893219307692308	198.221	243.134	POS	0.000332632	0.000419232	1.33243	0.00361008	0.00723521	0.793431	-0.333824
Porphobilinogen	0.892639230769231	56.0923	225.088	NEG	0.000712356	0.000463879	0.96829	0.131268	0.115265	1.53565	0.618849
4-(2-hydroxy-3-isopropyl-aminopropyl)benzoic scid	0.892267538461538	158.064	254.144	POS	9.91587e-06	1.80191e-05	1.37646	0.000329002	0.00146657	0.550298	-0.861715
1,2,3,4-Tetrahydro-b-carboline-1,3-dicarboxylic acid	0.892146230769231	191.359	261.087	POS	1.2179e-05	1.48557e-05	0.0223689	0.794314	0.394813	0.819821	-0.28662
NICOTINATE	0.891525307692308	56.0749	122.025	NEG	1.4932e-05	1.24568e-05	0.941002	0.158622	0.133208	1.1987	0.261467
QUINAMIDE ISOPROPYLIDENE	0.891380769230769	197.732	232.116	POS	0.000257545	0.000214361	1.35715	0.00155898	0.00402976	1.20145	0.264781
2-Formaminobenzoylacetate	0.891359692307692	84.5095	208.06	POS	1.8636e-05	1.56094e-05	1.38168	0.000178969	0.00101494	1.1939	0.255685
Pyro-L-glutaminyl-L-glutamine	0.891095538461538	44.9445	258.108	POS	0.000911343	0.000784257	1.30087	0.00621276	0.0107619	1.16205	0.216668
Phosphatidylglyceride 16:0-18:2	0.890732307692308	503.78	745.505	NEG	1.98005e-05	1.51757e-05	1.21375	0.0169179	0.0229385	1.30475	0.383772
5,8-Dihydroxy-3,4-dihydrocarbostyril	0.890721153846154	188.7	180.066	POS	2.6805e-05	6.52033e-05	1.34409	0.000842946	0.00265595	0.411099	-1.28244
8-Hydroxyadenine	0.890195538461538	39.9834	152.057	POS	8.43675e-05	3.73019e-05	1.09815	0.0615815	0.0635635	2.26175	1.17744
PC(14:1(9Z)/22:1(13Z))	0.889456923076923	467.442	786.598	POS	0.000206694	0.000122619	0.742931	0.187951	0.150786	1.68566	0.753316
Chavicol	0.889332692307692	362.306	135.08	POS	4.12631e-06	3.37097e-06	1.31233	0.00455501	0.00856884	1.22407	0.291687
Allopurinol	0.888531769230769	134.699	137.046	POS	4.21831e-05	1.98469e-05	1.39625	9.64775e-06	0.000224179	2.12542	1.08775
Ephedroxane	0.887880615384615	232.155	192.102	POS	2.76299e-05	2.3412e-05	1.35518	0.00114926	0.00327194	1.18016	0.238982
L-alpha-Amino-1H-pyrrole-1-hexanoic acid	0.887607692307692	71.673	197.129	POS	2.39502e-05	3.70609e-05	1.38704	0.000118478	0.00079651	0.646239	-0.62986
2'-O-Methyluridine	0.887422076923077	128.225	257.078	NEG	1.39879e-06	1.86015e-06	0.901381	0.159625	0.133837	0.751978	-0.411238
Maleic acid	0.887137384615384	26.9334	115.004	NEG	4.53176e-05	5.369e-05	1.20603	0.0257825	0.0318971	0.84406	-0.244582
Galegine	0.886838230769231	478.332	128.113	POS	2.31255e-06	3.88609e-06	0.643823	0.337073	0.228507	0.595084	-0.748835
Isophenoxazine	0.886448307692308	198.218	213.066	POS	3.99479e-05	4.10319e-05	0.373362	0.612458	0.334674	0.973582	-0.0386258
1-Palmitoyl Lysophosphatidic Acid	0.886276769230769	388.517	409.236	NEG	9.21469e-06	3.39933e-06	1.33385	0.00305514	0.00643261	2.71074	1.43868
3'-Oxopentobarbitone	0.885737	176.76	241.118	POS	2.05559e-05	3.5504e-05	0.646973	0.282987	0.202194	0.578974	-0.78843
Allylmalonic acid	0.885679769230769	136.277	145.05	POS	3.52553e-05	0.000111313	1.39913	3.62782e-08	3.57546e-05	0.316722	-1.65871
PE(16:1e/11,12-EET)	0.884925692307692	491.247	738.51	NEG	0.000455366	0.000348422	1.32414	0.00349233	0.00706205	1.30694	0.386192
Ethyl-4-dimethylaminobenzoate	0.884443153846154	374.871	194.118	POS	1.02935e-05	9.17905e-06	1.04897	0.095659	0.0899469	1.12141	0.165312
Linoleamide	0.884146615384615	479.057	280.263	POS	0.00024692	0.00040885	1.00275	0.132294	0.115967	0.603938	-0.727528
Remerin	0.883289538461538	299.489	331.081	POS	5.13877e-06	8.42213e-06	1.37859	0.000301654	0.00138889	0.610152	-0.71276
2,4,7-tridecatrienal	0.883041615384615	330.648	193.159	POS	3.46164e-05	4.92441e-05	0.618269	0.487808	0.289738	0.702956	-0.508495
Phosphatidylethanolamine lyso 16:0	0.882076	414.675	452.279	NEG	7.17744e-06	2.33164e-06	1.39645	2.69326e-06	0.000132108	3.07827	1.62212
trans-Zeatin	0.881930230769231	44.8614	218.103	NEG	6.72051e-05	5.68185e-05	1.31364	0.00689175	0.0116345	1.1828	0.242211
4-Hydroxyphenylpyruvic acid	0.881856153846154	257.863	179.035	NEG	1.02902e-05	4.45331e-06	1.37141	0.00144476	0.00382098	2.31068	1.20832
Furmecyclox	0.881159076923077	228.324	252.159	POS	8.90675e-06	5.89706e-06	1.38127	0.000338306	0.00149237	1.51037	0.594904
ALANYL-dl-LEUCINE	0.881033538461538	94.4905	201.125	NEG	7.42127e-06	1.66357e-05	1.29365	0.0635136	0.0651329	0.446104	-1.16455
Dimethoxane	0.880945692307692	578.433	175.098	POS	4.67404e-05	2.77727e-05	1.24923	0.0185761	0.0246498	1.68296	0.751
Inosine	0.880476692307692	134.336	267.074	NEG	6.35738e-06	3.48847e-06	1.36364	0.0210596	0.0271732	1.82239	0.865835
PG(16:0/0:0)[U]	0.880068769230769	379.892	483.273	NEG	7.009e-06	3.79754e-06	1.37922	0.000105427	0.000745206	1.84567	0.884145
Valyl-Threonine	0.880063615384615	65.1775	219.134	POS	6.61728e-05	3.26367e-05	1.34687	0.0329168	0.0385915	2.02756	1.01974
2,4,6-Triaminotoluene	0.880062307692308	524.849	138.103	POS	0.000104531	7.18523e-05	0.315089	0.496585	0.292893	1.45481	0.540828
Saxitoxin	0.879678076923077	46.0424	300.155	POS	8.50434e-07	1.52228e-06	0.656326	0.259715	0.190055	0.558658	-0.839962
Zinnimidine	0.879674230769231	355.403	262.143	POS	4.20262e-06	4.16355e-06	0.00391401	0.966512	0.442528	1.00939	0.0134766
Entecavir	0.879406461538461	36.2706	278.123	POS	0.000218769	0.000360721	1.39272	6.78519e-05	0.000584102	0.606476	-0.721477
N-Nitrosopiperidine	0.879152076923077	133.316	115.087	POS	1.6084e-05	2.6923e-05	1.39135	8.36908e-05	0.000656657	0.597406	-0.743216
Phenyl-beta-glucopyranoside	0.878893384615385	197.633	255.089	NEG	4.18262e-06	2.58471e-06	1.39664	2.51881e-06	0.000128863	1.61822	0.694405
1-L-Leucyl-L-Proline	0.878246153846154	58.5618	229.155	POS	0.000219316	0.00019847	0.982907	0.122083	0.108876	1.10503	0.144091
L-prolyl-L-proline	0.877722846153846	57.0708	213.123	POS	6.28159e-05	7.93431e-05	1.26432	0.0550693	0.0581195	0.791699	-0.336975
Tetrahydropteridine	0.877536615384615	508.316	137.082	POS	4.05651e-05	4.92977e-05	0.153339	0.605018	0.331957	0.822859	-0.281283
3-Methyl-3H-imidazo[4,5-f]quinoxalin-2-amine	0.877491384615384	158.782	200.092	POS	4.08486e-05	5.86318e-05	1.32874	0.00283184	0.00610562	0.696697	-0.521397
Atenolol-desisopropyl	0.876538692307692	205.619	225.123	POS	2.07826e-05	3.15467e-05	1.23926	0.0836952	0.0810278	0.658787	-0.602115
Proacacipetalin	0.875495461538461	40.4821	260.113	POS	3.96099e-05	0.00020345	1.3987	1.13531e-07	4.26038e-05	0.194691	-2.36074
butalbital	0.874497846153846	176.516	223.109	NEG	8.42139e-06	1.43849e-05	1.39115	3.34443e-05	0.000405195	0.585433	-0.772424
D-Xylulose	0.873268461538461	29.8983	149.046	NEG	0.000120661	9.45691e-05	1.39323	2.72601e-05	0.000369528	1.2759	0.351515
PGF2alpha Alcohol methyl ether	0.873178615384615	417.939	337.273	POS	3.14604e-06	2.0377e-06	1.11079	0.0481756	0.0522264	1.54392	0.626596
Hapalindole D	0.872896461538462	219.117	337.175	POS	8.55471e-06	9.06288e-06	0.291933	0.905303	0.426454	0.943929	-0.0832502
Pirbuterol	0.872603846153846	131.221	241.155	POS	8.11869e-05	6.6587e-05	1.14523	0.120303	0.107636	1.21926	0.286007
1-Methoxy-3-carbaldehyde	0.872441153846154	186.983	174.056	NEG	2.06311e-06	1.59148e-06	0.695789	0.293653	0.207605	1.29635	0.374454
Nigellidine	0.871864769230769	275.4	295.144	POS	5.5287e-06	1.07135e-05	1.38536	0.000216197	0.00113421	0.516048	-0.954423
butamben	0.871616846153846	320.119	192.103	NEG	2.13399e-06	1.31246e-05	1.39906	8.41305e-08	4.13053e-05	0.162595	-2.62065
GLUCITOL-4-GUCOPYANOSIDE	0.871057538461538	58.355	343.123	NEG	3.98202e-06	2.19695e-06	0.941788	0.501587	0.294671	1.81253	0.858002
Dihydroisolysergic acid II	0.871010692307692	237.586	271.144	POS	1.47337e-05	1.85699e-05	1.26633	0.0180088	0.0240712	0.793417	-0.333849
4-amino-N-(4-tert-butylphenyl)benzenesulfonamide	0.870970076923077	56.5708	305.134	POS	9.61651e-05	0.000192825	1.38363	0.00944448	0.0147344	0.498716	-1.00371
N-Methyltyrosine	0.870948230769231	378.436	194.082	NEG	2.47362e-06	2.25802e-06	0.729058	0.285614	0.203537	1.09548	0.131566
3-Hydroxy-L-glutamate	0.870005384615384	74.0691	164.057	POS	7.59961e-06	5.56883e-06	1.35934	0.00086712	0.00270678	1.36467	0.448552
Undecanoic acid	0.869380923076923	343.771	185.155	NEG	2.357e-05	2.31068e-05	0.808426	0.228273	0.172993	1.02005	0.0286359
ANETHOLE	0.869033461538462	631.468	149.095	POS	0.00014106	0.000209302	0.772808	0.399239	0.255615	0.673954	-0.569277
Austroinulin	0.868717615384615	504.525	323.258	POS	1.56543e-05	2.56124e-05	1.31596	0.00552543	0.00986072	0.6112	-0.710284
4-Methylumbelliferone	0.868653307692308	232.189	177.055	POS	8.19741e-05	8.36213e-05	0.254304	0.771854	0.387981	0.980301	-0.0287035
Tricin	0.867810615384615	294.865	329.067	NEG	5.32706e-06	8.46759e-06	1.37504	0.000501622	0.00191139	0.629111	-0.668613
3,4-Dimethylbenzoic acid	0.867348923076923	184.007	149.061	NEG	1.8845e-06	1.17593e-05	1.39851	0.00102804	0.0030352	0.160256	-2.64155
benzocaine	0.867288	202.611	166.086	POS	2.35703e-05	1.75328e-05	0.926163	0.763468	0.38539	1.34436	0.426916
Sarmentosin	0.867019153846154	149.874	276.107	POS	3.23841e-05	2.09693e-05	1.36556	0.000900723	0.00277708	1.54436	0.627011
Myristoleic acid (14:1(n-5))	0.866650461538461	400.56	225.186	NEG	2.29479e-05	1.5169e-05	1.38222	0.000245289	0.00121739	1.51282	0.597238
Tricyclazole	0.866277461538461	281.301	188.029	NEG	1.07463e-05	3.82669e-05	1.39311	3.21003e-06	0.000140323	0.280825	-1.83226
Alismol	0.866142846153846	360.969	221.19	POS	3.53081e-06	1.20669e-06	0.99828	0.0147829	0.0206663	2.92604	1.54895
Valyl-Leucine	0.866053076923077	169.789	231.17	POS	0.000218116	0.000254194	0.533011	0.676922	0.357313	0.858069	-0.220835
DL-p-Hydroxyphenyllactic acid	0.865749692307692	88.8627	181.051	NEG	2.96433e-06	4.78602e-06	0.856205	0.160878	0.134619	0.619371	-0.691123
Imidazole lactate	0.865411692307692	35.7597	157.061	POS	0.000131091	1.5787e-05	1.39733	0.00134184	0.00363632	8.30374	3.05376
4-ACETOXYPHENOL	0.864931615384615	44.9755	151.04	NEG	4.11507e-06	2.59554e-06	1.37685	0.0108643	0.0163928	1.58544	0.664882
2-Phenylethyl beta-D-glucopyranoside	0.863810769230769	166.088	285.134	POS	9.22474e-06	1.21663e-05	1.2649	0.0100302	0.0154304	0.758217	-0.399316
1-(Malonylamino)cyclopropanecarboxylic acid	0.863594076923077	59.7847	188.055	POS	0.000109019	0.000115309	0.888132	0.173472	0.142309	0.945445	-0.0809343
4-Hydroxycinnamyl aldehyde	0.863545769230769	150.949	147.045	NEG	0.000107309	6.92977e-05	1.39124	0.00388136	0.00762829	1.54852	0.630891
p-Aminobenzoic acid	0.863029076923077	181.112	136.041	NEG	6.40124e-06	1.12258e-05	1.38216	0.000143137	0.000884526	0.570227	-0.810391
7-epi Jasmonic Acid	0.861472384615385	279.31	211.133	POS	1.29646e-06	2.94746e-06	1.17458	0.0604144	0.0626055	0.439855	-1.1849
(2S,4R)-4-(9H-Pyrido[3,4-b]indol-1-yl)-1,2,4-butanetriol	0.861291461538461	196.702	273.123	POS	0.000101232	2.74819e-05	1.00311	0.113367	0.10273	3.6836	1.88112
lovastatin	0.860872615384615	438.842	405.261	POS	1.61641e-05	2.31895e-05	1.29005	0.0157453	0.0216962	0.697043	-0.520681
p-Acetamidophenol	0.860827769230769	219.174	150.056	NEG	2.21373e-06	1.0409e-05	1.388	0.0135777	0.0193538	0.212675	-2.23328
PC(16:0/0:0)	0.860361076923077	420.31	496.34	POS	4.90966e-05	2.79256e-05	0.478423	0.481424	0.287415	1.75812	0.814035
3-Hydroxyaminophenol	0.858936923076923	127.536	126.055	POS	1.24953e-05	1.52762e-05	1.0791	0.0727811	0.0725681	0.81796	-0.289897
N-(2-Phenylethyl)-acetamide	0.857708	250.08	164.107	POS	1.92949e-05	2.28475e-05	1.32962	0.00418162	0.00804833	0.844508	-0.243818
3-Dehydrocarnitine	0.857374923076923	110.569	160.097	POS	3.01473e-05	3.4236e-05	0.815781	0.2103	0.163194	0.880574	-0.183484
Dihydrocapsaicin	0.85676	314.824	306.208	NEG	8.78598e-07	3.81694e-07	1.36031	0.0234526	0.0296061	2.30184	1.20279
o-Xylene	0.856665230769231	3.29975	107.086	POS	2.9799e-05	3.27104e-05	0.5774	0.857618	0.413275	0.910997	-0.134482
Saccharopine	0.856258076923077	140.532	277.139	POS	1.01453e-05	1.17782e-05	1.36707	0.000726296	0.00240754	0.861367	-0.215301
Spisulosine	0.856004076923077	392.221	286.31	POS	1.19867e-05	6.83608e-06	1.24823	0.0343149	0.0398699	1.75344	0.810191
Hydroxypentobarbital	0.855713076923077	150.093	243.134	POS	1.56131e-05	1.47652e-05	0.56883	0.919079	0.430152	1.05742	0.0805522
Phloroglucinol	0.855406076923077	153.73	127.039	POS	8.99407e-06	1.95685e-05	1.21711	0.00528514	0.00954236	0.459621	-1.12148
Methylone	0.855011923076923	186.989	208.097	POS	6.45542e-06	7.44994e-06	0.559972	0.423091	0.265244	0.866506	-0.206718
D-Proline	0.854334307692308	57.2271	114.056	NEG	8.48311e-05	9.10425e-05	0.606966	0.390507	0.251986	0.931775	-0.101947
PGD2	0.854169384615384	499.257	351.221	NEG	0.000331097	0.0003178	0.559271	0.420386	0.264172	1.04184	0.0591362
(3S,7S)-Jasmonic acid	0.853791	325.76	211.133	POS	8.35251e-06	4.17011e-06	1.3863	0.000183334	0.00102991	2.00295	1.00212
Daminozide	0.853484923076923	159.429	161.098	POS	5.60148e-06	9.81094e-07	0.999059	0.179467	0.145865	5.70943	2.51335
Homostachydrine	0.852925538461538	209.329	158.118	POS	3.19555e-05	1.7666e-05	1.38093	0.000342737	0.00150446	1.80887	0.85509
Lentiginosine	0.852345769230769	178.322	158.118	POS	1.07747e-05	8.6381e-06	0.2684	0.569057	0.318806	1.24734	0.31886
1-(2-Pyrimidyl)piperazine	0.850973461538461	525.795	165.113	POS	1.49316e-05	6.18057e-05	1.01205	0.0364622	0.0418509	0.24159	-2.04937
(R)-2-hydroxystearic acid	0.849955615384615	396.778	299.259	NEG	2.94915e-05	7.04155e-06	1.39182	8.92196e-05	0.000680422	4.18822	2.06634
alhpa-tocopheronolactone	0.849009384615385	451.234	279.159	POS	1.87635e-05	1.69099e-05	1.28952	0.0103936	0.0158544	1.10961	0.150058
Nicotyrine	0.847935230769231	155.756	159.085	POS	1.64663e-05	7.10487e-06	1.39451	1.88939e-05	0.000310821	2.31761	1.21264
3,4-Dihydroxybenzylamine	0.847732	222.618	140.071	POS	7.0691e-06	1.33312e-05	1.38848	0.0001704	0.0009847	0.530266	-0.915212
4-Hydroxy-3-nitrosobenzamide	0.846740769230769	165.572	167.045	POS	6.0408e-05	1.87599e-05	1.39688	2.36685e-05	0.00034673	3.22006	1.68709
PC(18:1(9E)/16:0)[U]	0.846429076923077	451.236	760.583	POS	0.00043013	0.000367704	0.598484	0.779712	0.390389	1.16977	0.226228
1,4,5-Naphthalenetriol	0.845317153846154	252.75	177.055	POS	7.37416e-06	9.81456e-06	1.39517	7.6335e-06	0.000200482	0.751349	-0.412445
PIRACETAM	0.845239	56.1789	141.067	NEG	9.9047e-06	6.75005e-06	0.38681	0.46961	0.283054	1.46735	0.553215
Vinyl acetic acid	0.845030692307692	15.5401	87.0441	POS	2.81709e-05	5.46585e-05	0.900409	0.21097	0.163555	0.515399	-0.956238
9,10-EOT	0.844610153846154	245.737	293.211	POS	8.30516e-06	7.89062e-06	0.0091989	0.945786	0.437187	1.05254	0.0738708
3-Buten-1-amine	0.843978538461538	38.7263	72.0808	POS	0.000743649	0.00119585	1.28534	0.0672091	0.0680993	0.621861	-0.685337
Plantagonine	0.843957846153846	152.19	178.086	POS	0.000211014	0.00023516	1.38034	0.000241929	0.00120745	0.897324	-0.156299
3'-Hydroxycoclaurine	0.841700307692308	167.702	302.138	POS	1.80612e-05	2.97236e-05	1.3809	0.000224752	0.00115913	0.607638	-0.718715
Dimethicone	0.841070692307692	527.786	163.098	POS	0.000432099	0.000199979	1.21718	0.0395163	0.0446206	2.16072	1.11151
4-PYRIDOXATE	0.840906538461539	36.3762	182.046	NEG	3.27752e-06	5.3517e-06	1.34432	0.00315903	0.00658031	0.612426	-0.707392
Indoline	0.840796923076923	148.105	120.081	POS	0.00722354	0.00955396	1.37757	0.000336977	0.00148871	0.756078	-0.403393
Pyrimidin-4-yl-Methanol	0.840300076923077	126.385	109.041	NEG	7.3074e-06	9.7471e-06	0.605304	0.573254	0.320348	0.7497	-0.415615
Tazobactam	0.838444769230769	3.29687	301.058	POS	6.88058e-06	1.32973e-05	0.458511	0.561064	0.315846	0.51744	-0.950536
AZELAIC ACID	0.838134692307692	89.2743	187.098	NEG	1.24956e-05	1.5121e-05	1.18053	0.0716657	0.0716766	0.826375	-0.275131
1,2-dipalmitoyl-sn-glycero-3-PC	0.837491153846154	469.696	734.566	POS	4.52645e-05	5.11834e-05	0.438315	0.718915	0.371249	0.884358	-0.177297
Glycerophospho-N-Oleoyl Ethanolamine	0.837324923076923	369.111	478.294	NEG	2.90722e-05	1.14408e-05	1.38819	0.000283604	0.00133608	2.5411	1.34545
DEOXYRIBOSE	0.837114461538462	32.7993	133.051	NEG	0.000312242	0.000356475	1.37134	0.000675357	0.00230058	0.875916	-0.191136
Lignoceric acid	0.837036615384615	597.713	367.358	NEG	8.82162e-06	3.20677e-05	1.00304	0.0647774	0.0661488	0.275094	-1.862
9(E),11(E)-Conjugated Linoleic Acid	0.836274692307692	646.065	279.233	NEG	1.1933e-05	1.20339e-05	0.141109	0.959061	0.440619	0.991612	-0.0121526
N-decanoyl-L-Homoserine lactone	0.835510846153846	269.968	256.19	POS	4.79303e-06	2.60888e-06	1.37678	0.000345595	0.0015122	1.8372	0.877508
b-D-Glucopyranosiduronic acid	0.834905692307692	93.3156	344.133	POS	0.000164418	0.000234805	1.13421	0.0321703	0.0379007	0.700231	-0.514096
Dodecylbenzenesulfonic acid	0.834889076923077	379.492	325.185	NEG	5.72382e-05	2.82211e-05	1.39901	9.41044e-08	4.1827e-05	2.02821	1.0202
2,9-Dimethyl-2,9-diazatricyclo[10.2.2.25,8]octadeca-5,7,12,14,15,17-hexaene-3,10-diol, 9CI	0.833997153846154	234.796	299.175	POS	4.04466e-06	3.98155e-06	0.182216	0.784519	0.391853	1.01585	0.022688
Anandamide (20:3, n-3)	0.833693	501.281	350.305	POS	2.71899e-06	1.53072e-06	1.23891	0.0345551	0.0400915	1.77628	0.828862
Bis-(4-cyanophenyl)-methanol	0.832692461538461	245.22	233.072	NEG	1.86894e-06	2.92805e-06	1.35621	0.000741756	0.00244146	0.638287	-0.647723
(4E,8E,9Me-d19:2)sphingosine	0.831544461538462	366.486	312.289	POS	4.49634e-05	1.79629e-05	1.3851	0.000599185	0.00213727	2.50313	1.32373
Dihydroclavaminic acid	0.831526846153846	98.4183	201.087	POS	7.21965e-05	8.59104e-05	1.34384	0.00227027	0.00524669	0.84037	-0.250904
CAY10487	0.831319076923077	156.05	264.088	NEG	4.6265e-06	3.13e-06	1.2322	0.0144645	0.0203193	1.47812	0.563761
L-Glutamate methylester	0.830655384615384	32.5202	162.076	POS	0.000176224	0.000464468	1.36488	0.000155124	0.000929519	0.37941	-1.39817
Bufexamac	0.830241384615385	135.119	224.128	POS	7.64979e-06	5.47377e-05	1.39907	1.38475e-07	4.56882e-05	0.139754	-2.83904
p-Coumaric acid	0.829885615384615	90.7224	165.055	POS	0.00030272	0.000424896	1.13793	0.0536706	0.0569225	0.712458	-0.489124
D-Gluconic acid	0.829591153846154	45.2651	195.041	NEG	2.67955e-06	4.03077e-06	1.33113	0.003102	0.00649939	0.664773	-0.589065
Citraconic acid	0.829251230769231	30.4088	129.02	NEG	5.1991e-05	1.55607e-06	1.39742	0.00143812	0.00380874	33.4117	5.06228
Ethosuximide M7	0.829241846153846	183.861	158.081	POS	6.82981e-06	1.01551e-05	1.37886	0.000362259	0.00155637	0.672548	-0.572291
Dehydrophytosphingosine	0.829237461538461	343.378	316.284	POS	3.73611e-05	1.27438e-05	1.35505	0.0432535	0.0479312	2.9317	1.55174
HC Toxin	0.829074923076923	172.418	435.225	NEG	3.06218e-05	4.36035e-05	1.32352	0.00302972	0.00639616	0.702279	-0.509884
21-hydroxypregnenolone	0.828942461538462	486.713	331.228	NEG	5.01043e-05	4.63037e-05	1.19809	0.0759985	0.0751121	1.08208	0.113807
3-(2-Hydroxyphenyl)propionic acid	0.827308230769231	189.482	165.056	NEG	3.41047e-06	1.19483e-05	0.797019	0.0677435	0.068525	0.285435	-1.80877
2-Methylbutyroylcarnitine	0.826870230769231	190.147	246.17	POS	2.89623e-05	3.86803e-05	1.36454	0.000665351	0.00227953	0.748762	-0.417421
1-Methyl-6-(1,2,3,4-tetrahydro-6-hydroxy-2-naphthyl)-2(1H)-pyridone	0.826212769230769	239.262	256.133	POS	2.01533e-05	2.97648e-05	1.39894	8.30195e-05	0.000653678	0.677087	-0.562588
2-HYDROXY-3,4-DIMETHOXYBENZOIC ACID	0.825923923076923	91.6465	197.046	NEG	2.42594e-06	3.50317e-06	1.3163	0.00768786	0.0126097	0.6925	-0.530114
Dodecanedioate	0.824674923076923	244.077	229.145	NEG	4.16932e-06	1.35453e-06	1.25397	0.00138655	0.00371594	3.07806	1.62202
Laurinterol	0.824539769230769	256.943	295.071	POS	2.28286e-06	1.7115e-06	1.32429	0.00279863	0.00605563	1.33383	0.415579
N-(3-Methylbutyl)acetamide	0.823662153846154	239.737	130.123	POS	2.53576e-05	8.79966e-05	1.39581	3.3864e-05	0.000407616	0.288166	-1.79503
Hydroxyprolyl-Tyrosine	0.823505538461538	198.353	295.128	POS	8.7944e-06	5.41372e-06	1.38957	0.000135284	0.000857863	1.62447	0.699966
Propamocarb hydrochloride	0.823114615384615	252.17	225.139	POS	1.80143e-05	2.45107e-05	1.36589	0.000748973	0.00245713	0.734959	-0.444264
Vindoline	0.822755230769231	129.007	455.215	NEG	1.95921e-06	3.31812e-06	1.34872	0.00147556	0.00387804	0.590458	-0.760093
Indoleacetaldehyde	0.822371461538462	258.597	158.061	NEG	3.06199e-06	2.86154e-06	0.59657	0.380706	0.247849	1.07005	0.0976761
Gluconic acid	0.821775384615385	58.3419	195.051	NEG	1.59473e-05	1.66218e-05	0.747647	0.27623	0.198706	0.959415	-0.0597729
Dihydrojasmonic Acid	0.821132538461538	367.731	211.134	NEG	3.51177e-05	3.20022e-05	0.989423	0.114615	0.103621	1.09735	0.134029
Gentiatibetine	0.820472384615384	184.722	166.086	POS	1.4352e-05	1.63031e-05	0.669964	0.367318	0.242079	0.880323	-0.183895
2-Methylindole	0.818292615384615	152.197	132.081	POS	3.10632e-05	3.89136e-05	1.38246	0.000180732	0.00102102	0.798262	-0.325066
N-formylanthranilic acid	0.817652461538461	168.915	164.036	NEG	2.72583e-06	3.11567e-06	0.881586	0.192483	0.153363	0.874877	-0.192848
Norfuraneol	0.817370230769231	136.215	115.039	POS	5.52781e-05	9.38679e-05	1.39636	4.45633e-06	0.000156965	0.588892	-0.763924
DL-2-hydroxy stearic acid	0.816831538461538	415.355	299.259	NEG	0.000495578	5.98554e-05	1.39076	1.00312e-05	0.000228464	8.27959	3.04956
L-gamma-glutamyl-L-isoleucine	0.816821	162.493	261.144	POS	2.7453e-05	2.90811e-05	1.22996	0.0212962	0.0274118	0.944014	-0.0831192
gamma-Glutamylvaline	0.815671538461538	89.9388	247.129	POS	3.97967e-05	5.58008e-05	1.21463	0.0134586	0.0192228	0.713193	-0.487636
Myriocin	0.813974	241.093	400.271	NEG	1.508e-05	1.77404e-05	0.911589	0.165663	0.137577	0.850037	-0.234402
3-hydroxy-hexadecanoic acid	0.812630846153846	371.425	271.228	NEG	0.00104435	6.51028e-05	1.39489	4.26424e-06	0.00015483	16.0415	4.00374
Rilmenidine	0.812418692307692	248.552	181.134	POS	3.48851e-06	3.08948e-06	0.877163	0.185772	0.149535	1.12916	0.175245
Helenine	0.811974384615385	266.428	271.107	POS	1.76939e-05	3.01596e-05	1.37826	0.000125002	0.000821142	0.586675	-0.769366
CAY10562	0.811811769230769	233.776	182.027	POS	4.251e-06	5.81558e-06	1.34936	0.00240136	0.00545535	0.730967	-0.452122
5-Carboxymethoxy-3,4-dihydrocarbostyril	0.810432769230769	154.016	222.079	POS	3.84441e-07	1.07074e-06	0.975201	0.181736	0.147194	0.359043	-1.47777
Kynurenic acid	0.810176	181.945	190.05	POS	0.000158774	4.67621e-05	1.39833	2.74591e-06	0.000133036	3.39536	1.76357
11alpha-(4-dimethylaminophenyl)-1alpha,25-dihydroxyvitamin D3	0.809855	415.693	536.41	POS	2.91169e-05	3.71977e-05	1.25477	0.0204826	0.0265863	0.782762	-0.353355
4-(2-Pyrazinylethenyl)phenol	0.809843076923077	201.025	199.087	POS	5.9367e-05	6.1445e-05	0.447289	0.543163	0.309389	0.966181	-0.0496352
Ectocarpen	0.809026230769231	275.41	149.133	POS	4.74203e-06	4.44242e-06	0.942048	0.135355	0.118049	1.06744	0.0941584
(3S)-5-[(1R,2R,8aS)-2-hydroxy-2,5,5,8a-tetramethyl-3,4,4a,6,7,8-hexahydro-1H-naphthalen-1-yl]-3-methylpentanoic acid	0.808613307692308	455.754	325.273	POS	1.27422e-05	2.1615e-05	1.38596	6.06334e-05	0.000551839	0.589508	-0.762416
(1S,2S)-3-oxo-2-pentyl-cyclopentanebutanoic acid	0.808537769230769	255.464	241.18	POS	9.06373e-06	2.89585e-06	1.39431	7.85513e-05	0.000633303	3.1299	1.64612
Pterine	0.808522153846154	103.833	164.057	POS	9.58165e-06	6.52261e-06	1.37322	0.000301749	0.00138917	1.46899	0.554825
(22E, 24x)-Ergosta-4,6,8,22-tetraen-3-one	0.808252	548.806	393.315	POS	4.72606e-05	4.51757e-05	0.194375	0.903931	0.426083	1.04615	0.0650921
Fluvoxamine acid	0.808070923076923	181.067	319.129	POS	1.58804e-05	2.48107e-05	1.12706	0.0774916	0.0762776	0.640064	-0.643712
Capric acid	0.807830230769231	332.851	171.139	NEG	5.72684e-06	5.58059e-06	0.506446	0.498778	0.293674	1.02621	0.0373197
1-Hydroxy-2-(9Z,12Z,15Z-octadecatrienoyl)-sn-glycero-3-phosphoethanolamine	0.807577615384615	382.467	474.263	NEG	3.08566e-06	1.36337e-07	1.39305	1.791e-06	0.000114787	22.6326	4.50033
N-Methylisoleucine	0.807316076923077	56.0749	144.103	NEG	4.16677e-06	4.30292e-06	0.904038	0.228612	0.17318	0.968358	-0.0463872
6,11-hexadecadienal	0.804622769230769	429.296	237.221	POS	7.62423e-06	6.62489e-06	1.24167	0.018674	0.0247487	1.15085	0.202697
2-Hydroxyglutarate	0.804491461538461	27.7974	147.03	NEG	6.41834e-05	4.09734e-05	1.38565	0.000298428	0.00137963	1.56647	0.647514
Dimethyl trisulfide	0.803534153846154	3.29975	125.961	POS	4.60212e-06	2.49463e-06	0.670795	0.261891	0.191207	1.84481	0.883475
N-Despropylpergolide	0.80312	190.624	273.144	POS	3.32445e-06	8.55139e-06	0.715345	0.0740423	0.0735707	0.388762	-1.36304
Isoprenyl alcohol	0.802993923076923	4.95283	87.0804	POS	1.04527e-05	1.63459e-09	0.630308	0.422648	0.265069	6394.67	12.6427
11Z,13E,15-Hexadecatrienyl acetate	0.802954	628.422	279.231	POS	2.24883e-05	3.29296e-05	0.624753	0.473011	0.284318	0.682919	-0.550213
3-Hydroxyphenylacetic acid	0.802952923076923	155.837	151.04	NEG	8.30027e-05	4.36912e-05	1.39146	2.11416e-05	0.000328353	1.89976	0.925815
Pyrazine	0.802767230769231	534	81.0447	POS	0.0017653	0.00144494	0.833596	0.211091	0.16362	1.22171	0.288899
3-Furoic acid	0.802656846153846	36.7837	111.009	NEG	1.02061e-05	7.58019e-06	0.606673	0.531942	0.305466	1.34642	0.429133
Morpholine	0.80219	136.277	88.0757	POS	3.71932e-05	4.4669e-05	1.33155	0.00291343	0.0062269	0.832638	-0.264238
L-Allysine Ethylene Acetal	0.801622461538462	138.405	188.093	NEG	0.000149253	0.000118714	1.38302	0.000280182	0.00132578	1.25724	0.330263
Prostaglandin D1 Alcohol	0.801612076923077	435.753	339.254	NEG	7.41172e-06	3.06728e-06	1.39839	2.00758e-06	0.000119228	2.41638	1.27285
Vinylacetylglycine	0.801490230769231	140.155	144.066	POS	7.56759e-05	9.2073e-05	1.38529	0.00507153	0.00926409	0.821912	-0.282945
Mequitazine	0.799299	194.048	323.16	POS	2.345e-05	4.02216e-05	1.39269	7.19137e-05	0.000601627	0.583019	-0.778385
Homoglutamine	0.799246076923077	187.386	161.092	POS	2.24326e-05	1.90296e-06	1.39882	0.000702527	0.00235705	11.7882	3.55927
3-Methylindole	0.798314076923077	174.19	132.081	POS	1.12052e-05	8.59388e-06	1.20896	0.0190115	0.0250882	1.30386	0.38279
(3-Hydroxyphenyl)trimethylammonium	0.797847615384615	281.841	152.107	POS	6.40218e-06	1.55766e-06	1.36226	0.000463895	0.00181927	4.11012	2.03918
6-Caprolactam	0.797201769230769	129.298	114.091	POS	1.97282e-05	2.84881e-05	1.39765	2.90756e-06	0.000135746	0.692508	-0.530098
Oleoyl Ethyl Amide	0.797174230769231	541.519	310.31	POS	3.64536e-05	9.71546e-06	1.00589	0.109091	0.0996902	3.75213	1.90771
MANNITOL	0.797147615384615	58.3678	181.07	NEG	2.96267e-05	4.30411e-05	1.11741	0.0828295	0.0803733	0.688335	-0.538818
4-Vinylphenol	0.796966	221.14	119.05	NEG	3.61158e-06	2.40114e-06	1.38712	7.2779e-05	0.000605823	1.50411	0.58891
Stigmatellin Y	0.796687230769231	477.512	485.29	POS	0.00027204	5.14995e-06	1.38386	0.053915	0.0571291	52.8237	5.72311
Estragole	0.796279153846154	553.08	149.095	POS	6.89696e-05	4.07801e-05	0.639056	0.304215	0.212853	1.69126	0.758096
9-Decenoic acid	0.795682384615385	283.349	169.124	NEG	1.25006e-05	1.03033e-05	0.985918	0.139859	0.121074	1.21326	0.278884
5-Oxo-2(5H)-isoxazolepropanenitrile	0.795485307692308	43.9797	139.05	POS	0.000181828	9.48408e-05	1.39636	2.31833e-06	0.00012478	1.9172	0.938998
3-(1-Pyrrolidinyl)-2-butanone	0.794733923076923	137.282	142.123	POS	1.69883e-05	2.50361e-05	0.94032	0.159271	0.133615	0.67855	-0.559474
N-Carboxytocainide	0.794525076923077	169.28	237.123	POS	2.45328e-05	3.86069e-05	1.39431	1.40159e-05	0.000269481	0.63545	-0.65415
2-Benzofurancarboxaldehyde	0.792831846153846	66.2126	147.044	POS	7.03841e-05	0.000106148	1.39428	1.87493e-05	0.000309639	0.663076	-0.592753
Digitalose	0.792590307692308	502.902	179.093	POS	5.63509e-05	4.97521e-05	0.0985784	0.747341	0.380346	1.13263	0.179681
Methyl o-methoxyhippuric acid	0.791884923076923	180.33	224.092	POS	2.70419e-05	1.13392e-05	0.905788	0.318579	0.219818	2.38481	1.25388
Muramic acid	0.790847923076923	32.7882	252.108	POS	0.00026913	0.000464013	1.39413	1.38368e-05	0.000267891	0.580006	-0.785861
Enalapril	0.790122692307692	255.333	375.195	NEG	3.75854e-06	4.01881e-06	0.600467	0.398597	0.25535	0.935236	-0.0965976
Arachidonic acid ethyl ester	0.790068384615385	494.99	331.268	NEG	3.68233e-05	1.70393e-05	0.678139	0.114775	0.103736	2.16108	1.11176
9-HOTrE	0.789841	333.368	293.212	NEG	4.94673e-05	4.04835e-05	1.34266	0.00206855	0.00491116	1.22191	0.28914
1,8-Diazacyclotetradecane-2,9-dione	0.788988923076923	259.188	227.175	POS	5.91616e-05	0.000116513	1.39701	3.96182e-06	0.00015119	0.507769	-0.977757
Sinapyl alcohol	0.788708923076923	172.395	209.082	NEG	2.47839e-06	1.73403e-06	1.278	0.0106219	0.0161169	1.42926	0.51527
Clindamycin	0.786955076923077	183.63	425.191	POS	9.17381e-06	2.02563e-05	1.39406	5.99584e-06	0.000177825	0.452886	-1.14278
O-propanoyl-carnitine	0.786361769230769	244.293	218.139	POS	9.4707e-06	1.08412e-06	1.39708	4.69082e-07	6.89484e-05	8.7358	3.12694
Pizotifen	0.786305384615384	193.27	294.135	NEG	6.19176e-06	1.23983e-06	1.22253	0.000768149	0.00249826	4.99403	2.3202
Dicyclopentadiene	0.786093076923077	477.825	133.101	POS	3.2009e-05	1.46724e-06	1.38156	0.0559167	0.0588417	21.8158	4.4473
Linoleic acid	0.785751230769231	435.037	281.247	POS	6.23941e-06	6.99301e-06	0.0501657	0.723039	0.372586	0.892235	-0.164505
6-Iminocyclohexa-2,4-dienone	0.784813307692308	40.4545	108.044	POS	6.5952e-05	0.000528913	1.32604	7.59132e-05	0.000620808	0.124694	-3.00354
Vasicinone	0.783788846153846	221.381	203.082	POS	7.17739e-06	1.00131e-05	1.38649	0.000112364	0.000772355	0.7168	-0.480357
8-hydroperoxy-9,12-octadecadienoic acid	0.783625153846154	361.025	313.237	POS	1.71342e-05	1.18316e-05	1.34945	0.001319	0.00359493	1.44817	0.534231
N-Acetylneuraminate	0.782168230769231	34.2724	310.113	POS	0.000283047	0.00023409	1.33378	0.00247705	0.00557261	1.20914	0.273979
Diphenylsulfoxide	0.781064769230769	30.7257	203.053	POS	0.00019035	0.000195543	0.712826	0.300115	0.210829	0.97344	-0.0388367
Heptadecanoic acid	0.780991461538462	522.742	269.249	NEG	0.000603056	0.000648358	0.10963	0.879747	0.419465	0.930128	-0.104499
Linoleoyl glycine	0.780538692307692	507.055	338.268	POS	7.72329e-05	8.92996e-05	0.589195	0.400443	0.256111	0.864873	-0.209439
6-[5]-ladderane-1-hexanol	0.780110461538461	454.014	261.221	POS	7.31569e-06	5.05052e-06	1.33138	0.0154259	0.0213576	1.4485	0.534562
4-METHYLDAPHNETIN	0.779443769230769	231.037	191.035	NEG	6.46335e-07	8.41802e-07	1.19975	0.0419298	0.046758	0.767799	-0.381199
Nor-psi-tropine	0.779441692307692	210.79	128.107	POS	1.6464e-05	8.2307e-06	1.39343	4.72791e-05	0.000486646	2.00031	1.00022
Benzaldehyde	0.778043307692308	178.972	107.049	POS	8.70596e-06	3.35934e-06	1.38895	2.56647e-05	0.000359836	2.59156	1.37382
Carbidopa	0.778010769230769	140.056	227.103	POS	2.55054e-05	1.72817e-05	0.622644	0.442236	0.272689	1.47586	0.561554
N-oleoyl isoleucine	0.777209153846154	526.165	396.347	POS	3.00281e-05	6.53724e-06	1.38342	0.00014216	0.000881284	4.59339	2.19956
3-(Hydrohydroxyphosphoryl)pyruvate	0.776716076923077	654.041	152.995	POS	0.000396079	0.000256294	0.62952	0.390395	0.25194	1.54541	0.627989
Thymine	0.776181461538461	57.4916	127.058	POS	6.56667e-06	1.1532e-05	0.889003	0.120594	0.10784	0.569432	-0.812405
N-Acryloylglycine	0.773467923076923	192.994	130.05	POS	1.46165e-05	1.01486e-05	1.3333	0.00567855	0.0100617	1.44024	0.526307
N-Acetyl-D-mannosaminolactone	0.773449307692308	31.303	220.081	POS	0.00019036	0.000287322	1.38718	0.00534414	0.00961958	0.662531	-0.593941
N-Acetylindole	0.773182307692308	236.725	160.076	POS	8.68922e-06	1.30915e-06	1.39665	1.01175e-06	9.29164e-05	6.63729	2.73059
Macaridine	0.773143846153846	163.782	216.102	POS	3.75091e-05	4.13874e-05	1.05801	0.079769	0.0780373	0.906292	-0.141953
p-Acetaminobenzoic acid	0.772608	138.98	178.051	NEG	6.28021e-06	2.17229e-06	0.314975	0.494199	0.29204	2.89105	1.53159
Triamcinolone acetonide	0.772413153846154	259.71	441.129	POS	2.89435e-06	5.35452e-06	1.36134	0.000528847	0.00197553	0.540543	-0.88752
alpha-Methyl-m-tyrosine	0.771107923076923	287.177	196.097	POS	7.74891e-06	1.78835e-05	1.39328	6.19107e-05	0.000557814	0.433299	-1.20656
12S-HHTrE	0.771001076923077	202.656	303.191	POS	7.34516e-05	9.8785e-05	1.33745	0.00429788	0.00820703	0.74355	-0.427499
KOJIC ACID	0.770281	172.631	143.034	POS	9.669e-06	2.28579e-05	1.39612	1.26709e-06	0.000101477	0.423005	-1.24125
Isoleucyl-Phenylalanine	0.770212923076923	210.131	279.17	POS	4.63345e-05	7.54501e-05	1.3964	9.78329e-06	0.000225713	0.614108	-0.703436
Ac-Tyr-OEt	0.769217384615385	165.401	250.109	NEG	3.21709e-06	2.62504e-06	1.19716	0.0255927	0.0317139	1.22554	0.293416
Sterebin E	0.768607846153846	405.015	339.251	POS	1.19919e-05	5.43174e-06	0.755728	0.349916	0.234364	2.20775	1.14257
Succinylacetone	0.768530923076923	48.8846	157.051	NEG	2.40673e-05	1.0426e-05	1.36223	0.0011408	0.00325522	2.30839	1.20689
Isovalerylglutamic acid	0.768240076923077	214.311	232.118	POS	5.69464e-05	5.45742e-05	1.01118	0.105289	0.0969737	1.04347	0.0613857
Octopamine	0.767725384615385	235.023	154.086	POS	4.97045e-06	9.25437e-06	1.37061	0.000814038	0.00259587	0.537092	-0.896758
Glycine, 5-oxo-L-prolyl-	0.767577153846154	35.3085	185.057	NEG	0.000111941	0.000110177	0.306693	0.675991	0.356997	1.01602	0.0229233
Nap-Ile-OH	0.767460384615385	181.755	435.153	NEG	6.77814e-06	6.13105e-06	1.16682	0.0359315	0.0413628	1.10554	0.144756
Glycerophospho-N-Palmitoyl Ethanolamine	0.767366615384615	358.749	452.279	NEG	7.1314e-06	3.2513e-06	1.38537	0.000298479	0.00137978	2.1934	1.13317
5-(4-HYDROXYPHENYL)-5-PHENYLHYDANTOIN	0.765813153846154	357.688	267.077	NEG	8.67535e-07	2.55542e-06	1.39272	7.9641e-06	0.000204549	0.339489	-1.55856
Butoctamide hydrogen succinate	0.765457615384615	191.798	316.211	POS	1.32318e-05	9.65176e-06	1.32771	0.00262946	0.00580197	1.37092	0.455148
4-methyl-hexanoic acid	0.765331307692308	215.198	129.092	NEG	5.19658e-06	7.36686e-06	0.615637	0.49147	0.29106	0.705399	-0.503488
2-Pyridylacetic acid	0.764458384615385	49.0434	136.035	NEG	1.19039e-06	7.01494e-07	1.31947	0.00644172	0.0110606	1.69694	0.762937
3-Isopropyl-2-methoxy-5-methylpyrazine	0.763904692307692	176.749	167.118	POS	5.94358e-06	9.54734e-06	1.37075	0.000985017	0.00294849	0.622537	-0.683768
GALACTITOL	0.763215846153846	32.3612	181.072	NEG	0.00290308	0.00235127	1.30704	0.00754366	0.0124324	1.23469	0.304145
Methylgingerol	0.761515384615385	312.87	307.192	NEG	1.24788e-06	3.39866e-06	1.39542	7.20686e-06	0.000194955	0.367169	-1.44548
cis-5-dodecenoic acid	0.761260692307692	339.538	197.155	NEG	6.5875e-06	3.92029e-06	1.39011	2.45936e-05	0.000352946	1.68036	0.74877
DL-Propargylglycine	0.760915615384615	47.9766	114.055	POS	7.34426e-05	9.35846e-05	1.32592	0.0061527	0.0106837	0.784772	-0.349654
2,4,6-Octatriyn-1-ol	0.760632	66.2126	119.049	POS	8.25137e-05	0.000120891	1.39522	2.22306e-05	0.000336537	0.682549	-0.550995
Isobutyryl carnitine	0.759983153846154	162.493	232.154	POS	2.26114e-05	2.69179e-05	1.33182	0.00305311	0.00642971	0.840012	-0.251518
Proclavaminic acid	0.759975461538462	82.3741	203.103	POS	2.66583e-05	1.73249e-05	1.33968	0.00398868	0.00778044	1.53873	0.621736
Decanoic acid	0.759401538461538	312.993	171.139	NEG	1.64427e-05	1.52524e-05	0.00831622	0.920592	0.430555	1.07804	0.108406
1,8-Dihydroxy-3-methylnaphthalene	0.758106461538462	316.56	175.075	POS	7.83807e-06	8.75405e-06	1.10087	0.0589567	0.0613983	0.895365	-0.159453
Isopentenyladenine	0.756261846153846	150.999	202.109	NEG	8.36458e-05	5.45983e-05	1.38906	8.98692e-05	0.000683127	1.53202	0.615436
N-(beta-ketocaproyl)-L-Homoserine lactone	0.755614538461538	228.334	214.107	POS	5.11647e-06	8.89215e-06	1.38305	0.000117296	0.000791921	0.575392	-0.797384
4-Hydroxybenzotriazole	0.753799076923077	554.262	134.036	NEG	0.000153549	0.000139308	0.192768	0.729635	0.374711	1.10223	0.14042
Methacycline	0.752835153846154	267	443.144	POS	7.88735e-06	1.11637e-05	1.37725	0.00472465	0.0088017	0.706516	-0.501206
FARNESOL	0.750923230769231	265.953	261.159	POS	4.1997e-05	7.88144e-05	1.39664	1.27359e-05	0.000257613	0.532859	-0.908175
Vaccenic acid	0.750626153846154	530.598	283.263	POS	1.45533e-05	1.04687e-05	1.2769	0.0110887	0.0166455	1.39018	0.475267
4-Biphenylamine	0.749589230769231	225.043	170.097	POS	9.29453e-06	1.29728e-05	1.33712	0.00324409	0.00670285	0.71646	-0.481041
Dodecanedioic acid	0.749505923076923	227.951	229.145	NEG	6.84758e-06	2.08519e-06	1.38661	0.000467264	0.00182744	3.2839	1.71541
Deacetylgedunin	0.749087846153846	214.618	439.209	NEG	5.16377e-06	9.26007e-06	1.39652	2.06596e-06	0.000120315	0.557638	-0.842598
3-Methylxanthine	0.748412230769231	448.958	165.041	NEG	3.07307e-06	2.83744e-06	0.403393	0.601662	0.330725	1.08304	0.115088
8-iso Prostaglandin A2	0.748385	361.025	335.219	POS	1.81917e-05	1.1649e-05	1.37151	0.000490271	0.00188388	1.56165	0.643073
17-Hydroxylinolenic acid	0.748004461538461	357.256	295.226	POS	3.34689e-05	2.09448e-05	1.28558	0.0236626	0.0298163	1.59796	0.676229
N,N-Diethyl-4-hydroxybenzamide	0.746193076923077	267.95	194.118	POS	2.56592e-05	6.93728e-05	1.39677	5.29861e-06	0.00016769	0.369875	-1.43489
Fenamic acid	0.744866230769231	197.712	214.086	POS	0.000208916	0.00019372	1.08588	0.073689	0.0732906	1.07845	0.108954
Hordenine	0.744411923076923	159.288	164.108	NEG	1.60972e-05	2.83837e-05	1.39384	5.50318e-05	0.000524505	0.567129	-0.818252
EUGENITOL	0.742616153846154	228.525	205.051	NEG	5.86536e-06	1.28471e-05	1.38302	0.000188819	0.00104833	0.456553	-1.13115
Monodesmethylpheniramine	0.742461461538461	238.599	227.154	POS	3.04476e-06	2.26892e-06	0.834649	0.228886	0.173332	1.34194	0.42432
1-(2-Furanyl)-1-butanone	0.742390769230769	587.784	139.074	POS	0.000199906	0.000270805	0.931363	0.160929	0.13465	0.738189	-0.437937
N-Acetylleucine	0.741958692307692	215.881	174.113	POS	9.56836e-06	7.98175e-06	1.23408	0.023191	0.0293429	1.19878	0.261567
D-Glucoheptose	0.741693230769231	284.414	209.067	NEG	1.50057e-05	9.03065e-06	0.642169	0.318676	0.219864	1.66164	0.732607
Harmine	0.740939538461538	290.282	211.088	NEG	5.34451e-06	7.92747e-06	1.37058	0.000489068	0.00188094	0.674175	-0.568804
15-HEPE	0.740831461538462	355.429	317.21	NEG	2.43822e-06	1.71765e-06	1.24226	0.0170151	0.0230399	1.41951	0.505395
N-(6-aminohexanoyl)-6-aminohexanoic acid	0.740311615384615	193.44	245.186	POS	0.000138313	0.000223411	1.3946	2.63336e-05	0.000363979	0.619097	-0.691763
2-Acetyl-1,5,6,7-tetrahydro-6-hydroxy-7-(hydroxymethyl)-4H-azepine-4-one	0.740281538461538	201.535	200.09	POS	8.8356e-06	9.09528e-06	0.455842	0.522834	0.302234	0.971449	-0.0417893
N-Isobutyrylglycine	0.740012461538461	35.8396	144.067	NEG	1.27961e-05	1.2203e-05	0.00600528	0.949777	0.438223	1.04861	0.0684729
trans-Cinnamic acid	0.739685	138.98	147.045	NEG	5.46556e-05	6.9944e-05	1.37213	0.000400075	0.00165556	0.781419	-0.355833
DL-2-Hydroxyvaleric acid	0.738191538461538	43.3927	117.056	NEG	0.000203531	9.61574e-05	1.35174	0.0357642	0.0412093	2.11665	1.08178
1,3-PBIT	0.738078846153846	201.639	283.107	POS	1.1504e-05	1.8134e-05	1.37288	0.00026287	0.00127301	0.634385	-0.656569
alpha-ESA	0.737973230769231	419.517	277.217	NEG	1.01156e-05	1.12165e-05	1.059	0.0847803	0.081847	0.901851	-0.149039
3-Methylpyrazole	0.737779	538.475	83.0603	POS	0.0004995	0.000588627	0.477057	0.771474	0.387864	0.848585	-0.236869
Ethyl (2E,4Z,7Z)-Decatrienoate	0.736968769230769	275.478	195.138	POS	8.39791e-06	7.53736e-06	0.987914	0.113912	0.10312	1.11417	0.155972
L-Histidinal	0.735480461538461	520.462	140.082	POS	0.000116082	0.000110027	0.453615	0.92374	0.431393	1.05503	0.0772889
Oleic acid	0.734737846153846	509.265	281.249	NEG	0.0326545	0.028144	1.10264	0.0642016	0.0656869	1.16026	0.214453
Flurandrenolide	0.734719846153846	267.786	441.131	NEG	1.33811e-06	1.90815e-06	1.26261	0.0159342	0.0218972	0.701257	-0.511985
Slaframine	0.734705923076923	212.522	199.144	POS	5.19878e-06	9.48884e-06	1.39395	3.45553e-05	0.000411535	0.547884	-0.868058
Diethyl-phthalate	0.733741615384615	215.918	221.082	NEG	7.73502e-06	5.01825e-06	1.36026	0.0177691	0.0238242	1.54138	0.624219
3',4'-dihydroxyflurbiprofen	0.732796538461538	63.6608	277.085	POS	3.09026e-05	4.2445e-05	1.38413	9.66962e-05	0.000711349	0.728061	-0.457868
ISOPEONOL	0.732145692307692	234.883	165.056	NEG	9.41297e-06	1.70338e-05	1.37073	0.000205914	0.00110309	0.552607	-0.855674
Dihydroxymelphalan	0.730560307692308	210.865	269.138	POS	2.84332e-06	2.9026e-06	0.303325	0.969141	0.443198	0.97958	-0.0297654
PA(12:0/0:0)	0.730293846153846	207.113	355.186	POS	1.14996e-05	1.72152e-05	1.25556	0.0149849	0.0208849	0.667992	-0.582098
Butyryl-L-carnitine	0.728684307692308	143.615	232.154	POS	3.53651e-06	1.13896e-05	1.39657	0.0018376	0.0045163	0.310504	-1.68732
N-3-oxo-hexadec-11(Z)-enoyl-L-Homoserine lactone	0.728135230769231	275.983	352.246	POS	3.14426e-06	4.87886e-06	0.632612	0.388458	0.251127	0.644466	-0.633823
3-O-Methyl-a-methyldopamine	0.728132692307692	312.734	182.118	POS	2.37131e-05	6.1092e-05	1.39728	6.96082e-07	8.0563e-05	0.388154	-1.3653
N,N-Dimethyldodecylamine N-oxide	0.726903769230769	327.377	230.248	POS	2.40169e-05	2.41195e-05	0.16365	0.825971	0.404188	0.995749	-0.00614549
(E)-4-stilbenol	0.726209230769231	402.386	197.096	POS	6.52838e-06	6.26315e-06	0.589146	0.405027	0.257989	1.04235	0.0598349
L-ARABITOL	0.725878923076923	202.936	151.059	NEG	1.3668e-06	1.25849e-06	0.412584	0.546368	0.310499	1.08607	0.119112
meso-Erythritol	0.723839692307692	33.3373	121.051	NEG	0.000127217	8.92086e-05	1.38675	0.00528311	0.00953969	1.42607	0.512042
Fructoselysine	0.722342461538461	29.3259	309.165	POS	5.83188e-05	0.00010171	1.39416	4.81539e-05	0.000491218	0.573383	-0.802429
1,6-Dihydro-1-(3-methoxyphenethyl)-6-oxonicotinic acid	0.721938538461538	153.783	274.107	POS	2.32334e-05	3.06859e-05	1.35077	0.00177055	0.00439805	0.757138	-0.401372
aminohippuric acid	0.721337846153846	138.98	193.062	NEG	1.13232e-06	1.26239e-06	1.00999	0.114186	0.103316	0.896959	-0.156887
3-Hydroxy-3-methylglutaric acid	0.721284307692308	28.3279	161.046	NEG	0.000109508	6.42117e-05	1.31427	0.0536012	0.0568638	1.70542	0.770129
(4E,8E,10E-d18:3)sphingosine	0.721119230769231	418.052	296.258	POS	1.94057e-05	2.03983e-05	0.0193762	0.846533	0.410124	0.95134	-0.0719665
4-Hydroxymethylimidazole	0.720863076923077	622.223	99.0553	POS	0.000283021	0.000186922	0.627344	0.456383	0.27807	1.51411	0.598471
Piperidione	0.719659923076923	211.96	170.118	POS	1.01839e-05	8.44249e-06	1.17517	0.0438573	0.0484628	1.20627	0.270556
Ethirimol	0.718667538461538	160.047	210.16	POS	4.78424e-07	1.37905e-07	1.09364	0.0141035	0.0199253	3.46922	1.79461
2,3-Dihydro-4-methylfuran	0.717214384615385	142.024	85.0648	POS	4.12276e-05	2.04789e-05	1.3944	2.16066e-05	0.000331899	2.01318	1.00947
7-Methylxanthine	0.714563692307692	58.8722	165.041	NEG	1.27436e-05	1.01152e-05	1.34506	0.0029182	0.00623392	1.25985	0.333255
HIPPURATE	0.713416769230769	164.922	178.051	NEG	1.44653e-05	1.41998e-05	0.762653	0.264429	0.192546	1.01869	0.0267188
3,4-Dihydroxyphenylalanine	0.712816615384615	552.744	196.063	NEG	8.28526e-05	8.32447e-05	0.000351552	0.974619	0.44459	0.995289	-0.00681189
Dodecyl glucoside	0.712358769230769	233.123	347.244	NEG	1.48635e-06	2.55671e-06	0.450528	0.613825	0.33517	0.581353	-0.782513
4-Vinylcyclohexene	0.710932153846154	328.993	109.101	POS	4.26763e-05	3.33132e-05	1.04568	0.0770148	0.0759064	1.28106	0.357344
Torsemide	0.710636230769231	138.404	347.121	NEG	7.54616e-06	9.57948e-06	1.38947	5.26332e-05	0.000513405	0.787742	-0.344205
1-Benzylimidazole	0.709018230769231	207.102	159.092	POS	4.74098e-06	5.12962e-06	0.84617	0.258494	0.189407	0.924237	-0.113665
Methyl jasmonate	0.707271615384615	383.287	225.148	POS	1.11562e-05	5.72177e-06	1.38471	0.000354157	0.0015351	1.94978	0.963315
PC(18:1(9Z)/20:4(5Z,8Z,11Z,14Z))[U]	0.707010846153846	486.541	808.582	POS	8.70255e-05	8.60079e-05	0.039216	0.953014	0.439061	1.01183	0.0169691
AMPA	0.706040153846154	58.0647	187.071	POS	9.69592e-05	6.72259e-05	1.39325	2.64553e-05	0.00036472	1.44229	0.52836
6,8-Dimethyl-4-hydroxycoumarin	0.705802538461538	278.509	189.056	NEG	5.25576e-06	1.25469e-05	1.38459	9.9693e-05	0.000723277	0.418889	-1.25536
N-Acetylneuraminic acid	0.705266307692308	127.894	294.154	POS	0.00097759	0.00191566	1.37266	0.000154174	0.000925977	0.510315	-0.97054
Koenoline	0.704398615384615	273.721	228.102	POS	1.16028e-05	2.83686e-05	1.39478	1.99519e-05	0.0003192	0.409002	-1.28982
Phosphatidylcholine lyso 18:2	0.703522538461538	403.271	578.347	NEG	2.36382e-05	1.43019e-05	1.38202	0.00038938	0.00162634	1.6528	0.724916
2-Oxo-4-hydroxy-5-aminovalerate	0.702411846153846	59.7995	148.06	POS	5.93832e-05	1.43391e-05	1.08619	0.275933	0.198552	4.14134	2.0501
Benzyloxyphenylisoserine Methylester	0.701340769230769	198.039	298.109	NEG	3.61189e-06	4.31262e-06	1.27773	0.011574	0.0171831	0.837516	-0.255812
3-Hydroxy-1-indanone	0.700735769230769	148.105	149.06	POS	0.000127415	0.000166568	1.33702	0.00290606	0.00621604	0.764942	-0.386578
L-Malic acid	0.699261769230769	26.9246	133.014	NEG	0.000294746	0.000393007	1.34224	0.0021023	0.00496857	0.749976	-0.415084
Hydralazine	0.698353307692308	629.495	161.082	POS	0.000177883	9.51364e-05	0.896278	0.151539	0.128714	1.86977	0.902859
3,4-DIHYDROXY-L-PHENYLALANINE	0.697675153846154	635.43	196.063	NEG	0.000131661	9.6115e-05	0.225253	0.597382	0.329147	1.36983	0.453994
11-deoxy PGF2beta	0.697280153846154	420.086	337.239	NEG	7.56676e-06	9.25129e-06	1.33377	0.00336945	0.00688132	0.817914	-0.289979
L-phenylalanyl-L-proline	0.695449769230769	158.689	261.125	NEG	4.31932e-06	7.95037e-06	1.38898	4.91457e-05	0.000496304	0.543285	-0.880218
delta-Tocopherol	0.695117076923077	607.078	401.343	NEG	2.86309e-05	1.55614e-05	1.29733	0.0631609	0.064848	1.83986	0.879597
9-HpODE	0.695062923076923	290.436	311.223	NEG	9.65986e-05	7.78098e-05	1.30083	0.00879543	0.013959	1.24147	0.31205
Metolachlor	0.694547923076923	238.599	284.139	POS	5.93617e-06	7.61113e-06	1.29148	0.00819633	0.0132351	0.779933	-0.358578
(2-Methoxyethoxy)propanoic acid	0.693756769230769	623.606	149.082	POS	0.000215947	0.000113447	0.898003	0.0782337	0.0768534	1.9035	0.928653
Leucyl-Aspartate	0.693498769230769	145.48	247.129	POS	9.33226e-05	7.94196e-05	1.05937	0.0852667	0.0822129	1.17506	0.232732
Na,Na-Dimethylhistamine	0.693287230769231	514.168	140.118	POS	1.95127e-05	3.47768e-05	0.651231	0.222555	0.169803	0.561084	-0.83371
Methaphenilene	0.693148230769231	147.115	261.144	POS	5.99458e-05	5.76365e-05	0.0359904	0.852707	0.411883	1.04007	0.0566739
gamma-Glutamyl-gamma-aminobutyraldehyde	0.692666076923077	133.485	217.118	POS	4.06651e-05	1.53437e-05	1.3987	3.54788e-07	6.1742e-05	2.65029	1.40615
Valyl-Tyrosine	0.692009692307692	158.257	281.149	POS	2.76961e-05	3.64498e-05	1.35878	0.00146231	0.00385348	0.759842	-0.396228
4-Hydroxy-1-(3-pyridinyl)-1-butanone	0.691843923076923	148.351	166.086	POS	0.00657222	0.0085372	1.38257	0.000171938	0.000990213	0.769834	-0.377381
Mecoprop	0.691523	245.799	213.031	NEG	3.39689e-06	5.42413e-06	1.36424	0.000514647	0.00194239	0.626256	-0.675176
9S,10R-Epoxy-6Z-octadecene	0.691265230769231	506.134	265.252	POS	9.48753e-06	2.6372e-05	1.19784	0.070842	0.0710156	0.359757	-1.4749
8-Isoquinoline methanamine	0.690240769230769	197.712	158.096	POS	0.000290184	0.000272315	1.01702	0.103934	0.0959947	1.06562	0.0916944
Proline betaine	0.689451538461539	107.742	144.102	POS	0.000298429	0.000341237	1.31955	0.00525749	0.00950601	0.87455	-0.193387
PC(18:1(9Z)/18:2(9Z,12Z))[U]	0.689364461538461	470.233	784.582	POS	4.02288e-05	5.03833e-05	0.786146	0.264128	0.192388	0.798455	-0.324717
2-Phenylacetamide	0.687550692307692	141.236	136.076	POS	2.5532e-05	3.15955e-05	1.32431	0.00327868	0.00675251	0.80809	-0.307412
N-oleoyl histidine	0.686734153846154	385.509	420.321	POS	6.45476e-06	8.50822e-07	1.39655	1.08244e-05	0.000237615	7.5865	2.92343
3-methyl-2-nitrophenyl acetate	0.683843923076923	28.832	218.042	POS	8.16699e-05	0.000189563	1.3937	0.00408697	0.00791782	0.430833	-1.2148
Methyl n-formylanthranilate	0.683106538461538	165.918	180.066	POS	8.68617e-06	3.61656e-06	0.703065	0.0913503	0.0867594	2.40178	1.2641
a-[1-(ethylamino)ethyl]-p-hydroxy-Benzyl alcohol	0.680506076923077	307.699	196.133	POS	1.32101e-06	7.17681e-06	1.39508	6.52937e-07	7.87419e-05	0.184067	-2.4417
Betaxolol	0.680282076923077	269.795	308.222	POS	3.18131e-05	1.68768e-05	1.37628	0.000343062	0.00150534	1.88503	0.914584
Nebivolol	0.679764153846154	252.537	406.186	POS	2.75599e-06	4.32751e-06	1.25679	0.0235011	0.0296547	0.636853	-0.650968
N-palmitoyl histidine	0.678535153846154	375.324	394.306	POS	5.96233e-06	8.975e-07	1.33384	0.101883	0.094503	6.64326	2.73189
2-Methylpropanal oxime	0.677513384615384	19.8103	88.0838	POS	1.27571e-05	1.63051e-05	0.352428	0.800377	0.396632	0.7824	-0.354022
PE(18:1(9Z)/18:0)[U]	0.675653307692308	450.769	746.568	POS	3.88145e-05	3.81779e-05	0.299044	0.970754	0.443608	1.01667	0.0238573
Homocarnosine	0.674165076923077	142.28	241.129	POS	8.97895e-07	3.49906e-06	0.813577	0.00619886	0.0107438	0.256611	-1.96235
Nefiracetam	0.673537923076923	248.128	247.144	POS	1.66662e-05	3.09445e-05	1.39151	6.8677e-05	0.000587568	0.538582	-0.892761
Eicosanoyl-EA	0.673420153846154	397.882	356.352	POS	3.60473e-05	3.0845e-05	0.92812	0.146534	0.125476	1.16866	0.224855
Bestatin	0.670961615384615	240.568	307.167	NEG	5.53553e-06	1.3016e-05	1.32637	0.00261166	0.00577565	0.425288	-1.23349
Mevalonic acid	0.670065615384615	545.121	149.082	POS	0.000160838	7.58588e-05	0.667063	0.143723	0.123634	2.12023	1.08422
Di-n-butyl phthalate	0.669517	313.629	277.145	NEG	3.4978e-06	3.4876e-06	0.0602754	0.926144	0.43203	1.00293	0.00421607
1-Pyrroline-2-carboxylic acid	0.667424538461538	59.0648	114.055	POS	5.95626e-05	7.37573e-05	0.598866	0.681106	0.358729	0.807549	-0.308379
Valyl-Valine	0.666685230769231	142.33	217.155	POS	0.000108728	0.000180169	1.39686	2.91468e-06	0.000135861	0.603477	-0.728628
Oxypurinol	0.665580153846154	44.4674	151.026	NEG	2.23907e-06	2.57884e-06	0.57036	0.779652	0.39037	0.868245	-0.203826
Tyrosyl-Valine	0.664409076923077	192.888	281.149	POS	1.04031e-05	1.82895e-05	1.38697	0.00650269	0.0111395	0.568802	-0.814001
5-cis Carbaprostacyclin	0.664266230769231	484.874	349.236	NEG	3.13675e-05	1.76259e-05	1.36015	0.00161529	0.00412937	1.77962	0.831572
15(R)-HEDE	0.663614230769231	450.576	323.259	NEG	6.0549e-06	6.92292e-06	0.529052	0.619919	0.337375	0.874616	-0.193279
5,8,11-Eicosatriynoic Acid	0.661889538461538	466.414	299.202	NEG	5.42332e-06	5.11738e-06	0.341859	0.738115	0.377422	1.05979	0.0837722
7-Oxo-11-dodecenoic acid	0.661066230769231	303.975	213.148	POS	0.00011878	6.72579e-05	1.39103	3.0458e-05	0.00038714	1.76604	0.820519
N6-Methyl-2'-deoxyadenosine	0.660587307692308	34.2724	266.123	POS	0.000377302	0.000581076	1.39278	6.1101e-05	0.000554041	0.649316	-0.623007
Prednisolone	0.658152538461538	92.4313	181.105	POS	3.23447e-05	4.50007e-06	1.38851	1.44946e-06	0.000106362	7.18761	2.84551
Xanthurenic acid	0.657717461538461	202.501	204.03	NEG	4.17241e-06	3.80785e-06	0.658778	0.347368	0.233213	1.09574	0.131903
butyl 2E,4E-hexadienoate	0.657098153846154	292.265	169.122	POS	1.03279e-05	5.16326e-06	1.39012	2.25507e-05	0.000338864	2.00027	1.0002
Indole-3-acetate	0.656109615384615	231.121	174.056	NEG	2.05137e-05	5.96886e-06	1.38879	0.00795108	0.0129336	3.43678	1.78106
4-Hydroxy-4-methyl-2-pentanone	0.655554230769231	176.516	115.077	NEG	1.07344e-05	8.23613e-06	1.35372	0.00182541	0.004495	1.30333	0.382205
HYDROCOTARNINE	0.654626538461538	330.202	222.112	POS	5.52986e-06	3.76578e-05	1.39593	0.0025553	0.00569149	0.146845	-2.76764
Leptomycin B	0.653549307692308	293.939	541.348	POS	1.54245e-05	1.74628e-05	1.12629	0.0531957	0.0565201	0.883276	-0.179063
EXALAMIDE	0.652419230769231	185.364	222.149	POS	1.99644e-05	1.74261e-05	1.17888	0.0358748	0.0413109	1.14566	0.196183
Valproic Acid	0.650569	232.248	143.108	NEG	1.02725e-05	1.08264e-05	0.586587	0.434207	0.269596	0.948839	-0.0757654
Melanin	0.649336615384615	57.1699	319.071	POS	7.55992e-05	9.62594e-05	1.00391	0.00256892	0.0043191	0.78537	-0.178519
Isoproterenol	0.649029615384615	188.113	210.114	NEG	1.637e-06	3.72362e-06	1.38257	9.65647e-05	0.000710818	0.439627	-1.18565
3-Methoxy-8,9-methylenedioxy-3,4-dihydrophenanthridine	0.648823076923077	273.714	256.097	POS	1.79111e-05	4.03663e-05	1.39549	3.8204e-06	0.000149357	0.443713	-1.1723
15-keto Iloprost	0.646330846153846	205.294	357.203	NEG	4.21079e-06	8.94148e-06	1.32344	0.00116674	0.00330653	0.470928	-1.08642
Mycosporine	0.645395769230769	44.2134	262.128	POS	0.00092062	0.00129719	1.39638	3.49615e-06	0.000144796	0.709704	-0.494712
1-Hydroxybenzotriazole	0.644303153846154	599.601	134.036	NEG	0.000130282	0.000125488	0.0216352	0.883866	0.420603	1.0382	0.0540809
4-Methylimidazole	0.641701846153846	452.524	83.0603	POS	0.000193223	0.000330125	0.791099	0.222177	0.169591	0.585302	-0.772747
Succinylmonocholine	0.641221076923077	219.638	204.123	POS	0.000138147	6.87626e-05	1.36072	0.0225823	0.0287261	2.00904	1.00651
Nicotinate D-ribonucleoside	0.640254076923077	40.3998	256.081	POS	8.36385e-05	1.53359e-05	1.1063	0.159872	0.133991	5.45378	2.44726
Flurbiprofen	0.639487384615385	29.2983	279.053	NEG	3.82276e-06	3.40632e-06	0.725125	0.300608	0.211073	1.12225	0.166399
Methoprene acid	0.638669	316.628	267.197	NEG	2.16385e-06	9.06377e-07	1.36597	0.00190527	0.00463388	2.38736	1.25542
Pyrimidinol	0.638668153846154	178.596	153.102	POS	0.000160084	6.46254e-05	1.39732	3.94651e-06	0.000150996	2.4771	1.30865
Thiabendazole	0.638361153846154	174.473	202.044	POS	0.000124825	0.000110012	1.34367	0.00274632	0.00597619	1.13465	0.182245
C-2 Ceramide	0.637675769230769	400.713	340.286	NEG	4.68541e-06	2.11377e-06	1.39138	0.00118862	0.00334937	2.21662	1.14836
Pinacidil	0.637605846153846	222.295	244.156	NEG	2.08399e-05	4.30215e-06	1.39858	0.000968894	0.00291537	4.84406	2.27622
(E)-2-Butenyl-4-methyl-threonine	0.634797923076923	132.875	188.128	POS	5.77555e-05	5.33164e-05	0.046118	0.837496	0.40753	1.08326	0.115377
Alanyl-Isoleucine	0.634609923076923	130.64	203.139	POS	7.96946e-05	0.00013796	1.38847	7.48198e-05	0.000615555	0.577667	-0.791691
Valaciclovir	0.634127	162.254	323.146	NEG	8.37944e-07	1.5405e-06	0.96938	0.0502168	0.0539713	0.543944	-0.87847
3-(4-HYDROXYPHENYL)LACTATE	0.632818846153846	57.2368	181.051	NEG	3.78774e-06	6.16281e-06	0.640914	0.337352	0.228635	0.614613	-0.70225
Sorbitol	0.629015	504.887	181.072	NEG	8.78409e-06	1.2662e-05	0.620002	0.573577	0.320467	0.693735	-0.527544
Isoschaftoside	0.628057846153846	199.066	563.142	NEG	4.6117e-05	3.73231e-05	1.37208	0.000522978	0.00196192	1.23561	0.305229
Tetrahydrofuran	0.627903615384615	69.6813	73.0648	POS	0.00011718	0.000132522	0.847614	0.194448	0.15447	0.884225	-0.177515
Met-Asn-OH	0.626208461538462	215.099	370.068	NEG	5.77602e-05	8.42858e-05	1.39458	2.11827e-05	0.000328669	0.68529	-0.545214
11Z-hexadecenoic acid	0.625808769230769	429.308	255.232	POS	8.88429e-06	8.1707e-06	1.05663	0.0840607	0.0813041	1.08734	0.120798
Mesaconic acid	0.625340769230769	56.6476	129.02	NEG	3.87158e-06	4.79089e-06	1.00031	0.12471	0.110717	0.808114	-0.30737
Aldosine	0.624993461538461	203.214	255.134	POS	1.98741e-05	3.1892e-05	1.38346	0.000168917	0.00097935	0.623167	-0.68231
MEDICA 16	0.624936615384615	455.765	343.284	POS	7.61895e-06	8.58879e-06	0.491839	0.66372	0.352803	0.887081	-0.172861
1-(3-(Trifluoromethyl)phenyl)piperazine	0.624754461538461	197.714	231.113	POS	0.00161022	0.00149697	1.11204	0.0610465	0.0631253	1.07566	0.105216
L-prolyl-L-phenylalanine	0.624051153846154	197.03	263.139	POS	0.000177045	9.88098e-05	1.38898	3.87477e-05	0.000438427	1.79178	0.841391
5,6-Dihydroxy-3-methyl-2-oxo-1,2,5,6-tetrahydroquinoline	0.620381461538462	185.248	194.081	POS	8.96753e-06	1.52947e-05	1.31601	0.00696442	0.0117254	0.586318	-0.770245
Proline-hydroxyproline	0.620048076923077	152.58	227.104	NEG	1.86017e-05	3.87903e-05	1.39635	3.20756e-06	0.000140287	0.479545	-1.06026
Isoacoramone	0.619759076923077	322.477	225.112	POS	6.11823e-06	3.97617e-06	1.37761	0.000558488	0.0020445	1.53872	0.621734
Semilepidinoside A	0.619560384615385	164.528	337.139	POS	1.65746e-05	2.30843e-05	1.26565	0.00982613	0.0151892	0.718001	-0.477943
N-Acetyl-L-glutamic acid	0.619109307692308	71.7317	190.071	POS	1.77151e-05	8.64676e-06	1.39322	6.48705e-05	0.00057121	2.04876	1.03475
ribosylimidazoleacetic acid	0.618612230769231	76.7248	259.092	POS	0.000332584	0.000293402	1.39491	1.65896e-05	0.000292036	1.13354	0.180841
2-Deoxy-2,3-dehydro-N-acetylneuraminic acid	0.618397615384615	34.451	292.102	POS	0.000150188	0.000118663	1.36743	0.000575093	0.00208293	1.26567	0.339899
CB-25	0.617326846153846	410.789	402.302	NEG	1.94028e-05	6.72593e-06	1.3937	0.0042498	0.00814131	2.88477	1.52846
9-Hydroxyfluorene	0.616002461538462	379.103	183.08	POS	3.17027e-05	2.80845e-05	1.28236	0.00955305	0.0148637	1.12883	0.174833
GRAYANOTOXIN I	0.615357769230769	266.614	411.237	NEG	1.89446e-06	1.35486e-06	1.35014	0.00306491	0.00644656	1.39826	0.483637
Secobarbital	0.614925153846154	181.761	237.125	NEG	2.34623e-06	8.6699e-06	1.39485	2.74184e-06	0.000132965	0.270618	-1.88567
Zalcitabine	0.612946307692308	128.486	210.089	NEG	2.04214e-05	2.56119e-05	1.21028	0.0237096	0.0298634	0.797338	-0.326737
Dihomo-alpha-linolenic acid (20:3(n-3))	0.611646230769231	490.709	305.249	NEG	5.60214e-05	3.69096e-05	1.37788	0.000349239	0.001522	1.5178	0.601981
Melicopicine	0.611519846153846	260.222	330.133	POS	7.80699e-06	2.95721e-06	1.39002	6.36958e-05	0.000565967	2.63998	1.40053
PC(20:4(5Z,8Z,11Z,14Z)/16:0)[U]	0.611437307692308	423.653	782.566	POS	5.20742e-05	4.5462e-05	0.438372	0.766029	0.386184	1.14545	0.195908
Hydroxyprolyl-Isoleucine	0.611354923076923	187.118	245.15	POS	0.000150538	1.61157e-05	1.39899	0.000586865	0.00210969	9.34106	3.22359
2,2`,4,4`-Tetrahydroxybenzophenone	0.611239230769231	29.4047	245.043	NEG	6.43079e-05	7.76233e-05	1.175	0.0355807	0.0410407	0.82846	-0.271495
Phytyl phosphate	0.610044076923077	298.915	377.279	POS	2.644e-05	1.31019e-05	1.38112	0.000429088	0.00173217	2.01804	1.01295
N-omega-Acetylhistamine	0.609781384615385	599.519	154.097	POS	4.55281e-05	2.81016e-05	1.27048	0.00862737	0.0137555	1.62013	0.696105
Imiquimod	0.606609615384615	239.604	241.143	POS	5.10533e-06	4.47822e-06	1.10107	0.0649254	0.0662674	1.14003	0.189078
8-iso-16-cyclohexyl-tetranor Prostaglandin E2	0.605637692307692	355.429	377.231	NEG	1.00326e-05	6.63818e-06	1.34485	0.00171372	0.00429836	1.51135	0.59584
Annoglabasin F	0.604619461538462	408.486	379.245	POS	5.88923e-06	5.1588e-06	1.12235	0.062734	0.0645021	1.14159	0.191045
Valine	0.604233	56.0923	116.072	NEG	5.61407e-05	8.38833e-05	1.2994	0.00445341	0.00842716	0.669272	-0.579335
Enicoflavine	0.604098692307692	167.862	212.092	POS	1.48796e-05	2.10658e-05	1.38634	0.000124344	0.000818706	0.706339	-0.501567
2-Isopropyl-1,4-benzenediol	0.603281692307692	460.123	153.091	POS	3.10534e-06	6.07243e-06	1.04362	0.138138	0.119924	0.511383	-0.967522
Pandamarilactam 3x	0.602698923076923	272.69	236.128	POS	1.74837e-05	1.45751e-05	1.2129	0.0813096	0.0792171	1.19956	0.262507
N-Methylglutamic acid	0.602376615384615	34.7916	160.062	NEG	0.000104446	0.000108178	0.344576	0.679337	0.358131	0.965508	-0.0506392
threo-Syringoylglycerol	0.600332230769231	198.33	245.1	POS	2.08755e-05	3.79944e-05	1.39205	9.28006e-05	0.000695335	0.549436	-0.863977

## Sheet: WQ-BQ
MS2 name	MS2 score	rt	mz	platform	MEAN WQ	MEAN BQ	VIP	P-VALUE	Q-VALUE	FOLD CHANGE	LOG_FOLDCHANGE
N-Methyl-2-pyrrolidinone	0.999917153846154	148.107	100.076	POS	0.00019116	0.000381266	1.2377	0.0177615	0.0156482	0.501383	-0.996014
Isobutylamine	0.999867769230769	645.635	74.0964	POS	0.000348183	0.000322339	0.577385	0.390922	0.201777	1.08018	0.111267
Succinic acid	0.999828769230769	27.42	117.02	NEG	0.000116123	0.000225173	0.960236	0.0792738	0.0556272	0.515705	-0.955383
Proline	0.999783923076923	35.5393	116.071	POS	0.00656929	0.00887338	1.30155	0.000268955	0.000637576	0.740336	-0.433747
Niacin	0.999635	25.8559	124.041	POS	5.49085e-07	7.68289e-07	0.833563	0.7221	0.309998	0.714685	-0.48462
Methyl 2-furoate	0.999616538461538	174.657	127.039	POS	7.61284e-06	6.08745e-05	1.10611	0.0142655	0.0130725	0.125058	-2.99933
Leucine	0.999605692307692	92.8848	132.102	POS	0.0033159	0.00538321	1.29965	0.000363222	0.000791205	0.615971	-0.699066
Isoleucine	0.999599384615385	67.961	132.102	POS	0.00158323	0.00242732	1.31012	9.06197e-05	0.000306152	0.652256	-0.616489
Indoleamine	0.999428846153846	171.972	133.076	POS	5.763e-05	3.84337e-05	1.31203	1.20564e-05	9.38898e-05	1.49946	0.584446
Benzoic acid	0.999390615384615	210.683	121.03	NEG	5.21598e-05	0.000151592	1.31641	4.8004e-07	2.45975e-05	0.344081	-1.53918
TYRAMINE	0.999369461538462	84.9773	138.091	POS	2.24278e-05	2.02383e-05	0.517258	0.433276	0.21703	1.10819	0.1482
Acetone oxime	0.999348230769231	31.7942	74.06	POS	6.42651e-05	7.88305e-05	1.02403	0.0591174	0.0431747	0.815231	-0.294719
Isobutyronitrile	0.999334692307692	35.7446	70.0652	POS	0.000205008	0.000298429	1.29477	0.0108012	0.0104173	0.686958	-0.541707
PC(22:2(13Z,16Z)/12:0)	0.999317076923077	425.939	758.567	POS	9.64998e-05	6.30008e-05	0.665857	0.287149	0.160164	1.53172	0.615156
PC(22:1(11Z)/12:0)	0.999287769230769	486.541	760.583	POS	0.000581125	0.000857402	0.948322	0.0942689	0.0645987	0.677774	-0.561123
Acetone cyanohydrin	0.999130230769231	128.188	86.06	POS	5.58842e-05	3.5503e-05	1.04559	0.169565	0.105813	1.57407	0.654499
NICOTINYL	0.999073461538462	57.0708	110.06	POS	2.97454e-05	6.8078e-05	1.30672	0.000121482	0.000370106	0.436931	-1.19452
Hydroxyphenethylamine	0.999038538461538	104.239	138.091	POS	2.73541e-05	2.86915e-05	0.239867	0.69319	0.301326	0.953385	-0.0688692
Phenylalanine	0.999019230769231	223.538	166.086	POS	3.01037e-05	4.85374e-05	1.28353	0.00168931	0.00246397	0.620217	-0.689155
PC(20:1(11Z)/12:0)	0.998997153846154	378.849	732.552	POS	7.93188e-06	9.75841e-06	0.378024	0.796203	0.331272	0.812825	-0.298984
2-amino-m-cresol	0.998988461538461	645.137	124.076	POS	4.16109e-05	3.90468e-05	0.00856572	0.932781	0.367229	1.06567	0.0917587
17-Octadecynoic Acid	0.998955846153846	472.916	279.233	NEG	0.0822387	0.065531	1.2959	0.000399625	0.000847374	1.25496	0.32764
PC(18:0/14:0)	0.998928384615384	450.797	734.566	POS	3.50354e-05	3.17109e-05	0.547462	0.857902	0.348009	1.10484	0.143838
OXYQUINOLINE	0.998853923076923	197.732	146.06	POS	1.32474e-05	9.37236e-06	1.28357	0.000915367	0.00156097	1.41346	0.499229
4-formyl Indole	0.998840384615385	157.62	144.046	NEG	2.51527e-05	6.08037e-06	1.3169	8.72279e-07	2.98515e-05	4.13671	2.04848
Pyrrolidine	0.998819692307692	191.587	72.0808	POS	0.000122747	0.000101617	0.546968	0.423352	0.213537	1.20794	0.272546
N-palmitoyl isoleucine	0.998811923076923	520.636	370.331	POS	1.33638e-05	3.97386e-06	1.31321	3.54483e-05	0.000170631	3.36292	1.74971
Norleucine	0.998784769230769	34.3079	130.088	NEG	1.32471e-05	2.85852e-05	1.25973	0.00133603	0.00206835	0.463424	-1.10959
CITRATE	0.998726230769231	44.9755	191.02	NEG	3.17789e-05	1.61055e-05	1.2655	0.0317223	0.0254324	1.97317	0.980518
m-Aminophenol	0.998696	40.153	110.06	POS	3.84048e-05	4.07841e-06	1.00146	0.0354626	0.0279165	9.41661	3.23521
Isonicotinic acid	0.998679153846154	45.0064	124.039	POS	0.00104163	0.00052986	1.27087	0.000904487	0.00154724	1.96586	0.97516
2-Methyl-3-(2-methylpropyl)pyrazine	0.998648076923077	166.095	151.123	POS	0.000446678	9.40457e-05	1.31703	0.000746934	0.00133877	4.74958	2.2478
1-hexylamine	0.998636538461538	644.686	102.128	POS	0.000286348	0.000186431	0.592408	0.395965	0.203642	1.53594	0.619125
Choline	0.998529230769231	30.8094	104.107	POS	0.00370328	0.00476523	1.26587	0.00204853	0.00284945	0.777146	-0.363742
Norharman	0.998486615384615	191.829	169.076	POS	9.61882e-06	1.4156e-05	1.28486	0.00162214	0.00239142	0.679488	-0.557479
Adenine	0.998423076923077	36.8779	136.062	POS	0.000435988	0.000439137	0.203469	0.785417	0.328257	0.99283	-0.0103809
Dulcitol	0.998390461538461	211.091	183.092	POS	0.000280449	0.000315516	1.0566	0.0532417	0.0394509	0.888857	-0.169977
D-Glu	0.998377307692307	28.4119	146.046	NEG	0.000845832	0.000556924	1.31207	1.30201e-05	9.74965e-05	1.51876	0.60289
Fasoracetam	0.998362923076923	59.5457	197.129	POS	8.08349e-05	8.10781e-05	0.0523736	0.926624	0.365691	0.997	-0.00433403
Picolinic acid	0.998351153846154	56.0951	124.039	POS	0.000263758	0.000163365	1.30027	0.000364327	0.000792924	1.61453	0.691112
4-HYDROXYBENZOATE	0.998346846153846	159.841	137.025	NEG	1.28514e-05	6.97944e-06	1.28856	0.00166869	0.00244186	1.84133	0.880748
5-AMINOPENTANOATE	0.998342153846154	32.7882	118.086	POS	0.0226696	0.022924	0.115192	0.878817	0.353494	0.988903	-0.0160994
PC(22:1(11Z)/14:1(9Z))	0.998294384615385	486.811	786.598	POS	0.000208725	0.000182774	0.5527	0.805116	0.333742	1.14198	0.191538
Uracil	0.998205076923077	61.0265	113.035	POS	0.000125616	0.000122339	0.201475	0.863549	0.349499	1.02678	0.038127
2-Hydroxy-4-methylpentanoic acid	0.998146307692308	94.4937	131.072	NEG	0.00010011	0.000180647	1.31485	7.91659e-06	7.56605e-05	0.554172	-0.851595
p-Lactophenetide	0.998136846153846	141.237	210.113	POS	3.03303e-06	6.43904e-06	1.26305	0.00729244	0.00762501	0.471038	-1.08609
Stearidonic Acid	0.998093615384615	286.687	277.216	POS	8.13869e-06	4.83987e-06	0.603758	0.292396	0.162428	1.68159	0.749828
Phenazone	0.998087615384615	165.021	189.102	POS	6.11132e-06	4.29538e-05	1.31658	1.87852e-06	3.978e-05	0.142276	-2.81323
PC(20:1(11Z)/13:0)	0.998040769230769	487.657	746.568	POS	4.35397e-05	2.01219e-05	0.636305	0.12517	0.0823624	2.1638	1.11357
Anthranilic acid	0.998001153846154	223.59	138.055	POS	2.80259e-05	3.28085e-06	1.31466	2.93755e-06	4.74429e-05	8.54227	3.09462
beta-Sitostenone	0.997920076923077	497.755	413.377	POS	7.81062e-05	3.79293e-05	0.419047	0.382794	0.198743	2.05925	1.04212
3alpha,4,5,7alpha-Tetrahydro-5-hydroxy-1H-isoindole-1,3(2H)-dione	0.997878923076923	44.3741	168.066	POS	6.49003e-05	0.000353854	1.31694	1.74373e-07	1.7002e-05	0.18341	-2.44686
2-Methoxymethcathinone	0.997874538461538	332.923	194.118	POS	1.55717e-06	3.17047e-05	1.31559	0.0016309	0.00240097	0.0491149	-4.3477
Palmitoleic acid	0.997836	455.578	253.217	NEG	0.00156363	0.000736005	1.3168	1.57918e-06	3.7149e-05	2.12448	1.08711
(+)-3-Carene	0.997812	20.621	137.133	POS	7.94584e-05	7.31657e-05	0.999455	0.0833133	0.058077	1.08601	0.119034
4-Phenylpyridine	0.997682076923077	197.72	156.081	POS	5.84409e-06	4.7581e-06	1.21961	0.00951763	0.00940084	1.22824	0.296591
2-Phenylethylamine	0.997570384615385	164.241	122.096	POS	1.66273e-05	2.70691e-05	1.28255	0.00190875	0.00269908	0.614253	-0.703096
3-Hydroxypyridine	0.997525307692308	136.73	94.03	NEG	2.97859e-05	0.000109567	1.31503	1.7572e-06	3.87796e-05	0.271852	-1.87911
Coniine	0.997484230769231	613.004	128.143	POS	1.81378e-05	3.4283e-05	0.681246	0.420581	0.212554	0.52906	-0.918498
N-Methyldioctylamine	0.997479615384615	416.879	256.3	POS	4.21459e-05	3.5899e-05	1.19736	0.0135431	0.0125328	1.17401	0.23145
Hypoxanthine	0.997390230769231	60.0364	135.031	NEG	2.26524e-05	1.47861e-05	1.29949	0.00375067	0.00454189	1.53201	0.615422
Xanthine	0.997383076923077	58.8867	151.026	NEG	5.2552e-05	0.000115914	0.888485	0.175941	0.108983	0.453371	-1.14123
7-Hydroxy-2-acetamidofluorene	0.997347153846154	153.461	240.098	POS	1.85101e-06	4.2672e-06	0.100387	0.360508	0.190239	0.433777	-1.20497
Pilocarpine	0.997327	148.601	209.128	POS	4.16645e-05	4.21364e-05	0.121416	0.838641	0.342874	0.9888	-0.0162491
3,6-Dihydronicotinic acid	0.997293076923077	40.6003	126.055	POS	7.48176e-05	0.000230054	1.1647	0.00486575	0.00556392	0.325217	-1.62052
2-Hydroxypyridine	0.997279461538462	36.7373	96.0444	POS	8.78861e-05	0.000321746	1.31584	2.94423e-06	4.74933e-05	0.273154	-1.87221
Pinolenic Acid	0.997262538461538	440.294	277.217	NEG	0.00622736	0.00373818	1.3167	1.16194e-06	3.28427e-05	1.66588	0.736286
Oleic Acid ethyl ester	0.997246538461538	557.908	309.28	NEG	0.000524521	0.00034061	1.29703	0.000688493	0.00125965	1.53995	0.622879
2,4-dichloro-N-propylbenzamide	0.997171384615385	172.403	230.013	NEG	6.21899e-05	2.29874e-05	1.31359	0.00346927	0.00427736	2.70539	1.43583
5-Hydroxyindoleacetic acid	0.997136692307692	227.939	192.066	POS	2.26197e-06	4.01088e-06	1.29219	0.000217975	0.000551546	0.563959	-0.826338
p-Aminosalicylic acid methyl ester	0.997033923076923	57.0708	168.066	POS	3.18934e-05	0.000109383	1.31351	1.71352e-05	0.000112108	0.291575	-1.77806
4-Guanidinobutyric acid	0.997003461538461	56.0736	146.092	POS	7.93815e-05	0.000178891	1.31255	3.58117e-05	0.000171716	0.443741	-1.17221
Indole-3-carboxaldehyde	0.997003076923077	249.71	146.06	POS	2.863e-05	1.1352e-05	1.31615	1.83232e-06	3.94088e-05	2.52203	1.33459
indole	0.996990230769231	173.859	118.065	POS	7.21102e-05	4.92814e-05	1.29731	0.000458159	0.00093708	1.46323	0.549161
Glycine	0.996855384615385	30.7294	76.0393	POS	4.80984e-05	4.79107e-05	0.0790319	0.982959	0.379487	1.00392	0.00564006
capsidiol	0.996776461538462	442.136	219.174	POS	1.07753e-05	1.57958e-05	0.585383	0.449814	0.222743	0.682158	-0.551821
Flindersine	0.996772538461538	256.022	228.102	POS	5.04395e-06	6.3252e-06	1.17422	0.0205813	0.017669	0.797438	-0.326556
2-Methylbutyric acid	0.996728538461538	81.172	101.061	NEG	0.000172619	0.00014171	0.623375	0.337326	0.181091	1.21811	0.284648
Cyclo(L-Phe-L-Pro)	0.996668692307692	232.238	245.128	POS	0.000269571	0.000671868	1.31406	6.09056e-06	6.66053e-05	0.401226	-1.31751
3-Hydroxy-N-glycyl-2,6-xylidine	0.996665307692308	169.428	195.113	POS	5.47496e-05	0.000150357	1.31399	9.24915e-06	8.16612e-05	0.364131	-1.45747
Sphinganine	0.996664692307692	358.645	302.305	POS	0.000121692	0.000189569	1.30468	0.000287657	0.000668911	0.641939	-0.639492
Piperidine	0.996615923076923	134.345	86.0964	POS	4.88028e-05	7.25472e-05	0.467975	0.651111	0.288309	0.672705	-0.571955
Glycolic acid	0.996604769230769	716.335	75.0088	NEG	9.74074e-06	1.00363e-05	0.00227834	0.968797	0.376076	0.97055	-0.0431261
L-Homotyrosine	0.996581846153846	157.198	196.097	POS	6.60368e-05	0.000263514	1.31539	1.27302e-05	9.64074e-05	0.250601	-1.99654
17-phenyl trinor Prostaglandin F2alpha-d4	0.996581692307692	487.046	391.244	NEG	4.54085e-06	4.94833e-06	1.14474	0.0229835	0.0193529	0.917653	-0.123979
Acetaminophen	0.996567307692308	203.236	150.056	NEG	1.16513e-05	1.16468e-05	0.0637826	0.997263	0.382895	1.00038	0.000552565
Didesmethylpheniramine	0.996522307692308	338.284	213.138	POS	1.14557e-05	9.63723e-07	1.31591	0.00178518	0.00256548	11.8869	3.5713
PC(16:0/14:0)	0.996380153846154	450.565	706.537	POS	1.50993e-05	3.05653e-05	0.0333431	0.510522	0.242832	0.494	-1.01742
QUIPAZINE	0.996368230769231	242.736	214.134	POS	1.85089e-06	8.67793e-06	1.31464	1.22908e-06	3.33935e-05	0.213287	-2.22913
3-amino-octanoic acid	0.996322769230769	45.361	160.133	POS	0.000121799	0.000105201	1.26303	0.00223586	0.00304874	1.15777	0.211348
Kanzonol K	0.996319461538462	377.968	437.193	POS	0.000227797	0.000286722	1.21289	0.00990983	0.0097116	0.794487	-0.331904
2'-Deoxyadenosine	0.996271384615384	134.062	252.109	POS	1.25913e-05	3.12553e-05	1.31308	2.72568e-05	0.000145652	0.402851	-1.31168
Tryptophan	0.996236615384615	161.011	205.097	POS	8.36469e-06	1.17384e-05	1.28841	0.000399664	0.000847432	0.712589	-0.488858
Palmitic acid	0.996225461538461	498.13	255.233	NEG	0.0556652	0.042507	1.28914	0.000780284	0.00138428	1.30956	0.389077
Eicosapentaenoic Acid	0.996121923076923	476.764	301.217	NEG	8.55242e-05	4.05804e-05	1.1446	0.0313867	0.0252078	2.10752	1.07555
6-Dimethylaminopurine	0.996097076923077	142.862	164.093	POS	3.72156e-05	1.17426e-05	1.31511	1.35423e-05	9.93982e-05	3.16929	1.66416
2-Pyrrolidinone	0.996058230769231	142.24	86.0681	POS	9.34656e-07	1.4604e-07	1.0134	0.00781012	0.00804873	6.40002	2.67808
PGA1	0.996042846153846	378.459	337.234	POS	8.472e-05	3.07103e-05	1.3102	0.00702329	0.00740476	2.75868	1.46398
Lauric acid	0.995997538461538	374.261	199.171	NEG	8.26227e-05	6.9913e-05	1.124	0.0279259	0.0228444	1.18179	0.240977
Stavudine	0.995873	157.2	223.073	NEG	3.54253e-06	1.07228e-05	1.31479	0.0022126	0.00302442	0.330375	-1.59782
Anhalamine	0.995811384615384	183.29	210.113	POS	0.000196505	0.000716416	1.3171	6.50273e-07	2.69277e-05	0.274289	-1.86623
Nervonyl carnitine	0.995730461538461	570.155	102.128	POS	8.07812e-05	3.80416e-05	0.444593	0.484146	0.234261	2.12349	1.08644
Arginine	0.995662	29.822	175.119	POS	0.000192878	0.000944157	1.31555	0.00259547	0.00341861	0.204286	-2.29134
Anofinic acid	0.995615076923077	451.301	205.086	POS	1.07679e-05	1.01128e-05	0.584146	0.376859	0.196505	1.06478	0.0905555
Hexylamine	0.995583538461538	443.721	102.128	POS	6.55708e-05	6.36559e-05	0.00179817	0.968593	0.376026	1.03008	0.0427588
ACETANILIDE	0.995447230769231	66.2126	136.076	POS	0.000404632	0.000570438	1.30346	0.000132034	0.000391004	0.709335	-0.495461
13,14-Dihydro-15-keto-PGE2	0.995393769230769	328.495	353.229	POS	1.59726e-05	1.19698e-05	1.19837	0.0171676	0.01522	1.33441	0.416197
3,4-Dihydroxyphenyl ethanol	0.995377461538461	167.697	153.056	NEG	3.23481e-06	3.77283e-06	0.894667	0.140349	0.0906625	0.857395	-0.221968
9,12-Octadecadiynoic Acid	0.995369692307692	416.945	277.216	POS	1.27895e-05	8.85922e-06	1.28614	0.000491999	0.000987144	1.44364	0.529709
Desmethyl-betahistine(2-(2-aminoethyl)pyridine)	0.995340538461538	197.831	123.092	POS	0.000187951	2.83179e-05	1.31706	0.000431906	0.000897182	6.6372	2.73057
1-naphthylamine	0.995155923076923	257.834	144.081	POS	1.8794e-05	8.9238e-06	1.31223	6.56534e-06	6.90883e-05	2.10605	1.07454
N-Methyl-a-aminoisobutyric acid	0.995086538461538	36.7895	116.072	NEG	0.000556467	0.00114083	1.31062	2.67196e-05	0.00014401	0.487773	-1.03572
2-Methyl-3-propylpyrazine	0.995031230769231	190.944	137.107	POS	0.000591091	4.80646e-05	1.31746	8.30669e-05	0.000289856	12.2979	3.62033
Paramethadione	0.995012923076923	129.127	158.081	POS	9.63567e-06	1.27654e-05	1.16805	0.0793625	0.0556813	0.754828	-0.40578
Stearic acid	0.994828	551.402	283.264	NEG	0.00123326	0.00160564	0.574491	0.608331	0.274567	0.768081	-0.380671
Arachidic Acid	0.994746846153846	627.515	311.296	NEG	6.14347e-05	7.76667e-05	0.563863	0.638539	0.284325	0.791005	-0.338242
1H-Benzotriazole	0.994741692307692	635.21	120.056	POS	0.000104983	0.000138075	0.381558	0.657901	0.290442	0.760334	-0.395294
Pentadecanoic acid	0.994720461538461	465.469	241.217	NEG	0.0013033	0.000800261	1.31513	2.87844e-06	4.69915e-05	1.62859	0.703621
Guanosine	0.994710230769231	134.474	284.099	POS	2.62702e-05	4.20674e-05	1.29833	0.000357128	0.000781678	0.624479	-0.679275
Buddledin A	0.994421846153846	355.441	277.179	POS	1.10576e-05	1.07427e-05	0.0535411	0.90237	0.359561	1.02932	0.0416921
Clavepictine B	0.994380384615384	430.579	306.279	POS	0.000130396	6.10339e-05	1.31196	5.98125e-05	0.000235063	2.13645	1.09521
1H-Indole-4-acetic acid, 2,3-dihydro-2-oxo-	0.994370076923077	253.13	192.066	POS	2.58188e-06	7.34695e-06	1.30935	3.46473e-05	0.000168211	0.351423	-1.50872
alpha-Aminopropionitrile	0.994259846153846	644.23	71.0604	POS	5.85937e-05	4.94499e-05	0.855084	0.176925	0.109468	1.18491	0.244777
Indole-3-carboxyaldehyde	0.994204923076923	173.403	146.06	POS	5.4682e-05	2.13062e-05	1.31521	4.78061e-06	5.9082e-05	2.56648	1.35979
5(Z),14(Z)-Eicosadienoic Acid	0.994193461538461	520.508	307.264	NEG	0.000218903	0.000233741	0.548272	0.904799	0.36018	0.936521	-0.094617
Trigonelline	0.994141769230769	35.2537	138.055	POS	0.000389798	0.000252048	1.30366	0.000332906	0.000743292	1.54652	0.62903
ALPHA,BETA-TREHALOSE	0.994136230769231	33.7814	365.105	POS	5.15548e-05	4.34799e-05	0.981154	0.0888614	0.0614049	1.18572	0.245758
2,4-dimethylphenylformamid	0.993996076923077	141.762	150.091	POS	2.93976e-05	0.0001232	1.31673	5.03488e-08	1.14178e-05	0.238617	-2.06723
Aprobarbital	0.993993846153846	215.719	211.108	POS	8.22809e-05	6.09824e-06	0.784179	0.19405	0.117738	13.4925	3.75409
7-Methyladenine	0.993958692307692	159.288	148.063	NEG	7.20678e-06	3.27083e-06	1.31471	5.38366e-06	6.25253e-05	2.20335	1.1397
Tyrosine	0.993896923076923	66.213	182.081	POS	0.000989277	0.00140696	1.30132	0.000155059	0.000434611	0.703129	-0.508138
PE(16:0/0:0)	0.993536307692308	415.863	454.293	POS	7.11741e-06	2.08396e-06	1.30176	9.76333e-05	0.000321213	3.41533	1.77203
13-HpOTrE	0.993528846153846	278.558	293.211	POS	7.52725e-06	3.5351e-06	1.31108	0.000104745	0.000336528	2.12929	1.09037
N-Methacrylylglycine methyl ester	0.993434384615384	155.766	158.081	POS	0.000193488	0.00010585	1.31109	7.19956e-05	0.000264366	1.82795	0.870228
3-Indoleacetic acid	0.993374461538461	228.294	176.071	POS	5.67687e-06	7.45326e-06	1.26668	0.00227407	0.00308886	0.761663	-0.392776
PC(22:4(7Z,10Z,13Z,16Z)/14:0)	0.993364153846154	468.684	782.566	POS	9.24087e-05	0.000129983	0.490612	0.564694	0.260334	0.710929	-0.492222
Trimethylamine N-oxide	0.993273769230769	32.7882	76.0757	POS	0.00208432	0.00174181	1.23779	0.00588373	0.00644642	1.19664	0.25899
9Z,12Z,15Z-Octadecatrienal	0.993191153846154	479.157	263.237	POS	9.24538e-05	5.43702e-05	0.998691	0.0735161	0.0521092	1.70045	0.765917
alpha-CYANO-3-HYDROXYCINNAMIC ACID	0.993170076923077	157.875	188.036	NEG	5.64548e-05	1.37843e-05	1.31722	1.43848e-07	1.56686e-05	4.09558	2.03407
Styrene oxide	0.993094307692308	164.029	121.076	POS	1.90376e-05	1.56586e-05	1.23786	0.00450494	0.00524178	1.21579	0.281898
4-Pyridoxic acid	0.993062076923077	131.469	182.046	NEG	2.9641e-06	6.08698e-06	1.3173	1.16159e-07	1.44501e-05	0.486958	-1.03813
NEPSILON,NEPSILON,NEPSILON-TRIMETHYLLYSINE	0.992897692307692	28.832	189.16	POS	6.60239e-05	5.48726e-05	1.17734	0.0145013	0.0132465	1.20322	0.266903
(R)-2-Nitro-p-mentha-1,5-diene	0.992757	215.76	182.118	POS	2.58054e-06	5.93043e-06	1.14763	0.0379998	0.029606	0.435135	-1.20046
L-Tyrosine methyl ester	0.992754615384615	191.385	196.097	POS	2.20476e-05	1.47806e-05	0.612084	0.410831	0.209061	1.49167	0.576924
3-O-Methyl-L-DOPA	0.992661538461538	127.253	210.078	NEG	9.10309e-06	8.74842e-06	0.446073	0.972217	0.376903	1.04054	0.0573334
Aspartic acid	0.992490384615385	181.655	134.045	POS	1.74869e-06	2.88972e-06	1.2725	0.00129311	0.00201819	0.605143	-0.724653
alpha-Cubebene	0.992454692307692	436.048	205.195	POS	7.21741e-06	2.49649e-07	1.31432	1.77e-06	3.88891e-05	28.9102	4.85351
Anandamide (20:5, n-3)	0.992373538461538	462.935	346.271	POS	1.16694e-05	3.15285e-06	1.28771	0.000171665	0.000466261	3.70123	1.888
Histidine	0.992272846153846	29.3259	156.077	POS	0.000218005	0.000113423	1.31327	1.92198e-05	0.000119292	1.92205	0.942647
Prostaglandin I2	0.992238	304.389	353.229	POS	0.000187694	0.00014561	1.24752	0.00535191	0.00598578	1.28901	0.366269
4-Acetyl-2-methylpyridine	0.992206923076923	206.599	136.076	POS	5.37216e-05	6.03755e-05	0.824353	0.189005	0.115336	0.889791	-0.168462
5,6-Dimethylbenzimidazole	0.992134153846154	162.01	147.092	POS	1.09567e-05	2.37094e-05	1.31576	4.14522e-06	5.5284e-05	0.462124	-1.11365
DL-beta-Leucine	0.992104692307692	127.521	130.088	NEG	1.98337e-05	0.000118357	1.30716	3.43649e-06	5.09786e-05	0.167576	-2.57711
beta-PHENYL-gamma-Aminobutyric Acid	0.991979153846154	141.334	180.102	POS	8.78298e-06	3.56077e-05	1.31559	1.22629e-05	9.46762e-05	0.24666	-2.01941
delta2-trans-Hexadecenoic Acid	0.991956923076923	438.619	253.217	NEG	1.54855e-05	6.96035e-06	1.31508	1.56242e-05	0.000106947	2.22482	1.15369
N-Acetyltryptophan	0.991896461538461	231.315	247.108	POS	3.49491e-05	3.86246e-06	1.29347	0.0576336	0.0422415	9.04841	3.17766
trans-2-Phenylcyclopropanecarboxylic acid	0.991868153846154	92.5125	163.075	POS	1.06294e-05	4.45657e-06	1.02167	0.0435667	0.0332087	2.3851	1.25405
Ozagrel	0.991771538461538	177.988	229.097	POS	3.79215e-06	2.86463e-05	0.922265	0.162639	0.102315	0.132378	-2.91726
Ethephon	0.991435230769231	650.078	144.982	POS	0.000151533	0.000252495	0.794101	0.172413	0.107234	0.600142	-0.736623
6,10,14-Trimethyl-5,9,13-pentadecatrien-2-one	0.991412384615385	507.247	263.237	POS	1.18248e-05	1.63632e-05	0.578603	0.507155	0.241749	0.722647	-0.468638
Pyroglutamic acid	0.991389846153846	57.5768	130.05	POS	0.00412058	0.00424281	0.547253	0.959315	0.373771	0.971191	-0.0421738
N-hexadecanoyl-L-Homoserine lactone	0.991300846153846	530.034	340.284	POS	0.000102382	7.09515e-05	1.19647	0.0115995	0.011041	1.44299	0.529058
beta-Citraurin epoxide	0.991210076923077	493.064	449.302	POS	3.07311e-06	8.46588e-06	1.15681	0.0478386	0.0359851	0.362999	-1.46196
9-OxoODE	0.991203846153846	440.352	295.226	POS	0.000227407	0.000110182	1.22792	0.00164055	0.00241146	2.06392	1.04539
beta-O-Methylynephrine	0.991142846153846	279.882	182.118	POS	3.66206e-06	8.99647e-06	1.31343	2.31664e-05	0.00013274	0.407055	-1.2967
Palmitic amide	0.991134769230769	498.223	256.263	POS	0.000210073	0.000187223	0.0120632	0.879872	0.353768	1.12205	0.166131
Indole-3-carboxylic acid	0.991105307692308	242.912	162.055	POS	1.73956e-05	3.20312e-06	1.31614	3.36639e-06	5.04995e-05	5.43084	2.44118
2-Aminoquinoline	0.991025769230769	191.889	145.076	POS	2.08328e-07	6.67775e-07	0.768661	0.0144895	0.0132377	0.311973	-1.68051
Phenylacetaldehyde	0.990765076923077	104.239	121.065	POS	0.000208327	0.000204823	0.222454	0.754074	0.319341	1.0171	0.024468
JWH147	0.990683923076923	355.429	380.206	NEG	5.64363e-06	2.74657e-06	1.31093	8.75531e-05	0.000299593	2.05479	1.03899
Histamine	0.990683923076923	643.655	112.087	POS	0.000106765	5.59534e-05	0.622133	0.179434	0.110701	1.9081	0.932134
L-Carnitine	0.990566	32.7882	162.112	POS	0.000296159	0.00024361	1.237	0.00682363	0.00723899	1.21571	0.281796
2-Pyridylacetylglycine	0.990345230769231	128.594	195.077	POS	5.18891e-05	8.28328e-05	1.31164	3.3839e-05	0.00016578	0.626432	-0.67477
10Z-nonadecenoic acid	0.990269461538462	536.882	295.264	NEG	0.000121996	4.41247e-05	1.19918	0.0226569	0.0191238	2.76481	1.46718
N6-(DELTA2-ISOPENTENYL)-ADENINE	0.990137153846154	163.165	202.109	NEG	0.00026607	0.000165833	1.18385	0.0843767	0.0587183	1.60445	0.682076
(+)-Isostearic acid	0.990082538461538	535.453	283.264	NEG	2.51313e-05	1.09488e-05	1.29233	0.00196075	0.00275409	2.29535	1.19871
Isobutyric acid	0.990043846153846	45.4462	87.0452	NEG	0.000115509	3.3332e-05	1.31521	2.17026e-05	0.000127784	3.4654	1.79302
Quinolin-2,8-diol	0.989969384615384	181.835	162.055	POS	1.46581e-05	4.22047e-06	1.308	1.70657e-05	0.000111881	3.4731	1.79623
Arachidoyl glycine	0.989878230769231	411.419	368.317	NEG	2.03258e-05	7.01319e-06	1.31532	4.1326e-06	5.52149e-05	2.89823	1.53517
16-hydroxy hexadecanoic acid	0.989779230769231	351.108	271.228	NEG	7.49161e-05	5.11331e-05	1.27578	0.00123205	0.00194674	1.46512	0.551017
6-HYDROXYNICOTINATE	0.989754230769231	33.9367	138.02	NEG	4.05147e-05	3.79449e-05	0.632407	0.336326	0.18069	1.06772	0.0945394
9-HODE	0.989714307692308	407.414	279.231	POS	3.83434e-05	1.6335e-05	1.31456	0.00205785	0.00285955	2.34732	1.23101
N-palmitoyl phenylalanine	0.989557461538461	518.433	404.315	POS	9.01228e-06	2.63333e-06	1.29239	0.00175372	0.0025321	3.42239	1.775
Perindoprilat lactam A	0.989441769230769	221.411	323.196	POS	7.50122e-06	2.1187e-05	1.31666	2.64406e-06	4.5101e-05	0.354048	-1.49798
Tranylcypromine glucuronide	0.989324538461538	150.613	310.128	POS	0.000251357	0.000782632	1.31578	1.02427e-06	3.15619e-05	0.321168	-1.6386
Arachidonoyl amine	0.988616769230769	266.995	304.263	POS	8.13126e-06	5.0397e-06	1.24909	0.00237937	0.00319914	1.61344	0.690139
9R,10S-EpOME	0.988609846153846	307.668	295.228	NEG	5.07772e-07	3.03849e-07	1.26167	0.00168415	0.00245845	1.67113	0.740824
Behenic acid	0.988573076923077	569.053	339.327	NEG	3.92514e-05	4.73966e-05	0.560892	0.731735	0.31284	0.828147	-0.272042
N-Nitrosofenfluramine	0.988526615384615	186.483	261.123	POS	6.33781e-05	0.000150386	1.30882	0.00023622	0.000583012	0.421437	-1.24661
11-amino-undecanoic acid	0.988473692307692	48.4526	202.18	POS	0.000375524	0.000376101	0.0646349	0.944905	0.370235	0.998465	-0.00221659
2-ACETYLPYRROLE	0.988439076923077	149.223	108.046	NEG	2.60827e-06	1.21849e-06	0.899366	0.371635	0.19452	2.14057	1.098
3-Piperidinemethanol, 4-(4-fluorophenyl)-, (3S,4R)-	0.988342692307692	218.665	210.128	POS	6.15176e-06	9.16028e-06	1.27962	0.0012414	0.00195763	0.671569	-0.574392
1,7-Dihydroxytacrine	0.988276923076923	174.473	231.113	POS	1.38473e-05	2.55854e-06	1.31497	9.63321e-07	3.09181e-05	5.41216	2.4362
3-Methyldioxyindole	0.988230307692308	157.257	164.071	POS	4.55329e-05	9.19772e-06	1.3159	0.00170368	0.00247929	4.95045	2.30756
Cytosine	0.987758384615385	619.439	112.051	POS	5.98375e-05	6.9677e-05	0.248041	0.606711	0.274036	0.858785	-0.219632
Stearamide	0.987612230769231	537.641	284.294	POS	7.74344e-05	0.000104227	0.522703	0.458838	0.225807	0.742937	-0.428688
Flavidulol C	0.987556153846154	450.637	515.319	POS	7.50858e-06	3.12961e-06	1.3115	2.3577e-05	0.000134083	2.39921	1.26256
Myxalamid C	0.987410923076923	465.205	388.282	POS	5.50821e-06	1.9883e-06	1.22274	0.00378404	0.00457319	2.77031	1.47005
Calligonine	0.987359692307692	209.251	187.123	POS	8.07048e-07	2.4343e-07	0.934061	0.148213	0.0948442	3.31532	1.72915
5,6-dimethyl-1H-benzotriazole	0.986910769230769	584.406	148.087	POS	2.97463e-05	3.56438e-05	0.0137093	0.812663	0.33582	0.834544	-0.26094
Ectoine	0.986728	36.2495	143.082	POS	0.00438785	0.00128577	1.31473	3.11818e-05	0.000157774	3.41261	1.77088
6-Aminonicotinamide	0.986714	625.334	138.066	POS	7.73206e-05	7.86393e-05	0.102415	0.93734	0.368363	0.983231	-0.0243978
Uridine	0.986544230769231	61.1761	243.062	NEG	3.81533e-05	6.54261e-05	1.30105	0.000529592	0.00104057	0.583151	-0.778059
3-Hydroxy-2-Methylpyridine	0.986444	130.455	108.046	NEG	1.37977e-05	4.18154e-05	1.31736	9.79421e-08	1.38866e-05	0.329967	-1.59961
Styrene	0.986417461538462	164.053	105.07	POS	2.63869e-05	4.08741e-05	1.31272	0.00219014	0.00300082	0.645565	-0.631365
4-Methylbenzotriazole	0.98631	611.902	134.071	POS	3.21443e-05	3.29636e-05	0.536895	0.964341	0.374995	0.975147	-0.036309
Vigabatrin	0.986191384615384	36.2533	130.086	POS	0.000148017	0.000132552	0.999535	0.0826534	0.0576791	1.11668	0.15921
5-(2-Hydroxyethyl)thiazole-4-cabolactone	0.986177846153846	167.691	156.011	POS	7.15709e-05	2.6245e-05	1.31515	4.19726e-06	5.55661e-05	2.72703	1.44733
Gentioflavine	0.986121153846154	71.8797	194.081	POS	2.39973e-05	4.70064e-05	1.20645	0.00246442	0.0032866	0.510512	-0.969983
Boschniakine	0.986120153846154	306.57	162.091	POS	1.91507e-06	1.04028e-05	1.31551	1.51797e-06	3.65374e-05	0.184092	-2.4415
(+/-) Salsolinol	0.985959538461538	152.227	180.102	POS	4.28221e-06	7.34464e-06	0.610852	0.288204	0.160621	0.583038	-0.778338
L-Tyrosine	0.985874538461538	45.6217	182.081	POS	5.86458e-05	0.000153312	1.28906	0.0212682	0.0181542	0.382526	-1.38637
L-Arginine	0.985873538461538	33.8242	173.105	NEG	2.49472e-05	0.000105053	1.31647	2.66988e-07	2.00565e-05	0.237471	-2.07417
Furfural	0.985548230769231	137.458	97.0285	POS	4.52774e-05	0.000112587	1.09985	0.0446058	0.0338902	0.402155	-1.31418
2-Aminophenol	0.985448076923077	170.653	108.046	NEG	2.52432e-06	5.32018e-06	1.3065	4.67424e-05	0.000202308	0.47448	-1.07558
Dicyclohexylcarbodiimide	0.985402076923077	432.681	207.186	POS	3.82108e-06	5.13107e-06	1.28818	0.000512026	0.00101588	0.744696	-0.425277
V-PYRRO/NO	0.985392538461539	50.3812	158.092	POS	0.000190981	0.000222165	1.23029	0.00514352	0.00580558	0.859635	-0.218203
(+)-18-methyl-eicosanoic acid	0.985195923076923	493.868	325.311	NEG	9.3314e-06	8.55085e-06	0.2888	0.88315	0.354618	1.09128	0.126026
(R)-N-Methylsalsolinol	0.985117	184.195	194.118	POS	8.70062e-06	1.18724e-05	1.27988	0.00185339	0.00263968	0.732846	-0.448418
Cotinine N-oxide	0.984417076923077	169.329	193.097	POS	1.96507e-05	2.62451e-05	1.26402	0.00343921	0.00424918	0.748736	-0.417471
1-(2,3-Dihydro-1H-pyrrolizin-5-yl)-2-propen-1-one	0.984368769230769	183.75	162.091	POS	9.49227e-07	3.01386e-06	1.31341	0.00432811	0.00508177	0.314954	-1.66679
BENDIOCARB	0.983888461538462	60.0212	224.092	POS	0.00059908	0.00035505	1.31375	2.05209e-05	0.000123595	1.68731	0.754728
2alpha-(Hydroxymethyl)-17-methyl-5alpha-androstane-3beta,17beta-diol	0.983658615384615	397.221	337.273	POS	1.37711e-05	8.41016e-06	1.31465	1.64603e-05	0.00010986	1.63744	0.711441
5-Hydroxy-3,4-dihydrocarbostyryl	0.983294538461538	132.35	164.071	POS	4.53346e-05	9.24744e-06	1.25753	0.00577057	0.00634846	4.90239	2.29349
1-Linoleoyl Glycerol	0.982951846153846	432.339	355.284	POS	1.89876e-05	1.63811e-05	1.01784	0.0753246	0.0532137	1.15912	0.213028
L-4-Hydroxy-3-methoxy-a-methylphenylalanine	0.982738230769231	178.596	226.107	POS	6.75882e-06	7.85724e-06	0.51224	0.516063	0.244632	0.860204	-0.21725
Glyceric acid	0.982658	29.402	105.019	NEG	0.00013475	0.000296373	1.31589	4.55624e-06	5.7746e-05	0.454665	-1.13713
2-Methoxy-5-methylpyrazine	0.982466615384615	152.692	125.071	POS	5.941e-05	2.13236e-05	1.30936	0.00666418	0.00710511	2.78611	1.47825
Pyrazinamide	0.982357384615384	611.325	124.051	POS	0.00166938	6.39414e-05	0.949331	0.183373	0.11262	26.1079	4.70641
Threonic acid	0.982354461538462	29.3253	135.03	NEG	0.000373535	0.000485484	1.27918	0.00182733	0.00261143	0.769406	-0.378183
p-Hydroxynorpseudoephedrine	0.982261461538461	228.3	168.102	POS	4.36876e-06	1.25427e-05	1.31569	5.20219e-06	6.14204e-05	0.348311	-1.52155
cis-4,10-13,16-Docosatetraenoic Acid methyl ester	0.982028846153846	528.991	345.28	NEG	7.9081e-06	3.52329e-06	1.1974	0.037122	0.0290254	2.24452	1.16641
1-Nitro-5,6-dihydroxy-dihydronaphthalene	0.981702153846154	117.886	208.06	POS	4.81429e-05	1.55637e-05	1.31276	6.17866e-05	0.000239563	3.09327	1.62913
Laccarin	0.981601769230769	189.043	195.113	POS	6.84041e-06	8.4799e-06	1.15208	0.0297647	0.0241109	0.806661	-0.309965
Tetramethylpyrazine	0.981599461538461	237.823	137.107	POS	2.39694e-05	3.46057e-06	1.31571	4.25042e-06	5.58501e-05	6.92643	2.79211
Hydroxycotinine	0.981561384615384	148.599	193.097	POS	2.42872e-05	2.95002e-05	0.785308	0.246885	0.142188	0.823288	-0.280531
dodecanamide	0.981535923076923	405.703	200.201	POS	3.68143e-05	4.43033e-05	0.0932057	0.717875	0.308744	0.830961	-0.267147
2-Naphthylalanine	0.981327846153846	307.768	216.102	POS	6.26617e-06	2.2177e-05	1.3142	0.00351788	0.0043227	0.282552	-1.82341
(2S,4S)-Monatin	0.981313230769231	188.142	293.113	POS	5.58365e-06	1.11046e-05	1.30995	3.04811e-05	0.000155691	0.502824	-0.991875
Methyl Heptadecanoic acid	0.981261153846154	591.41	283.264	NEG	1.03587e-05	8.257e-06	1.16003	0.0243537	0.0203219	1.25454	0.327159
Fuberidazole	0.981138384615385	263.508	183.057	NEG	4.19401e-06	7.49671e-06	1.29524	0.000927068	0.00157591	0.559446	-0.83793
Methionine	0.980981230769231	56.072	150.058	POS	4.0171e-05	2.35585e-05	1.29335	0.000820869	0.00143884	1.70516	0.769908
1-Aminocyclohexanecarboxylic acid	0.980902	191.878	144.102	POS	5.36097e-05	3.93396e-05	1.27766	0.00111552	0.00180761	1.36274	0.446511
Oleamide	0.980809461538461	465.505	282.279	POS	3.5223e-06	1.07716e-06	1.23038	0.025323	0.0210082	3.26998	1.70928
5-OXO-D-PROLINE	0.980712846153846	32.8502	128.036	NEG	0.00461221	0.00669169	1.30493	0.00016161	0.000446866	0.689245	-0.536912
Dehydroxymethylflazine	0.980657230769231	235.069	279.076	POS	1.04096e-05	3.60296e-05	1.31714	1.13828e-06	3.26379e-05	0.288918	-1.79127
2-Methylpropyl 2-aminobenzoate	0.980624076923077	139.568	194.118	POS	1.15438e-05	2.80383e-06	1.31651	2.42132e-07	1.93486e-05	4.11716	2.04165
Lysine	0.980104923076923	27.8223	147.113	POS	0.000140935	0.000176679	1.24386	0.0042032	0.00496699	0.797687	-0.326104
N2-Acetyl-L-ornithine	0.979793153846154	40.3879	173.093	NEG	7.21206e-05	2.45198e-05	0.827789	0.209494	0.124927	2.94132	1.55646
alpha-Methylstyrene	0.979597615384615	362.189	119.086	POS	8.21373e-06	9.7476e-06	1.22733	0.0072651	0.00760279	0.84264	-0.247011
ALANYL-dl-PHENYLALANINE	0.979576230769231	271.748	237.127	POS	2.112e-06	1.67592e-06	0.0513074	0.652995	0.288902	1.2602	0.333655
4-Methylaminobutanal	0.979543461538461	171.303	102.091	POS	5.20838e-05	7.43058e-05	1.30701	0.000168584	0.000460266	0.700938	-0.512641
Muricinine	0.979525384615385	309.165	314.138	POS	1.76924e-05	6.93794e-06	1.3166	1.17184e-06	3.29267e-05	2.5501	1.35055
3-Hydroxy-3',4',5'-trimethoxyflavone	0.979101230769231	404.633	329.101	POS	6.61796e-06	5.99858e-06	1.0839	0.0465522	0.0351565	1.10326	0.141767
4-(Hydroxylamino)-N,N-dimethylaniline	0.979054461538462	218.867	153.102	POS	2.67705e-06	2.89809e-06	0.289098	0.638086	0.28418	0.923729	-0.114458
N-Phenylacetylphenylalanine	0.978987153846154	236.483	282.114	NEG	7.09394e-06	5.67215e-06	1.23205	0.00478392	0.00549166	1.25066	0.322691
1,4-Cyclohexanedicarboxylic acid	0.978820692307692	59.4568	171.067	NEG	1.35108e-05	1.48456e-05	0.605241	0.367077	0.192774	0.910087	-0.135923
Malic acid	0.978129384615385	57.7671	133.014	NEG	1.05938e-05	1.27007e-05	0.86898	0.161207	0.101585	0.834115	-0.261682
Octopine	0.977825384615385	44.0481	247.14	POS	6.71852e-05	0.000149122	1.29032	0.000845314	0.00147108	0.450539	-1.15028
6-Hydroxycaproic acid	0.977692076923077	43.4768	131.072	NEG	2.33184e-06	1.93177e-06	0.547803	0.723099	0.310293	1.2071	0.271542
beta-D-Glucopyranosiduronic acid, 2-(1H-indol-4-yloxy)-1-[[(1-methylethyl)amino]methyl]ethyl	0.977668769230769	146.58	425.191	POS	1.91281e-05	1.18511e-06	1.31533	0.00254716	0.00337032	16.1404	4.0126
Methyldopate	0.977639153846154	201.539	240.113	POS	4.62398e-06	9.74767e-06	1.16119	0.00780553	0.00804494	0.474368	-1.07592
Isoleucyl-Tyrosine	0.977524	179.069	295.165	POS	1.48651e-05	1.57949e-05	0.153321	0.754151	0.319363	0.941131	-0.0875323
Vanillin	0.977494769230769	258.53	151.04	NEG	2.62668e-06	3.04135e-06	1.09524	0.0397739	0.0307667	0.863657	-0.211469
2-Aminopyridine	0.977423769230769	622.016	95.0603	POS	0.000179051	0.000137437	0.828616	0.185095	0.113454	1.30278	0.381595
p-Nitroglutethimide	0.977342076923077	152.19	263.102	POS	3.57637e-06	5.28767e-06	0.439773	0.564478	0.260264	0.67636	-0.564136
6-N,4-diphenyl-1,4-dihydro-1,3,5-triazine-2,6-diamine	0.977309153846154	186.334	266.139	POS	2.60525e-05	6.88433e-05	1.31494	2.1407e-06	4.16877e-05	0.378431	-1.4019
N-Acetyl-D-tryptophan	0.976966692307692	166.427	247.108	POS	1.70216e-09	1.14231e-05	1.3176	0.000671363	0.0012361	0.000149011	-12.7123
(2S)-2-{[1-(R)-Carboxyethyl]amino}pentanoate	0.976895461538461	191.771	190.107	POS	5.74882e-05	3.59367e-05	1.30047	0.00017047	0.000463932	1.59971	0.677809
Phenacetin	0.976781461538461	169.794	180.102	POS	2.8642e-05	2.34063e-05	0.731204	0.294538	0.163347	1.22369	0.291235
5-Hydroxyferulate	0.976711384615385	199.066	209.046	NEG	1.30446e-05	1.6025e-05	1.12942	0.0268432	0.0220869	0.814015	-0.296873
isoamyl nitrite	0.976132076923077	106.824	118.086	POS	1.70216e-09	4.47905e-05	1.31762	8.47376e-05	0.000293484	3.80027e-05	-14.6835
Threonine	0.975942461538462	31.7939	120.065	POS	0.000264958	0.000469145	1.313	8.60467e-06	7.87088e-05	0.564768	-0.82427
9-hydroxy-10-oxo-12-octadecenoic acid	0.975666692307692	304.389	313.237	POS	1.25334e-05	9.52347e-06	1.23109	0.00750662	0.00779796	1.31605	0.396218
4-(3-Pyridyl)-3-butenoic acid	0.975606846153846	177.261	164.071	POS	3.42863e-06	3.01019e-06	0.0141873	0.864525	0.349756	1.13901	0.187776
Aminohydroquinone	0.975155615384615	165.524	126.055	POS	2.56374e-05	0.000154045	1.31744	4.42633e-08	1.09089e-05	0.166429	-2.58702
Betaine	0.974985153846154	125.322	118.086	POS	3.3978e-05	3.88564e-05	1.21997	0.00752435	0.00781234	0.874451	-0.193551
4-Aminophenylalanine	0.974960461538461	199.91	181.097	POS	5.04201e-05	2.14205e-05	1.31096	0.0048147	0.00551891	2.35383	1.23501
4-Guanidinobutanal	0.974577230769231	55.5583	130.097	POS	6.90123e-06	4.24856e-05	1.31468	6.64261e-07	2.7135e-05	0.162437	-2.62205
y-Linolenic acid	0.973914153846154	459.53	277.217	NEG	0.000121437	5.27708e-05	0.643627	0.119395	0.0791232	2.30122	1.2024
O-ACETYL-L-CARNITINE	0.973860615384615	138.199	204.123	POS	2.33734e-05	8.82329e-05	1.3108	2.45825e-06	4.36871e-05	0.264906	-1.91645
12,13S-EpODE	0.973205615384615	329.056	295.226	POS	5.55557e-05	2.11298e-05	1.31489	9.53088e-06	8.30341e-05	2.62926	1.39466
Acetyl-L-tyrosine	0.972906153846154	44.4819	222.077	NEG	3.427e-05	2.16691e-05	1.3085	0.000114071	0.000355677	1.58151	0.661305
Mephenytoin	0.972887307692308	248.815	219.113	POS	1.71992e-06	5.05162e-06	1.0137	0.00732756	0.00765347	0.340469	-1.55441
Serine	0.972762230769231	30.8069	106.05	POS	0.00015543	0.000228475	1.30323	9.03837e-05	0.000305651	0.680295	-0.555768
Pantothenic Acid	0.972739769230769	59.9239	218.103	NEG	2.56944e-05	1.95337e-05	1.31596	3.06857e-06	4.84098e-05	1.31539	0.395488
Nonanoic acid	0.972706538461538	282.376	157.124	NEG	6.30252e-05	5.05513e-05	0.752288	0.212164	0.126145	1.24676	0.31818
Benzenamine sulfate	0.972197307692308	167.714	174.022	POS	0.000145127	5.2984e-05	1.31572	1.06516e-05	8.81537e-05	2.73907	1.45369
Mepirizole	0.972162153846154	78.3771	235.119	POS	4.88212e-05	7.13468e-05	1.20409	0.0536933	0.0397375	0.68428	-0.547342
alpha-Linolenoyl Ethanolamide	0.972161307692308	437.832	322.274	POS	2.03027e-05	8.40558e-06	1.31588	1.68609e-06	3.8153e-05	2.41538	1.27225
Phenol red	0.971983692307692	509.356	354.265	NEG	4.04485e-05	2.79974e-05	1.06205	0.0934309	0.0641066	1.44472	0.530791
[[[5-methoxy-1-[4-(trifluoromethyl)phenyl]pentylidene]amino]oxy]-, (E)-Acetic acid	0.971423615384615	221.503	334.128	POS	5.31977e-06	1.0746e-05	1.31166	5.87695e-05	0.000232636	0.495046	-1.01437
sn-Glycero-3-phosphocholine	0.971285153846154	31.7968	258.11	POS	0.00132903	0.00226693	1.13713	0.0168711	0.015005	0.586271	-0.770361
2,5-Dihydro-2,4,5-trimethyloxazole	0.971243692307692	499.545	114.091	POS	5.36859e-05	2.55447e-05	0.634567	0.106804	0.071914	2.10165	1.07152
ETHYL 1-BENZYL-3-HYDROXY- 2-OXO[5H]PYRROLE-4-CARBOXYLATE	0.971075384615385	239.036	262.107	POS	2.45007e-06	5.06843e-06	1.31008	4.53806e-05	0.000198723	0.483397	-1.04872
3,4-Dihydro-5-(5-methyl-2-furanyl)-2H-pyrrole	0.971007769230769	233.366	150.091	POS	4.04373e-06	5.57999e-06	1.11884	0.0286469	0.023344	0.724685	-0.464574
Deoxycoformycin	0.970920769230769	37.1065	267.109	NEG	1.89856e-06	2.84569e-06	0.588261	0.396035	0.203668	0.667171	-0.583872
ATPA	0.970542846153846	173.48	229.118	POS	0.000230504	0.000390939	1.29836	0.000113441	0.000354418	0.589615	-0.762155
3,5-Dimethyl-2-propylpyrazine	0.970168076923077	232.649	151.123	POS	1.59712e-05	1.62166e-06	1.3172	0.00054043	0.00105563	9.84867	3.29993
Perlolyrine	0.970002846153846	232.189	265.097	POS	0.000194027	0.000353215	1.31082	2.78478e-05	0.000147523	0.549318	-0.864286
Indole-3-acetamide	0.969686846153846	191.242	173.072	NEG	2.02621e-06	3.78313e-06	1.23028	0.0032881	0.00410566	0.535591	-0.900797
6-[3]-ladderane-1-hexanol	0.969626	432.155	263.237	POS	2.13882e-05	1.65989e-05	1.2808	0.00944847	0.0093481	1.28853	0.365731
2-Amino-3-methoxybenzoic acid	0.969573230769231	647.378	166.051	NEG	8.86343e-06	1.29285e-05	0.583916	0.457159	0.225239	0.685574	-0.544615
2-Aminobenzimidazole	0.969549307692308	633.997	134.071	POS	5.39744e-05	3.02386e-05	0.586397	0.464611	0.227756	1.78495	0.835883
Histidinyl-Proline	0.969539461538462	161.974	253.129	POS	1.34709e-05	6.0769e-05	1.31691	1.94784e-07	1.77627e-05	0.221674	-2.17349
Methenamine	0.969478461538462	471.624	141.113	POS	2.12877e-05	3.01306e-05	0.580544	0.495231	0.237879	0.706513	-0.501212
Pilocarpic acid	0.969453153846154	97.0422	227.139	POS	3.23057e-05	2.5612e-05	0.564765	0.653837	0.289166	1.26135	0.334967
2-Aminoisobutyric acid	0.969312846153846	32.6977	104.071	POS	0.000365743	0.000244149	1.26679	0.0243811	0.0203412	1.49803	0.58307
MG(18:2(9Z,12Z)/0:0/0:0)[rac]	0.969050692307692	488.577	355.284	POS	6.63755e-06	4.24232e-06	0.734595	0.246142	0.141848	1.5646	0.645798
Halaminol A	0.968994769230769	493.702	228.232	POS	1.08093e-06	3.26401e-06	1.29021	0.00326007	0.0040787	0.331166	-1.59437
13-epi-12-oxo Phytodienoic Acid	0.968922461538461	404.57	293.211	POS	5.43762e-05	2.41671e-05	1.31261	6.44177e-05	0.000245707	2.25001	1.16993
Ethyl-beta-glucuronide	0.968148384615385	56.0871	221.067	NEG	9.43873e-06	2.12375e-05	1.25623	0.00187062	0.00265826	0.444436	-1.16995
3-Hydroxykynurenamine	0.967655769230769	112.4	181.097	POS	2.89657e-05	1.09276e-05	1.28885	0.000170227	0.000463461	2.65068	1.40636
myo-Inositol	0.967652692307692	30.3226	179.056	NEG	0.000277085	0.000290505	0.973131	0.0916414	0.0630516	0.953805	-0.0682344
Eplerenone	0.967636769230769	377.853	415.211	POS	0.00137139	0.00232413	1.27429	0.00122074	0.00193351	0.590064	-0.761057
Succinoadenosine	0.967511230769231	157.916	384.115	POS	2.41449e-05	1.85605e-05	1.17332	0.0255923	0.0212006	1.30088	0.379485
2-Acetyl-3,6-dimethylpyrazine	0.967407538461538	245.593	151.087	POS	4.58344e-06	1.51107e-06	1.30739	0.000348392	0.00076801	3.03324	1.60086
alpha-Methoxy-1H-indole-3-propanoic acid	0.967207769230769	215.405	220.097	POS	1.11942e-05	4.23526e-06	1.16233	0.00468582	0.0054043	2.6431	1.40223
5,7-DIHYDROXY-4-METHYLCOUMARIN	0.967206615384615	206.539	191.035	NEG	1.83504e-06	9.85419e-06	1.31597	1.85828e-06	3.96188e-05	0.18622	-2.42492
FAMPRIDINE	0.966700692307692	522.242	95.0604	POS	4.88667e-05	8.03395e-05	0.600488	0.276262	0.155412	0.608253	-0.717257
6-O-Acetylaustroinulin	0.966475307692308	455.765	365.266	POS	1.31734e-05	3.31923e-05	1.28135	0.00356843	0.00437006	0.396882	-1.33322
DIPROTIN B	0.966444846153846	177.602	326.209	NEG	1.51055e-06	9.95455e-06	1.31336	0.0059371	0.00649236	0.151745	-2.72028
2-amino-8-oxo-9,10-epoxy-decanoic acid	0.966067	207.636	216.123	POS	4.59433e-05	1.30642e-05	1.31679	3.01265e-06	4.80027e-05	3.51673	1.81423
beta-Hydroxymyristic acid	0.965779153846154	321.976	243.197	NEG	1.41316e-06	1.10702e-06	1.26603	0.00180534	0.00258743	1.27654	0.352242
13-HpODE	0.965607538461538	381.759	295.226	POS	2.22009e-05	5.05571e-06	1.29669	1.92223e-05	0.0001193	4.39126	2.13463
1,8-Octanedithiol	0.965322076923077	523.931	179.093	POS	0.000109176	0.000118353	0.223241	0.781634	0.327193	0.922461	-0.11644
Glutamate	0.965256923076923	32.2906	148.06	POS	0.00234524	0.00137339	1.30901	8.81334e-05	0.000300835	1.70763	0.771999
Adenosine	0.965222	117.058	268.104	POS	0.000154871	0.000279431	1.30937	9.04328e-05	0.000305755	0.554236	-0.851427
Ribitol	0.965209769230769	32.8502	151.061	NEG	0.00076276	0.000594255	1.30499	0.000194638	0.000509425	1.28356	0.360146
N-acetylphenylalanine	0.965181	229.828	208.097	POS	3.76998e-05	1.94541e-05	1.31262	5.14646e-05	0.000214598	1.93789	0.954484
Amprotropine	0.964883692307692	409.722	308.222	POS	1.77886e-05	5.97473e-06	1.3118	9.56799e-05	0.000316993	2.97731	1.57401
6-Benzylaminopurine	0.964862076923077	219.802	226.105	POS	6.13533e-06	6.56939e-06	0.179008	0.727694	0.311651	0.933927	-0.0986183
2-methylbutanal oxime	0.964774615384615	152.208	102.095	POS	4.83322e-06	8.89159e-06	0.629924	0.213529	0.126764	0.543573	-0.879455
8-Deoxy-11,13-dihydroxygrosheimin	0.964508923076923	377.775	281.138	POS	5.52854e-05	9.52046e-05	1.28216	0.00102578	0.00169927	0.580701	-0.784134
Succinic aldehyde	0.964452153846154	32.7882	87.044	POS	0.000257553	0.000216578	1.20648	0.0105074	0.0101837	1.18919	0.249984
2-Ethyl-5-imino-1-cyclopenten-1-ol	0.963975384615384	188.293	126.091	POS	8.63755e-06	5.80872e-06	1.1565	0.0225069	0.01902	1.487	0.572401
Solavetivol	0.963794692307692	346.213	221.19	POS	6.86616e-06	7.89501e-07	1.23973	0.000146236	0.000418004	8.69683	3.12049
7,8-Dihydro-3-methylpyrrolo[1,2-a]pyrimidin-2(6H)-one	0.963627230769231	153.758	151.087	POS	1.245e-05	2.24265e-05	0.468646	0.568074	0.261435	0.555148	-0.849057
Pterolactam	0.963485615384615	155.735	116.071	POS	0.000107969	0.00013663	1.2887	0.000635214	0.00118609	0.790227	-0.339661
1-methoxyindole-3-carbaldehyde	0.963427307692308	186.644	176.071	POS	2.33586e-05	7.09705e-06	1.31115	9.38603e-05	0.000313053	3.29132	1.71866
L-ALANINE	0.963409846153846	58.5556	90.055	POS	5.45342e-06	1.41915e-05	0.914203	0.230318	0.134606	0.384274	-1.37979
Idazoxan	0.963386307692307	174.135	205.097	POS	0.000511808	0.000187257	1.3169	1.77671e-06	3.89462e-05	2.73319	1.45058
Flazine	0.963207	280.426	309.087	POS	0.000263985	0.000413785	1.29897	0.000293558	0.000678561	0.637976	-0.648427
DL-o-Tyrosine	0.963121538461538	141.238	182.081	POS	5.0596e-05	0.000113308	1.31669	5.08772e-07	2.50384e-05	0.446534	-1.16316
Pyridoxine	0.963104307692308	60.556	170.081	POS	3.59964e-05	4.36054e-05	1.27407	0.00142511	0.00217036	0.825505	-0.276651
Pyrophosphate	0.963090692307692	28.0504	176.936	NEG	4.82423e-05	0.000161924	1.3074	1.43176e-05	0.000102086	0.297932	-1.74694
5,6,8,14-Tetradehydro-3,6-dimethoxy-17-methyl-morphinan-4,7-diol	0.962879461538461	216.275	330.17	POS	8.42698e-06	1.7996e-05	1.29366	0.000299254	0.000688063	0.46827	-1.09459
Dopamine quinone	0.962560076923077	171.452	152.071	POS	5.29656e-06	1.07365e-05	1.31396	3.52752e-05	0.000170112	0.493325	-1.01939
2-Methylindoline	0.962428307692308	181.05	134.097	POS	4.43091e-06	1.0002e-05	1.31549	1.262e-05	9.60051e-05	0.443003	-1.17461
N-Palmitoyl Glycine	0.962177692307692	374.814	312.255	NEG	9.453e-06	3.13576e-06	1.31587	5.5126e-06	6.33068e-05	3.01458	1.59196
Nonadecanoic acid	0.961922461538461	585.72	297.28	NEG	3.62378e-05	1.41092e-05	1.22887	0.082489	0.0575797	2.56839	1.36086
Phenylacetylglycine	0.961787076923077	60.5356	194.081	POS	6.731e-06	1.50129e-05	1.30522	0.000129639	0.000386356	0.448347	-1.15731
3-Pyridylamide oxime	0.961724615384615	605.582	138.066	POS	6.65063e-05	5.50872e-05	0.47304	0.544298	0.253833	1.20729	0.271773
Pilosine	0.961719769230769	197.22	287.139	POS	1.71551e-05	2.36397e-05	1.25437	0.00289385	0.00371686	0.725691	-0.462572
10E,12E,14E-Hexadecatrienyl acetate	0.961598692307692	471.247	279.231	POS	1.03742e-05	9.76989e-06	0.514195	0.469457	0.229383	1.06185	0.0865867
L-2-Amino-3-methylenehexanoic acid	0.961443461538461	84.7381	144.102	POS	5.88216e-05	0.00013362	1.31435	1.29267e-05	9.71482e-05	0.440215	-1.18372
4-(Trimethylammonio)but-2-enoate	0.961087692307692	40.8092	144.102	POS	0.000129645	0.000293707	0.982117	0.131698	0.0859698	0.441409	-1.17981
(Z)-N-(2-hydroxyethyl)hexadec-7-enamide	0.961006461538461	356.036	298.274	POS	3.36209e-05	1.25002e-05	1.3109	8.38025e-05	0.00029146	2.68962	1.4274
HARMOL	0.960711769230769	272.74	197.072	NEG	4.28615e-06	1.0285e-05	1.30581	0.000180806	0.000483818	0.416739	-1.26279
Methyl 2-aminobenzoate	0.960557615384615	203.714	152.071	POS	7.88755e-06	1.2332e-05	1.21586	0.00688236	0.00728796	0.639598	-0.644763
PHENACYLAMINE	0.960535538461538	235.478	136.076	POS	1.4584e-05	2.621e-05	1.31145	7.6773e-05	0.000275685	0.556431	-0.845725
GLYCERALDEHYDE	0.960429538461538	30.4088	89.0245	NEG	0.00136819	0.00265424	1.3085	3.35542e-05	0.000164946	0.515473	-0.956031
Tetradecanedioic acid	0.960178692307692	255.586	257.176	NEG	8.87218e-06	2.96121e-06	1.31373	6.74863e-06	6.99974e-05	2.99613	1.5831
Caffeate	0.959528307692308	67.3633	179.035	NEG	1.34373e-05	4.70103e-06	1.31563	3.07063e-06	4.84247e-05	2.85837	1.51519
Nicotinoylglycine	0.959435846153846	164.762	179.047	NEG	6.05862e-06	1.73764e-05	1.31726	4.32181e-07	2.38469e-05	0.34867	-1.52007
gamma-Terpinene	0.959398461538461	2.76375	137.133	POS	7.68652e-05	0.000131491	0.604686	0.238892	0.138533	0.584568	-0.774556
9-hydroxy-7E-Nonene-3,5-diynoic acid	0.959362076923077	66.2126	165.055	POS	0.000369586	0.000519284	1.30888	4.32204e-05	0.000192859	0.711722	-0.490614
2-Amino-2-Norbornanecarboxylic acid	0.959338923076923	216.011	156.102	POS	9.73028e-07	3.32899e-06	0.944415	0.134281	0.0873813	0.29229	-1.77453
13S-HpOTrE(gamma)	0.959207615384615	367.953	293.212	NEG	0.000331227	0.000145547	1.27784	0.000285944	0.000666089	2.27573	1.18633
Imidazolone	0.959174307692308	629.911	85.0396	POS	0.000149044	0.000131342	0.521829	0.407038	0.207689	1.13477	0.182403
2-Aminoheptanedioic acid	0.959108230769231	40.0727	176.092	POS	0.000222287	0.000451166	1.28221	0.000249706	0.000605386	0.492695	-1.02123
2-(5,8-Tetradecadienyl)cyclobutanone	0.958996	397.222	263.237	POS	2.84427e-05	1.64943e-05	1.31318	4.17103e-05	0.000188664	1.7244	0.786092
gamma-L-Glutamyl-L-pipecolic acid	0.958932769230769	34.72	259.128	POS	4.54349e-05	4.92132e-05	0.525341	0.429706	0.215779	0.923225	-0.115245
Pyridoxamine	0.958853384615384	155.36	169.097	POS	0.00021254	0.000313794	0.586618	0.441949	0.220043	0.677324	-0.562082
Etrogol	0.958800307692308	288.826	207.138	POS	1.11469e-05	5.86576e-06	1.30866	4.95107e-05	0.000209442	1.90034	0.926254
Benzophenone-4	0.958784846153846	275.79	307.028	NEG	1.73958e-06	1.89561e-06	0.784218	0.21165	0.125911	0.917686	-0.123927
2-Nitrophenol	0.958130230769231	130.64	140.034	POS	0.000232739	0.00010898	1.31366	3.03574e-05	0.00015532	2.13561	1.09465
Cyclohexanamine	0.958035615384615	493.685	100.112	POS	3.96563e-05	1.88004e-05	0.62456	0.232191	0.135469	2.10933	1.07679
Sucrose	0.957801461538461	34.8248	341.109	NEG	0.000111627	5.69984e-05	1.31357	0.00222356	0.00303589	1.95843	0.969696
O-Phosphocholine	0.957701153846154	465.865	184.073	POS	3.71204e-05	2.23958e-05	0.70469	0.271396	0.153264	1.65747	0.728982
3-Methyl-9H-carbazole-9-carboxaldehyde	0.957632615384615	273.154	210.091	POS	1.20617e-06	5.93702e-06	1.31001	6.28454e-06	6.76429e-05	0.203162	-2.2993
Penbutolol	0.957632461538461	274.86	292.227	POS	5.94677e-06	1.53372e-06	1.31438	7.91826e-07	2.87953e-05	3.87735	1.95507
DHAP(10:0)	0.957489615384615	179.897	325.139	POS	1.20727e-05	1.93671e-05	1.2933	0.00524984	0.00589793	0.62336	-0.681863
8Z-Decene-4,6-diynoic acid	0.957441307692308	63.1944	163.075	POS	1.46232e-05	3.8057e-06	1.31377	1.88576e-05	0.000118085	3.84245	1.94203
Calcium L-aspartate	0.957325923076923	655.106	171.993	POS	0.001141	0.00109216	0.805366	0.199045	0.120091	1.04471	0.0631042
Dihydrosphingosine	0.957321923076923	376.968	302.305	POS	3.18628e-05	1.33095e-05	1.29405	0.00120331	0.00191301	2.39399	1.25942
4-Amino-5-hydroxymethyl-2-methylpyrimidine	0.957216538461538	546.737	140.082	POS	5.57956e-05	0.00013511	0.569684	0.364072	0.191618	0.412964	-1.27591
8-(5-hexyl-furan-2-yl)-octanoic acid	0.956777	271.459	295.226	POS	6.41928e-06	5.90589e-06	1.09774	0.0381575	0.0297098	1.08693	0.120257
2-(2-Furanyl)-3-piperidinol	0.956735769230769	287.158	168.102	POS	3.36021e-06	1.76972e-05	1.31503	2.18447e-07	1.86076e-05	0.189872	-2.3969
2,6-Piperidinedicarboxylic acid	0.956468307692308	61.5504	174.076	POS	2.29125e-05	6.00284e-05	0.922718	0.188404	0.115048	0.381694	-1.38951
2-Isopropylmalic acid	0.956328153846154	36.3572	175.061	NEG	0.000457716	9.56103e-05	1.31689	3.08397e-06	4.85205e-05	4.78731	2.25922
Methioninesulfoxide	0.956076230769231	56.998	166.05	POS	3.4971e-06	9.42161e-06	1.03231	0.0371619	0.0290519	0.371179	-1.42981
3-Amino-L-Tyrosine	0.955944	157.22	197.092	POS	1.38667e-05	2.71992e-05	1.30009	0.000695579	0.00126942	0.509822	-0.971934
Phenylacetylglutamine	0.955888	163.353	263.104	NEG	5.9517e-06	2.22713e-06	0.69282	0.0889026	0.0614295	2.67236	1.41812
13S-HOTrE(gamma)	0.955803692307692	439.721	293.212	NEG	9.91713e-06	1.08915e-05	1.19372	0.0119709	0.0113312	0.910539	-0.135207
Glycyl-Tyrosine	0.955593769230769	159.078	239.103	POS	6.01723e-06	5.11797e-06	0.382916	0.836193	0.342216	1.17571	0.233527
Zingerone	0.955589769230769	331.748	193.087	NEG	7.39938e-06	6.66348e-06	0.597165	0.355414	0.188256	1.11044	0.151129
13-HpOTrE(r)	0.955527846153846	463.297	309.205	NEG	4.2406e-06	2.7472e-06	1.25465	0.0048718	0.00556924	1.54361	0.626304
Tridecanoic acid	0.955257692307692	405.521	213.186	NEG	2.63908e-05	1.9335e-05	1.28314	0.00122243	0.00193549	1.36492	0.448819
Vanillic acid	0.954999461538462	48.5596	167.035	NEG	1.25043e-05	9.79054e-06	1.28276	0.00144175	0.00218916	1.27718	0.352965
Phthalic anhydride	0.954912615384615	451.236	149.023	POS	6.31213e-05	5.97643e-05	0.914818	0.130922	0.085544	1.05617	0.0788434
Maltitol	0.954911923076923	34.3312	343.125	NEG	6.44556e-05	0.000107097	1.30642	4.43079e-05	0.000195838	0.601846	-0.732534
1,2-Dioleoyl PC	0.954783307692308	397	786.598	POS	2.63488e-05	1.67502e-05	0.595212	0.325385	0.176255	1.57304	0.653554
Nicotinamide, N-(2-hydroxyethyl)-	0.954505153846154	161.18	167.082	POS	4.96879e-06	1.63459e-09	1.31759	0.000799456	0.00141022	3039.77	11.5697
2-Imino-4-methylpiperidine	0.954222923076923	514.096	113.107	POS	0.000131336	0.000208787	0.373061	0.502238	0.240158	0.629044	-0.668766
Ferulic acid	0.953879	167.781	193.051	NEG	4.95871e-06	4.07426e-06	1.26063	0.0037163	0.00450953	1.21708	0.283426
alpha-Methyl-DL-serine	0.953627230769231	57.525	120.066	POS	3.38927e-05	1.17823e-05	1.31661	2.88725e-06	4.70594e-05	2.87658	1.52435
HYDRASTININE	0.953353923076923	137.074	208.097	POS	1.83482e-05	3.90912e-05	1.30265	0.000457477	0.000936051	0.469368	-1.09121
4-Methoxycinnamic acid	0.953275461538461	254.537	177.056	NEG	3.35836e-07	4.50993e-07	0.569752	0.318082	0.173254	0.744659	-0.425348
Ergosterol	0.953176384615385	578.131	379.335	POS	9.20932e-06	1.62294e-05	0.594847	0.448548	0.22231	0.567447	-0.817442
Adrenic Acid	0.953104846153846	440.338	331.267	NEG	5.9432e-06	8.41873e-06	0.578881	0.492421	0.236967	0.705949	-0.502364
gamma-Glutamylleucine	0.952979076923077	61.507	259.13	NEG	1.14369e-05	5.45959e-06	1.31308	5.35157e-05	0.000219855	2.09483	1.06683
Glucosamine 6-sulfate	0.952746076923077	195.329	258.026	NEG	1.5832e-05	9.40173e-07	1.31729	0.000123138	0.00037344	16.8394	4.07377
Myristic Acid Alkyne	0.952606384615385	366.804	223.171	NEG	8.08282e-05	2.82294e-05	1.31612	1.37491e-06	3.50428e-05	2.86327	1.51766
Leucyl-leucyl-norleucine	0.951609769230769	226.06	358.27	POS	5.19121e-06	2.72723e-05	1.31588	4.20939e-06	5.56313e-05	0.190347	-2.39329
Phosphoric acid	0.951594461538462	51.8496	96.9697	NEG	1.29989e-05	2.89122e-05	0.647732	0.133494	0.086952	0.4496	-1.15328
Primidone	0.951400846153846	282.66	219.113	POS	6.42205e-07	7.56214e-07	0.466089	0.613965	0.276407	0.849236	-0.235762
Metolachlor OA	0.950448846153846	232.706	278.14	NEG	5.16049e-05	1.65944e-05	1.30605	0.000237775	0.000585621	3.10978	1.63681
RIBOFLAVIN	0.950283	197.463	375.131	NEG	2.21738e-06	1.74265e-06	1.13504	0.0321701	0.0257309	1.27242	0.347574
N-cis-octadec-9Z-enoyl-L-Homoserine lactone	0.950249615384615	387.033	364.286	NEG	9.83562e-06	3.78105e-06	1.31487	1.08372e-05	8.89525e-05	2.60129	1.37923
N-stearoyl serine	0.950109384615385	387.805	372.31	POS	1.32409e-05	4.94425e-06	1.31404	8.57631e-06	7.85853e-05	2.67804	1.42118
Acetyl-DL-Valine	0.950100153846154	78.6584	158.082	NEG	9.27631e-06	7.72456e-06	1.21434	0.00667947	0.00711801	1.20088	0.264098
3-Ethylidenehexahydropyrrolo[1,2-a]pyrazine-1,4-dione	0.949977230769231	74.6371	181.097	POS	3.4683e-05	7.54298e-06	1.31588	5.18248e-06	6.13158e-05	4.59805	2.20102
Alanylclavam	0.949908615384615	114.404	201.087	POS	5.64182e-05	0.000102803	1.26656	0.00182205	0.00260567	0.548797	-0.865656
Isokobusone	0.949310384615385	276.21	221.155	NEG	7.14778e-06	4.62416e-06	0.594285	0.389648	0.201304	1.54575	0.628305
PC(18:0/20:4(5E,8E,11E,14E))[U]	0.949203076923077	507.214	810.598	POS	3.79324e-05	4.23162e-05	0.216808	0.698985	0.303082	0.896405	-0.157777
(2S,2'S)-Pyrosaccharopine	0.949200615384615	62.6703	259.129	POS	3.49795e-05	3.91759e-05	0.418689	0.531967	0.249851	0.892884	-0.163455
Palmyrolide A	0.948802923076923	453.38	338.268	POS	1.286e-05	5.12957e-06	1.31435	2.07082e-06	4.12099e-05	2.50703	1.32598
Pyridine-2-azo-p-dimethylaniline	0.947940076923077	438.842	227.128	POS	3.18192e-05	2.34122e-05	1.26979	0.00131022	0.00203828	1.35909	0.442637
N-octadecanoyl-L-Homoserine lactone	0.947766615384615	414.286	366.302	NEG	7.42083e-06	2.35111e-06	1.3156	5.77158e-06	6.48248e-05	3.15631	1.65824
Coumarin	0.947763538461538	90.5565	147.044	POS	6.34049e-05	0.000105437	1.24104	0.00221163	0.0030234	0.601355	-0.73371
Piperazine	0.947611384615385	567.045	87.0917	POS	2.61258e-05	4.86821e-05	0.980766	0.206488	0.123547	0.536661	-0.897916
2-keto-D-Gluconic acid	0.947610461538461	29.3899	193.036	NEG	9.32276e-05	7.31256e-05	1.27528	0.00138177	0.00212094	1.2749	0.350381
Physovenine	0.946787846153846	183.339	263.139	POS	0.000136054	0.000170833	1.23607	0.00565586	0.00624862	0.796414	-0.32841
1-Methyl-1,6-dihydropyridine-2-carbaldoxime	0.946551230769231	171.517	139.087	POS	6.36603e-05	2.07029e-05	1.3159	8.16968e-06	7.67877e-05	3.07494	1.62056
N-ACETYL-L-LEUCINE	0.945157538461538	138.407	172.098	NEG	8.71785e-06	5.09517e-06	1.31011	0.00474365	0.0054559	1.711	0.774841
3,4-Dihydroxybenzaldehyde	0.945145153846154	183.436	137.025	NEG	5.18334e-06	9.02102e-06	1.2312	0.00310057	0.00392325	0.574585	-0.799408
Albomaculine	0.945038384615385	292.156	346.164	POS	2.38978e-06	6.65384e-06	1.30634	7.94964e-05	0.000281917	0.359159	-1.47731
3-Hydroxycapric acid	0.944018	248.219	187.134	NEG	2.62939e-06	2.60151e-06	0.0513494	0.938925	0.368756	1.01072	0.0153772
4-Hydroxybenzaldehyde	0.943329615384615	36.3693	121.03	NEG	9.95794e-06	1.46504e-05	0.586863	0.40613	0.20736	0.679704	-0.557021
1-(2,3-Dihydro-5-methyl-1H-pyrrolizin-7-yl)ethanone	0.943190153846154	312.64	164.107	POS	5.87918e-06	2.84905e-05	1.31402	3.07961e-06	4.84892e-05	0.206356	-2.27679
MG(0:0/18:3(6Z,9Z,12Z)/0:0)	0.942925307692308	428.777	353.268	POS	2.4835e-05	2.24908e-05	0.713117	0.262539	0.14931	1.10423	0.143041
Linoleoyl Ethanolamide	0.942774692307692	463.15	324.289	POS	0.000551372	0.000179667	1.31501	1.69113e-05	0.000111372	3.06885	1.6177
3-(4-Isopropylphenyl)propanal	0.941993307692308	304.389	177.127	POS	4.33956e-05	3.40679e-05	1.24436	0.00613504	0.00666116	1.2738	0.349135
5-Phenyl-1,3-oxazinane-2,4-dione	0.941606384615385	173.025	192.066	POS	9.00149e-06	3.28186e-05	1.30036	0.0209382	0.0179218	0.27428	-1.86628
Dinoterb	0.941541076923077	44.8677	241.082	POS	8.86603e-05	0.00011794	0.81633	0.285455	0.159429	0.751742	-0.41169
Norvaline	0.941519923076923	91.0103	118.086	POS	3.23999e-05	4.9616e-05	0.591782	0.399251	0.20485	0.653013	-0.614816
Guanine	0.941505769230769	47.7003	150.042	NEG	1.5117e-05	5.69333e-06	1.31413	1.73292e-05	0.00011276	2.65522	1.40883
Caffeic Acid	0.941499384615385	36.8396	179.039	NEG	1.09899e-06	1.2911e-06	0.512647	0.790996	0.32982	0.8512	-0.232431
PE(16:1e/11,12-EpETE)	0.941304	481.505	736.495	NEG	8.90839e-06	1.49781e-05	1.27145	0.00216047	0.00296948	0.594759	-0.749623
Melleolide M	0.941262769230769	377.853	453.167	POS	4.23716e-05	6.13065e-05	1.26109	0.0033241	0.00414013	0.691144	-0.532942
Myristic acid	0.941000923076923	465.433	227.202	NEG	1.4886e-05	1.43086e-05	0.520959	0.946625	0.370659	1.04035	0.0570707
Sebacic acid	0.940563	205.762	201.114	NEG	1.56676e-05	1.72453e-05	1.21721	0.00883306	0.00887089	0.908513	-0.13842
PS(18:1(9Z)/0:0)	0.940506769230769	374.61	522.284	NEG	2.88099e-06	2.82541e-07	1.31301	9.64338e-07	3.09293e-05	10.1967	3.35003
1-(1-Oxopropyl)-1H-imidazole	0.940298	142.242	125.071	POS	1.99091e-05	1.82286e-05	1.14863	0.0237438	0.0198916	1.09219	0.127221
N(alpha)-Benzyloxycarbonyl-L-leucine	0.940201461538461	198.843	266.134	POS	6.29253e-07	3.36374e-07	0.626119	0.27068	0.152946	1.87069	0.903574
3-methyl pyruvic acid	0.939964307692308	33.0741	101.025	NEG	5.77468e-05	6.82137e-05	1.1658	0.0184865	0.0161678	0.846557	-0.240321
4-Ethynylaniline	0.939847769230769	304.231	118.065	POS	5.02485e-05	7.12343e-05	0.581393	0.491762	0.236753	0.705398	-0.503491
8,11,14-Eicosatetraynoic acid	0.939040769230769	425.654	299.202	NEG	1.01557e-05	2.56934e-05	0.919805	0.264795	0.150323	0.395264	-1.33911
(9E,11E)-13-oxooctadeca-9,11-dienoic acid	0.938964692307692	284.339	295.226	POS	5.29618e-06	1.68149e-05	0.936223	0.161211	0.101587	0.314969	-1.66672
2-Propylisonicotinic acid	0.938956461538462	293.939	166.086	POS	1.22378e-05	1.26517e-05	1.13685	0.0272788	0.0223927	0.967284	-0.0479885
Pyruvate	0.938495615384615	644.112	87.0089	NEG	2.11651e-05	1.34339e-05	0.596701	0.369128	0.193561	1.5755	0.655812
L-beta-Homophenylalanine	0.938457153846154	92.6433	180.102	POS	0.000251632	5.20794e-05	1.30421	5.33722e-05	0.000219492	4.8317	2.27253
Cyclo(Leu-Pro)	0.937702692307692	220.082	211.144	POS	5.17099e-05	0.000413596	1.08456	0.00208063	0.00288417	0.125025	-2.99971
Phytosphingosine	0.937668615384615	358.2	318.3	POS	0.00017353	3.37697e-05	1.31542	0.00171142	0.00248751	5.13862	2.36138
Harman	0.937530153846154	295.239	181.077	NEG	5.00917e-05	6.61891e-05	1.28378	0.000750312	0.00134325	0.756797	-0.402023
3-Phenyllactic acid	0.937493	151.126	165.056	NEG	0.000780802	0.000651813	1.30696	0.00012899	0.000385087	1.19789	0.260497
Kinetin	0.937402692307692	190.115	216.085	POS	1.25266e-06	1.70577e-06	0.581412	0.327679	0.177191	0.734368	-0.445426
3,4-Dehydro-6-hydroxymellein	0.937134846153846	227.687	193.05	POS	1.76554e-05	1.31053e-05	1.25629	0.00454256	0.00527544	1.3472	0.429962
1-Stearoyl-2-Arachidonoyl PC	0.936015384615384	487.081	810.598	POS	0.000116685	0.000126836	0.16542	0.8011	0.332631	0.919967	-0.120346
Indolelactic acid	0.935561846153846	166.662	204.067	NEG	5.70491e-05	1.22733e-05	1.31696	0.000473719	0.00096034	4.64822	2.21668
Quinoline	0.935535846153846	197.712	130.065	POS	3.47041e-05	2.06346e-05	1.29862	0.000314799	0.000713871	1.68184	0.75004
Diphenylamine	0.935223461538461	197.219	170.096	POS	7.482e-06	4.67597e-06	1.27043	0.00245343	0.00327538	1.6001	0.678158
4,6-Dimethyl-4E-hepten-3-one	0.935181153846154	292.259	141.127	POS	8.99608e-06	6.38018e-06	1.21334	0.0075241	0.00781213	1.41	0.495699
12,13-DiHOME	0.934050076923077	307.668	313.239	NEG	0.000526712	0.000309237	1.24776	0.0387231	0.0300812	1.70326	0.768301
9,10-DiHOME	0.933577076923077	332.525	313.239	NEG	1.07995e-05	7.1484e-06	0.2028	0.4611	0.226573	1.51076	0.595271
PE(18:2(9Z,12Z)/0:0)	0.933535923076923	430.579	478.293	POS	0.000117449	5.43971e-05	1.31214	1.59035e-05	0.000107937	2.1591	1.11043
Formylfusarochromanone	0.933525692307692	188.47	321.144	POS	2.22926e-05	1.79597e-05	0.608335	0.529484	0.249043	1.24126	0.3118
3-Methylbutanamine	0.933352461538462	136.359	88.1121	POS	1.34238e-05	6.44606e-05	1.31735	4.67665e-08	1.11136e-05	0.208248	-2.26363
Pyocyanin	0.933178230769231	338.664	211.087	POS	6.07633e-05	0.000112247	1.30932	2.12107e-05	0.000126057	0.541335	-0.885407
L-Cyclo(alanylglycyl)	0.932636384615384	39.3612	129.066	POS	4.38837e-05	9.15121e-05	0.968368	0.084848	0.0590024	0.47954	-1.06028
Repaglinide	0.932415923076923	249.087	453.271	POS	4.02058e-06	2.42808e-05	1.29629	0.0294943	0.0239262	0.165587	-2.59434
p-Phenetidine	0.932253307692308	155.885	136.077	NEG	2.04966e-05	2.01176e-06	1.31678	0.000747449	0.00133945	10.1884	3.34885
9S,10-epoxy-10,12Z-octadecadienoic acid	0.932059307692308	402.388	295.226	POS	1.67884e-05	9.21507e-06	1.17588	0.0767699	0.0540928	1.82184	0.865399
N-Methylschinifoline	0.931981384615384	202.377	256.137	POS	3.56444e-06	3.4967e-06	0.559184	0.982135	0.37929	1.01937	0.0276832
(R)-Piperazine-2-carboxamide	0.931974153846154	40.6517	130.097	POS	1.46142e-05	8.18453e-05	1.31451	0.00379931	0.00458747	0.178559	-2.48553
TOFA	0.931401	397.263	323.223	NEG	8.344e-06	3.77352e-06	1.31661	5.16939e-07	2.51575e-05	2.2112	1.14483
1-Palmitoyl-2-linoleoyl PE	0.931146923076923	489.753	714.505	NEG	5.65999e-07	8.65495e-07	0.736329	0.220327	0.129952	0.65396	-0.612726
4-Cyanoindole	0.931090615384615	294.481	141.046	NEG	3.12914e-06	7.26055e-07	1.31194	0.000131208	0.000389407	4.30978	2.10761
Deoxycytosine	0.930509153846154	497.451	98.0713	POS	2.59444e-05	2.99618e-05	0.32355	0.895365	0.357769	0.865916	-0.207701
4-Pyrimidine Methanamine	0.929511769230769	603	110.071	POS	9.79876e-05	0.000167125	0.889114	0.157654	0.0997625	0.586314	-0.770255
Saphenic acid methyl ester	0.929148	182.69	283.105	POS	3.76937e-07	5.5317e-07	0.585244	0.447938	0.222102	0.681413	-0.553399
L-Leucyl-L- Alanine	0.928875923076923	58.3281	201.125	NEG	1.54585e-05	4.20998e-05	1.31626	1.46941e-06	3.6038e-05	0.367188	-1.44541
Dehydroascorbic acid	0.928748461538462	27.4247	173.009	NEG	3.29381e-05	2.20498e-05	1.29692	0.00018944	0.000499933	1.4938	0.578991
PHENYLACETIC ACID	0.928591692307692	223.775	135.045	NEG	8.11563e-06	1.31698e-05	1.1994	0.0153934	0.0139127	0.616229	-0.698462
Capillarin	0.928277769230769	357.49	199.075	POS	1.20365e-06	1.80789e-05	1.31694	1.23161e-07	1.47898e-05	0.0665775	-3.90882
Thymidine	0.927072769230769	150.497	241.083	NEG	1.58915e-05	7.66633e-05	1.31734	2.45508e-08	9.08881e-06	0.207289	-2.27028
13-HOTrE	0.926887230769231	381.075	277.216	POS	8.15031e-06	3.6312e-06	1.30205	4.44563e-05	0.000196241	2.24452	1.16641
9-HpOTrE	0.926225076923077	261.974	293.211	POS	1.05766e-05	6.55311e-06	1.24104	0.0062106	0.00672497	1.61398	0.690623
vinylic Honaucin A	0.925420461538461	196.71	171.065	POS	1.0274e-05	8.43716e-06	1.28515	0.00124686	0.00196396	1.21771	0.284167
d-Dethiobiotin	0.925019461538461	104.665	215.139	POS	1.99589e-05	9.8863e-05	1.31653	1.13303e-06	3.25917e-05	0.201885	-2.3084
N-linoleoyl valine	0.924821076923077	494.025	380.315	POS	7.9731e-06	3.18557e-06	1.29443	0.00305972	0.00388287	2.50288	1.32359
IRETOL	0.924795230769231	559.93	155.037	NEG	0.000171108	0.000134596	0.683444	0.342212	0.183046	1.27128	0.34628
(3-Arylcarbonyl)-alanine	0.924418538461538	102.003	194.081	POS	1.70288e-05	4.63165e-05	1.29914	0.0146343	0.0133457	0.367663	-1.44355
N-Formyl-4-amino-5-aminomethyl-2-methylpyrimidine	0.924361153846154	587.231	167.093	POS	8.6581e-05	9.76623e-05	0.0892939	0.752704	0.318946	0.886535	-0.173751
6-(gamma,gamma-Dimethylallylamino)purine	0.924216230769231	245.888	202.11	NEG	3.28862e-06	5.88045e-07	1.30921	1.97052e-05	0.000120876	5.59247	2.48349
Dantrolene	0.923930615384615	369.659	315.074	POS	1.49715e-06	4.82018e-06	1.3089	3.85871e-05	0.000179768	0.3106	-1.68687
Formyl-5-hydroxykynurenamine	0.923820230769231	156.726	209.092	POS	0.000100912	0.000108513	1.10148	0.0388059	0.0301355	0.929951	-0.104773
Salicylamide	0.923772538461538	164.423	136.041	NEG	4.08983e-06	2.85292e-06	1.19661	0.019959	0.0172245	1.43356	0.519602
Bupranolol	0.923714230769231	278.784	272.143	POS	1.02854e-05	1.81711e-05	1.30829	7.05306e-05	0.000260792	0.566028	-0.821055
Sorbifolin	0.923558076923077	296.184	299.056	NEG	3.39408e-06	4.57362e-06	1.24908	0.00338607	0.00419905	0.742099	-0.430317
1-Amino-1-deoxy-scyllo-inositol	0.923285615384615	152.732	180.088	POS	1.93772e-06	1.01976e-06	0.726732	0.246825	0.142161	1.90017	0.926127
Pyrimidine	0.923207615384615	555.696	81.0447	POS	0.00273092	0.00161216	1.09862	0.0333207	0.026493	1.69396	0.760396
MG(18:3(9Z,12Z,15Z)/0:0/0:0)	0.922874615384615	399.612	353.268	POS	1.87792e-05	1.97924e-05	0.415318	0.537574	0.251669	0.948806	-0.0758152
Indoleacrylic acid	0.922651461538461	170.658	188.072	POS	0.000634269	0.000344353	0.350893	0.457069	0.225209	1.84192	0.881208
1-(9Z,12Z-Octadecadienoyl)-2-hydroxy-sn-glycero-3-phosphoethanolamine	0.921979846153846	399.851	476.278	NEG	6.74126e-06	3.18242e-06	1.31211	5.72372e-06	6.45493e-05	2.11828	1.08289
N-cis-tetradec-9Z-enoyl-L-Homoserine lactone	0.921725538461538	507.247	310.237	POS	5.71203e-06	7.72348e-06	0.575599	0.573498	0.263214	0.739566	-0.435249
5,6-Lipoxin A4	0.921502153846154	175.547	375.212	POS	4.26627e-07	3.48992e-07	0.564259	0.770735	0.324109	1.22246	0.289783
D-Pantothenic Acid	0.921052769230769	137.925	220.118	POS	5.76076e-06	6.6875e-06	0.546837	0.778505	0.326311	0.861421	-0.215209
9,11-methane-epoxy PGF1alpha	0.920935230769231	418.684	351.254	NEG	1.88515e-06	5.27117e-06	1.30972	1.56767e-05	0.000107135	0.357635	-1.48344
D-(-)-Arabinose	0.920474692307692	58.8855	149.046	NEG	1.55631e-05	7.90712e-06	0.982188	0.0830515	0.0579192	1.96824	0.976907
Erucamide	0.920213461538461	589.418	338.341	POS	0.000258188	0.000322086	1.13958	0.0253922	0.0210577	0.801613	-0.319021
Gramine	0.919726615384615	198.827	175.123	POS	3.9432e-06	4.03661e-06	0.363398	0.962496	0.374546	0.976857	-0.0337808
apo-[3-methylcrotonoyl-CoA:carbon-dioxide ligase (ADP-forming)]	0.919627923076923	128.565	174.124	POS	2.53553e-05	6.77086e-06	1.11347	0.00741368	0.00772303	3.74476	1.90487
PE(18:2e/13-HODE)	0.919445692307692	503.247	740.526	NEG	8.87768e-05	8.37747e-05	0.58983	0.380415	0.197849	1.05971	0.083669
NALPHA-ACETYL-L-LYSINE	0.919240769230769	73.2563	187.109	NEG	4.72848e-06	6.31667e-06	1.29835	0.000384948	0.000824939	0.748572	-0.417787
beta-Aminopropionitrile	0.919029	614.206	71.0604	POS	5.39818e-05	4.76637e-05	0.43011	0.533011	0.250191	1.13256	0.179584
beta-Cubebene	0.918348923076923	461.256	205.195	POS	5.23229e-06	1.37889e-06	1.31021	1.83305e-05	0.00011629	3.79457	1.92394
N-Methyl-1H-indole-3-propanamide	0.918140923076923	256.943	203.118	POS	1.23256e-05	1.13391e-05	1.02168	0.0707185	0.0504007	1.087	0.120349
3,3-Dimethylglutaric acid	0.918131076923077	539.939	161.082	POS	8.94205e-05	5.19014e-05	0.608669	0.296158	0.164041	1.72289	0.784831
Ethosuximide M3	0.917238846153846	36.2495	174.076	POS	0.000225209	0.000255435	1.10447	0.03436	0.0271831	0.881668	-0.181693
4-Hydroxymethylphenylhydrazine	0.916703692307692	133.492	139.087	POS	1.76363e-05	8.93955e-06	1.27336	0.000632165	0.00118181	1.97284	0.980271
pentan-3-one	0.916652307692308	49.9404	87.0804	POS	1.57038e-05	1.28246e-05	0.201858	0.819101	0.337582	1.22451	0.292209
4-Amino-2-methylenebutanoic acid	0.916125230769231	213.658	116.071	POS	3.60967e-05	0.00013106	1.31597	1.66597e-06	3.797e-05	0.275421	-1.86029
1-Linoleoylglycerophosphocholine	0.916065153846154	404.385	520.34	POS	5.77456e-05	5.12245e-05	1.20079	0.0123348	0.0116138	1.1273	0.172876
Neoabietic acid	0.915799307692308	458.205	301.217	NEG	4.06967e-06	1.93214e-06	1.02788	0.0794137	0.0557126	2.1063	1.07471
Citric acid	0.914712846153846	57.1022	191.02	NEG	1.37106e-05	8.21801e-06	1.24199	0.00872299	0.00878401	1.66836	0.738434
Leucyl-Serine	0.914603846153846	92.3509	219.134	POS	7.33796e-06	1.25967e-05	1.26223	0.00218107	0.00299126	0.582529	-0.779599
N-Benzoylaspartic acid	0.914172230769231	58.5583	238.071	POS	4.44509e-05	0.000106172	1.31479	1.2471e-05	9.54553e-05	0.418669	-1.25612
1,6-Anhydro-N-acetyl-beta-muramate	0.913958846153846	124.536	276.108	POS	8.58396e-06	0.00115912	1.31679	1.35568e-05	9.945e-05	0.00740559	-7.07717
L-PROLINE	0.913919538461538	64.2623	116.071	POS	3.63424e-05	1.5381e-05	0.915159	0.305701	0.168089	2.36282	1.24051
Levoamine	0.913587307692308	140.008	213.087	POS	4.54333e-05	5.16037e-05	1.21555	0.00764373	0.007911	0.880428	-0.183723
N-palmitoyl GABA	0.913531923076923	482.472	342.3	POS	1.03717e-05	2.70394e-06	1.27456	0.00478996	0.00549702	3.83578	1.93952
Capsi-amide	0.913261	512.316	270.279	POS	2.32587e-05	8.46975e-06	1.2701	0.000492271	0.000987538	2.74609	1.45738
5,6(R)-Lipoxin A4	0.912937153846154	133.507	375.212	POS	4.55382e-05	5.30413e-05	1.12441	0.0275606	0.0225898	0.858543	-0.220037
15(R)-Iloprost	0.912828692307692	457.089	359.221	NEG	4.323e-06	2.77508e-06	0.521698	0.323546	0.175502	1.5578	0.639506
18-Oxooleate	0.911700153846154	378.112	297.242	POS	0.000241441	0.000117436	1.3139	0.00267702	0.00349956	2.05594	1.0398
Elaidamide	0.911318846153846	360.488	282.279	POS	7.97661e-06	2.70467e-06	1.31354	3.38086e-05	0.000165691	2.9492	1.56032
L-ORNITHINE	0.911026307692308	27.8223	133.097	POS	2.10615e-05	1.97292e-05	0.737899	0.247391	0.142421	1.06753	0.0942701
CGA62826 (2-[2,6-dimethylphenyl)-methoxyacetylamino]propionic acid	0.910743923076923	185.063	264.124	NEG	1.4003e-05	1.66483e-05	1.15863	0.0227412	0.0191829	0.841108	-0.249638
N-Nitrosomethylvinylamine	0.910672615384615	645.154	87.0553	POS	0.000177003	0.000161266	1.11829	0.032911	0.0262226	1.09759	0.134338
2,6-Diamino-4-nitrotoluene	0.910078923076923	28.3384	168.077	POS	4.6093e-05	2.33009e-05	1.29959	0.000433252	0.000899243	1.97816	0.984162
3-Hexynoic acid	0.909993615384615	180.469	113.06	POS	1.69627e-05	1.33794e-05	0.834209	0.191523	0.116538	1.26782	0.342346
DIPHENYLUREA	0.90888	211.958	213.102	POS	2.31926e-05	3.58086e-05	1.30276	0.000217783	0.000551205	0.647683	-0.62664
2,3-Dihydroxybenzoic acid	0.908806076923077	189.244	153.02	NEG	2.94417e-05	6.83038e-06	1.3148	0.00370407	0.00449798	4.31041	2.10782
1,2-Diphenylhydrazine	0.908525692307692	197.312	185.107	POS	4.36242e-05	2.78934e-05	1.26901	0.00155982	0.00232269	1.56396	0.645207
N-palmitoyl threonine	0.908367769230769	361.51	358.295	POS	1.06571e-05	4.79241e-06	1.24508	0.0531378	0.0393851	2.22375	1.153
Phosphoglycolic acid	0.908042615384615	654.063	156.991	POS	5.22978e-06	3.11081e-06	0.642084	0.461916	0.226848	1.68116	0.749458
Imidazoleacetic acid	0.907972692307692	150.81	125.036	NEG	8.0641e-06	1.94532e-05	1.19814	0.00411658	0.00488652	0.414538	-1.27042
2-Phenoxyethanol	0.906940461538462	498.591	139.074	POS	4.05872e-05	3.74073e-05	0.370686	0.833166	0.3414	1.08501	0.117703
N-Phenylacetylaspartic acid	0.906875769230769	209.547	252.087	POS	3.81831e-05	7.76289e-06	1.31634	0.00149127	0.00224547	4.91868	2.29827
N-ACETYLPROLINE	0.906658230769231	56.6475	156.067	NEG	1.0844e-05	1.03102e-05	0.90149	0.13602	0.0883263	1.05178	0.0728346
2-Descarboxy-cyclo-dopa	0.906619076923077	228.832	152.071	POS	3.0806e-06	1.00544e-05	1.26969	0.000242006	0.000592668	0.306392	-1.70655
Apocynin	0.906595769230769	198.221	167.073	POS	1.24442e-06	9.70272e-07	0.356488	0.730673	0.312528	1.28255	0.359015
2,3-Dihydro-5-(3-hydroxypropanoyl)-1H-pyrrolizine	0.905893153846154	230.511	180.102	POS	5.65978e-06	3.28744e-05	1.31435	0.00268008	0.00350258	0.172164	-2.53815
L-Cladinose	0.905602384615385	574.409	177.113	POS	2.16863e-05	3.09378e-05	0.579106	0.467078	0.228584	0.700965	-0.512587
Oleoyl Ethanolamide	0.905459769230769	491.414	326.305	POS	0.000104605	2.2351e-05	1.30223	6.32754e-05	0.000242877	4.68009	2.22654
Benzenebutanoic acid	0.905386769230769	212.634	163.077	NEG	7.39455e-06	1.41537e-06	1.31472	0.00254335	0.0033665	5.22447	2.38529
7-oxo-11E,13-Tetradecadienoic acid	0.904507384615384	294.509	239.164	POS	1.84305e-06	2.06992e-06	0.535188	0.835094	0.34192	0.890399	-0.167475
INDOLE-3-ETHANOL	0.904451615384615	258.678	160.077	NEG	4.53326e-06	6.20108e-07	1.31512	2.91003e-05	0.000151472	7.31043	2.86996
(R)-(+)-2-Pyrrolidone-5-carboxylic acid	0.904119846153846	499.827	128.036	NEG	1.74042e-05	2.97174e-05	0.657754	0.271295	0.153219	0.585655	-0.771876
cis-9,10-Epoxystearic acid	0.904097230769231	416.2	297.244	NEG	7.79806e-05	2.2803e-05	1.28262	0.000565424	0.00108981	3.41976	1.77389
Aspartyl-Proline	0.904089230769231	40.1067	231.097	POS	3.23656e-05	3.87749e-05	0.555698	0.746587	0.317176	0.834706	-0.26066
Umbelliferone	0.903495769230769	303.975	163.039	POS	2.19875e-05	3.13997e-05	0.5833	0.48229	0.23365	0.700245	-0.514067
Octylamine	0.902705384615385	189.288	130.159	POS	2.30923e-05	1.97615e-05	1.27454	0.00152609	0.00228492	1.16855	0.224721
2-amino-octadecanoic acid	0.902637307692308	481.348	300.289	POS	4.80196e-05	9.55494e-06	1.29538	0.000646494	0.00120184	5.02563	2.32931
Canrenoate	0.902293769230769	370.699	357.209	NEG	2.35908e-06	4.82196e-07	1.3108	0.000175814	0.000474291	4.89237	2.29053
Amidopyrine	0.902256692307692	213.125	232.144	POS	4.06323e-06	1.34293e-05	1.31528	2.50772e-06	4.39889e-05	0.302564	-1.72469
4-PIOL	0.901375538461538	173.296	169.097	POS	9.92454e-06	8.69207e-06	1.00594	0.0739704	0.0523859	1.14179	0.1913
PE(22:4(7Z,10Z,13Z,16Z)/19:0)	0.901105538461538	451.116	810.598	POS	6.76391e-05	5.29967e-05	0.565917	0.62245	0.27916	1.27629	0.351955
N-Acetyl-5-aminosalicylic acid	0.901057846153846	150.88	194.046	NEG	3.66171e-06	7.73541e-06	1.30868	6.614e-05	0.000250018	0.47337	-1.07896
JWH 200 2'-naphthyl isomer	0.900883	465.868	383.175	NEG	8.95822e-06	9.28068e-06	0.236863	0.908404	0.361097	0.965255	-0.0510187
3-Acetyl-2,5-dimethylfuran	0.900807230769231	246.774	139.075	POS	6.35228e-06	7.3125e-06	0.541904	0.783725	0.327782	0.868688	-0.20309
Artemisiatriene	0.900555538461538	88.513	137.133	POS	0.000134014	7.06133e-05	0.619298	0.171013	0.106537	1.89785	0.924368
S-4-Hydroxymephenytoin	0.900389769230769	159.32	235.108	POS	9.80572e-06	1.53521e-05	0.911533	0.103152	0.0698002	0.63872	-0.646745
4-Hydroxy-4-(3-pyridyl)-butanoic acid	0.900205230769231	180.236	182.081	POS	8.59573e-06	1.13323e-05	0.569822	0.589956	0.268568	0.758518	-0.398744
4-Methylene-L-glutamine	0.900187692307692	57.0592	159.076	POS	5.87069e-06	7.926e-06	0.895611	0.143952	0.0925883	0.740688	-0.433061
Phenylacetonitrile	0.900075	438.772	118.065	POS	6.04758e-05	4.77292e-05	0.268793	0.636238	0.28359	1.26706	0.341487
Acetyl vitamin K5	0.900042230769231	266.808	216.102	POS	4.03326e-06	1.04488e-05	1.28677	0.0232206	0.0195198	0.386002	-1.37332
Confertifoline	0.899704692307692	427.668	233.155	NEG	4.20787e-06	2.53433e-06	0.607671	0.318307	0.173347	1.66035	0.731486
N-Oleoyl Glycine	0.899538307692308	385.77	338.27	NEG	9.55303e-06	2.61356e-06	1.31429	5.06894e-06	6.07043e-05	3.65518	1.86994
N-epsilon-Acetyllysine	0.899088769230769	56.0951	189.123	POS	0.000257422	0.000156083	1.30913	0.000103457	0.000333789	1.64926	0.721822
Dihydrocoumarin	0.898576923076923	396.589	149.06	POS	8.14664e-07	2.34783e-06	1.22062	0.00312382	0.00394614	0.346986	-1.52705
5-[2H-Pyrrol-4-(3H)-ylidenemethyl]-2-furanmethanol	0.898535153846154	212.287	178.086	POS	4.64667e-06	1.18767e-05	0.674451	0.0877987	0.0607717	0.391242	-1.35387
Chalcomycin	0.897817923076923	397.305	701.37	POS	1.97888e-05	1.02394e-05	1.30105	9.35543e-05	0.000312385	1.93263	0.950562
Diphenylhydantoic acid	0.895967769230769	234.286	271.108	POS	2.24055e-06	1.38463e-05	0.894732	0.189594	0.115617	0.161816	-2.62757
Guaicyl acetate	0.895874923076923	236.509	167.07	POS	8.23189e-06	1.59592e-05	1.31147	5.48292e-05	0.00022314	0.51581	-0.955089
2'-Aminoacetophenone	0.895367923076923	90.7224	136.076	POS	0.000338124	0.000425251	1.08099	0.090359	0.0622938	0.795116	-0.330763
Fomepizole	0.895234692307692	469.978	83.0603	POS	0.000353906	0.000242382	1.00927	0.0821822	0.0573943	1.46011	0.546081
Tecostanine	0.894744153846154	367.721	184.17	POS	1.06114e-05	7.79149e-07	1.31498	0.00397735	0.00475564	13.6193	3.76758
2-Amino-1,7,9-trimethylimidazo[4,5-g]quinoxaline	0.894576076923077	256.366	228.123	POS	4.88046e-06	1.6715e-05	1.31221	0.000135086	0.00039684	0.29198	-1.77606
3-Methyluridine	0.894162153846154	140.112	259.082	POS	2.4099e-05	1.67977e-05	0.58218	0.470983	0.229895	1.43466	0.520711
o-Methoxyhydrocinnamic acid	0.894111461538461	174.16	179.072	NEG	1.85981e-05	4.16426e-06	1.31661	8.65657e-07	2.97689e-05	4.46613	2.15902
2-(4-Hydroxyphenyl)ethanol	0.893908846153846	189.827	137.061	NEG	5.04652e-06	3.28268e-06	1.29836	0.000459696	0.000939396	1.53732	0.620413
Vasicinol	0.893762538461538	186.989	205.097	POS	3.12596e-05	7.1422e-05	1.31516	9.96292e-06	8.50703e-05	0.437675	-1.19207
Phytosphingosine 1-phosphate	0.893623384615385	371.39	398.266	POS	5.65223e-05	1.47853e-05	1.24343	0.000315419	0.000714887	3.82287	1.93465
5-Hydroxykynurenamine	0.893393076923077	216.061	181.097	POS	7.5326e-06	4.30911e-06	1.31175	6.40911e-05	0.000244881	1.74806	0.805757
Hydroxyamobarbital	0.893219307692308	198.221	243.134	POS	0.000244628	0.000419232	1.30425	0.000203763	0.000525914	0.583515	-0.777159
Porphobilinogen	0.892639230769231	56.0923	225.088	NEG	0.000570582	0.000463879	0.487149	0.499962	0.239419	1.23002	0.298686
4-(2-hydroxy-3-isopropyl-aminopropyl)benzoic scid	0.892267538461538	158.064	254.144	POS	3.56506e-06	1.80191e-05	1.31404	1.57697e-05	0.000107465	0.197849	-2.33753
1,2,3,4-Tetrahydro-b-carboline-1,3-dicarboxylic acid	0.892146230769231	191.359	261.087	POS	6.25533e-06	1.48557e-05	0.447908	0.425786	0.214398	0.421072	-1.24786
NICOTINATE	0.891525307692308	56.0749	122.025	NEG	1.4679e-05	1.24568e-05	0.823552	0.188375	0.115033	1.17839	0.236818
QUINAMIDE ISOPROPYLIDENE	0.891380769230769	197.732	232.116	POS	0.000356175	0.000214361	1.312	4.72382e-05	0.000203592	1.66156	0.732542
2-Formaminobenzoylacetate	0.891359692307692	84.5095	208.06	POS	4.7138e-05	1.56094e-05	1.30881	0.00880733	0.00885063	3.01986	1.59448
Pyro-L-glutaminyl-L-glutamine	0.891095538461538	44.9445	258.108	POS	0.000677755	0.000784257	1.19163	0.0147938	0.0134646	0.8642	-0.210563
Phosphatidylglyceride 16:0-18:2	0.890732307692308	503.78	745.505	NEG	1.4071e-05	1.51757e-05	0.538477	0.394081	0.202947	0.927206	-0.109038
5,8-Dihydroxy-3,4-dihydrocarbostyril	0.890721153846154	188.7	180.066	POS	1.48724e-05	6.52033e-05	1.30875	5.98571e-05	0.000235166	0.228093	-2.13231
8-Hydroxyadenine	0.890195538461538	39.9834	152.057	POS	0.000182279	3.73019e-05	1.2085	0.00663174	0.00707793	4.8866	2.28883
PC(14:1(9Z)/22:1(13Z))	0.889456923076923	467.442	786.598	POS	0.000123156	0.000122619	0.302411	0.992054	0.381658	1.00438	0.00630676
Chavicol	0.889332692307692	362.306	135.08	POS	4.24145e-06	3.37097e-06	1.21585	0.00941924	0.00932575	1.25823	0.331393
Allopurinol	0.888531769230769	134.699	137.046	POS	4.44077e-05	1.98469e-05	1.31609	7.23759e-07	2.79576e-05	2.23751	1.1619
Ephedroxane	0.887880615384615	232.155	192.102	POS	3.78196e-05	2.3412e-05	1.26876	0.00404556	0.00481999	1.6154	0.691887
L-alpha-Amino-1H-pyrrole-1-hexanoic acid	0.887607692307692	71.673	197.129	POS	3.66524e-05	3.70609e-05	0.205335	0.77903	0.326459	0.988976	-0.0159931
2'-O-Methyluridine	0.887422076923077	128.225	257.078	NEG	3.29172e-06	1.86015e-06	1.12729	0.0235211	0.0197337	1.7696	0.823424
Maleic acid	0.887137384615384	26.9334	115.004	NEG	5.51526e-05	5.369e-05	0.317049	0.636797	0.283769	1.02724	0.0387737
Galegine	0.886838230769231	478.332	128.113	POS	4.50071e-06	3.88609e-06	0.576227	0.502121	0.240121	1.15816	0.211834
Isophenoxazine	0.886448307692308	198.218	213.066	POS	7.30159e-05	4.10319e-05	1.30751	4.80192e-05	0.000205594	1.77949	0.831466
1-Palmitoyl Lysophosphatidic Acid	0.886276769230769	388.517	409.236	NEG	9.51648e-06	3.39933e-06	1.27321	0.000594	0.00112921	2.79952	1.48518
3'-Oxopentobarbitone	0.885737	176.76	241.118	POS	3.0676e-05	3.5504e-05	0.537184	0.576772	0.264283	0.864015	-0.210871
Allylmalonic acid	0.885679769230769	136.277	145.05	POS	3.1185e-05	0.000111313	1.31736	3.88064e-08	1.04054e-05	0.280156	-1.8357
PE(16:1e/11,12-EET)	0.884925692307692	491.247	738.51	NEG	0.000297557	0.000348422	0.996722	0.0780122	0.0548554	0.854013	-0.22767
Ethyl-4-dimethylaminobenzoate	0.884443153846154	374.871	194.118	POS	1.02657e-05	9.17905e-06	1.03969	0.0635069	0.045909	1.11838	0.161412
Linoleamide	0.884146615384615	479.057	280.263	POS	0.000710264	0.00040885	1.00163	0.0732489	0.0519469	1.73722	0.796784
Remerin	0.883289538461538	299.489	331.081	POS	7.75753e-06	8.42213e-06	1.0489	0.0616899	0.044777	0.921089	-0.118587
2,4,7-tridecatrienal	0.883041615384615	330.648	193.159	POS	5.31485e-05	4.92441e-05	1.10943	0.0342632	0.0271186	1.07929	0.11008
Phosphatidylethanolamine lyso 16:0	0.882076	414.675	452.279	NEG	6.41467e-06	2.33164e-06	1.31372	1.0732e-05	8.85011e-05	2.75113	1.46003
trans-Zeatin	0.881930230769231	44.8614	218.103	NEG	5.86463e-05	5.68185e-05	1.15273	0.0225448	0.0190462	1.03217	0.0456813
4-Hydroxyphenylpyruvic acid	0.881856153846154	257.863	179.035	NEG	2.03233e-05	4.45331e-06	1.31494	4.14307e-06	5.52722e-05	4.56365	2.19019
Furmecyclox	0.881159076923077	228.324	252.159	POS	2.54144e-05	5.89706e-06	1.31684	6.77754e-07	2.73298e-05	4.30967	2.10758
ALANYL-dl-LEUCINE	0.881033538461538	94.4905	201.125	NEG	3.34028e-06	1.66357e-05	1.28816	0.031505	0.025287	0.20079	-2.31624
Dimethoxane	0.880945692307692	578.433	175.098	POS	4.34685e-05	2.77727e-05	0.804626	0.186101	0.11394	1.56515	0.646301
Inosine	0.880476692307692	134.336	267.074	NEG	5.69488e-06	3.48847e-06	1.3135	1.83871e-05	0.000116484	1.63248	0.707069
PG(16:0/0:0)[U]	0.880068769230769	379.892	483.273	NEG	1.01998e-05	3.79754e-06	1.30881	3.95373e-05	0.00018253	2.68589	1.4254
Valyl-Threonine	0.880063615384615	65.1775	219.134	POS	1.97417e-05	3.26367e-05	0.863817	0.253662	0.145292	0.604892	-0.725252
2,4,6-Triaminotoluene	0.880062307692308	524.849	138.103	POS	0.000189777	7.18523e-05	1.04798	0.0494347	0.037014	2.64121	1.4012
Saxitoxin	0.879678076923077	46.0424	300.155	POS	1.55544e-06	1.52228e-06	0.0461897	0.937471	0.368395	1.02179	0.0310933
Zinnimidine	0.879674230769231	355.403	262.143	POS	3.90155e-06	4.16355e-06	0.23732	0.755576	0.319773	0.937073	-0.0937669
Entecavir	0.879406461538461	36.2706	278.123	POS	9.85244e-05	0.000360721	1.31472	7.59869e-06	7.41899e-05	0.273132	-1.87233
N-Nitrosopiperidine	0.879152076923077	133.316	115.087	POS	2.99376e-05	2.6923e-05	0.909946	0.138339	0.0895806	1.11197	0.153123
Phenyl-beta-glucopyranoside	0.878893384615385	197.633	255.089	NEG	3.44277e-06	2.58471e-06	1.2589	0.00467066	0.00539072	1.33197	0.413567
1-L-Leucyl-L-Proline	0.878246153846154	58.5618	229.155	POS	0.000196101	0.00019847	0.161025	0.800999	0.332603	0.988068	-0.017318
L-prolyl-L-proline	0.877722846153846	57.0708	213.123	POS	7.32788e-05	7.93431e-05	0.662416	0.300378	0.165838	0.923569	-0.114709
Tetrahydropteridine	0.877536615384615	508.316	137.082	POS	4.89414e-05	4.92977e-05	0.0286568	0.988516	0.380815	0.992771	-0.0104672
3-Methyl-3H-imidazo[4,5-f]quinoxalin-2-amine	0.877491384615384	158.782	200.092	POS	3.84237e-05	5.86318e-05	1.29601	0.000531851	0.00104371	0.655339	-0.609687
Atenolol-desisopropyl	0.876538692307692	205.619	225.123	POS	2.09191e-05	3.15467e-05	0.879124	0.153088	0.0973973	0.663114	-0.592671
Proacacipetalin	0.875495461538461	40.4821	260.113	POS	4.69242e-05	0.00020345	1.20045	0.00662645	0.00707356	0.230643	-2.11627
butalbital	0.874497846153846	176.516	223.109	NEG	6.14874e-06	1.43849e-05	1.31604	3.01668e-06	4.80323e-05	0.427444	-1.22619
D-Xylulose	0.873268461538461	29.8983	149.046	NEG	0.000179258	9.45691e-05	1.31616	3.75801e-06	5.30458e-05	1.89552	0.922594
PGF2alpha Alcohol methyl ether	0.873178615384615	417.939	337.273	POS	2.48594e-06	2.0377e-06	0.469231	0.761514	0.321479	1.21997	0.286847
Hapalindole D	0.872896461538462	219.117	337.175	POS	6.09014e-06	9.06288e-06	0.0743506	0.500179	0.23949	0.671987	-0.573494
Pirbuterol	0.872603846153846	131.221	241.155	POS	6.91389e-05	6.6587e-05	0.162284	0.768757	0.323547	1.03833	0.0542587
1-Methoxy-3-carbaldehyde	0.872441153846154	186.983	174.056	NEG	4.1426e-06	1.59148e-06	1.22045	0.00113283	0.0018287	2.60299	1.38017
Nigellidine	0.871864769230769	275.4	295.144	POS	3.29201e-06	1.07135e-05	1.31479	0.00200457	0.00280151	0.307276	-1.70239
butamben	0.871616846153846	320.119	192.103	NEG	1.01486e-06	1.31246e-05	1.31752	7.40923e-05	0.000269396	0.0773254	-3.69291
GLUCITOL-4-GUCOPYANOSIDE	0.871057538461538	58.355	343.123	NEG	2.47653e-06	2.19695e-06	0.835707	0.910826	0.361712	1.12726	0.172821
Dihydroisolysergic acid II	0.871010692307692	237.586	271.144	POS	1.24081e-05	1.85699e-05	1.26807	0.00360369	0.00440292	0.668183	-0.581685
4-amino-N-(4-tert-butylphenyl)benzenesulfonamide	0.870970076923077	56.5708	305.134	POS	8.90828e-05	0.000192825	1.30243	0.000492143	0.000987353	0.461987	-1.11408
N-Methyltyrosine	0.870948230769231	378.436	194.082	NEG	2.50719e-06	2.25802e-06	0.690102	0.284495	0.159011	1.11035	0.151014
3-Hydroxy-L-glutamate	0.870005384615384	74.0691	164.057	POS	2.89044e-05	5.56883e-06	1.31642	2.21332e-07	1.8703e-05	5.19039	2.37584
Undecanoic acid	0.869380923076923	343.771	185.155	NEG	2.50525e-05	2.31068e-05	1.15045	0.0247604	0.020607	1.0842	0.116637
ANETHOLE	0.869033461538462	631.468	149.095	POS	0.000123467	0.000209302	1.04735	0.0367678	0.0287899	0.5899	-0.761457
Austroinulin	0.868717615384615	504.525	323.258	POS	1.5809e-05	2.56124e-05	1.25866	0.004008	0.00478461	0.617241	-0.696094
4-Methylumbelliferone	0.868653307692308	232.189	177.055	POS	0.000110634	8.36213e-05	1.28718	0.000989243	0.00165408	1.32304	0.403853
Tricin	0.867810615384615	294.865	329.067	NEG	7.14441e-06	8.46759e-06	1.18385	0.01495	0.0135813	0.843735	-0.245137
3,4-Dimethylbenzoic acid	0.867348923076923	184.007	149.061	NEG	2.10318e-06	1.17593e-05	1.31103	1.3021e-05	9.74999e-05	0.178852	-2.48316
benzocaine	0.867288	202.611	166.086	POS	1.7244e-05	1.75328e-05	0.846734	0.988351	0.380776	0.983526	-0.0239648
Sarmentosin	0.867019153846154	149.874	276.107	POS	3.3488e-05	2.09693e-05	1.29022	0.000648868	0.00120514	1.59701	0.675369
Myristoleic acid (14:1(n-5))	0.866650461538461	400.56	225.186	NEG	3.22711e-05	1.5169e-05	1.31352	1.89201e-05	0.000118295	2.12744	1.08912
Tricyclazole	0.866277461538461	281.301	188.029	NEG	6.80896e-06	3.82669e-05	1.31669	1.77947e-07	1.71427e-05	0.177934	-2.49059
Alismol	0.866142846153846	360.969	221.19	POS	2.15085e-06	1.20669e-06	0.732054	0.197898	0.119553	1.78244	0.833857
Valyl-Leucine	0.866053076923077	169.789	231.17	POS	6.90225e-05	0.000254194	1.3158	6.02456e-07	2.62617e-05	0.271535	-1.88079
DL-p-Hydroxyphenyllactic acid	0.865749692307692	88.8627	181.051	NEG	1.28894e-06	4.78602e-06	0.756788	0.0355283	0.0279607	0.269313	-1.89264
Imidazole lactate	0.865411692307692	35.7597	157.061	POS	0.000119598	1.5787e-05	1.3156	1.5016e-05	0.000104733	7.57573	2.92139
4-ACETOXYPHENOL	0.864931615384615	44.9755	151.04	NEG	4.1088e-06	2.59554e-06	1.30952	0.000115944	0.000359386	1.58302	0.662683
2-Phenylethyl beta-D-glucopyranoside	0.863810769230769	166.088	285.134	POS	7.22123e-06	1.21663e-05	1.31261	1.94425e-05	0.000120023	0.593541	-0.75258
1-(Malonylamino)cyclopropanecarboxylic acid	0.863594076923077	59.7847	188.055	POS	7.14278e-05	0.000115309	1.28914	0.000360527	0.000787001	0.619446	-0.69095
4-Hydroxycinnamyl aldehyde	0.863545769230769	150.949	147.045	NEG	8.13754e-05	6.92977e-05	1.27503	0.0169322	0.0150494	1.17429	0.231784
p-Aminobenzoic acid	0.863029076923077	181.112	136.041	NEG	3.62873e-06	1.12258e-05	1.31626	5.21494e-06	6.14879e-05	0.32325	-1.62928
7-epi Jasmonic Acid	0.861472384615385	279.31	211.133	POS	2.76817e-06	2.94746e-06	0.0815718	0.792405	0.330213	0.93917	-0.0905413
(2S,4R)-4-(9H-Pyrido[3,4-b]indol-1-yl)-1,2,4-butanetriol	0.861291461538461	196.702	273.123	POS	9.1205e-05	2.74819e-05	0.937819	0.145709	0.0935211	3.31873	1.73063
lovastatin	0.860872615384615	438.842	405.261	POS	3.25343e-05	2.31895e-05	1.21591	0.0313907	0.0252104	1.40297	0.488488
p-Acetamidophenol	0.860827769230769	219.174	150.056	NEG	1.17865e-06	1.0409e-05	1.31199	0.0107402	0.0103689	0.113234	-3.14262
PC(16:0/0:0)	0.860361076923077	420.31	496.34	POS	6.27328e-05	2.79256e-05	1.31304	2.11513e-05	0.000125846	2.24643	1.16763
3-Hydroxyaminophenol	0.858936923076923	127.536	126.055	POS	1.23242e-05	1.52762e-05	1.14339	0.0316573	0.0253889	0.806759	-0.309789
N-(2-Phenylethyl)-acetamide	0.857708	250.08	164.107	POS	1.31909e-05	2.28475e-05	1.29953	0.000217215	0.0005502	0.577348	-0.792488
3-Dehydrocarnitine	0.857374923076923	110.569	160.097	POS	7.13197e-05	3.4236e-05	1.30223	0.000397764	0.000844555	2.08318	1.05879
Dihydrocapsaicin	0.85676	314.824	306.208	NEG	1.5852e-06	3.81694e-07	1.31583	4.74709e-06	5.88866e-05	4.15306	2.05417
o-Xylene	0.856665230769231	3.29975	107.086	POS	3.32932e-05	3.27104e-05	0.19046	0.857587	0.347925	1.01782	0.0254772
Saccharopine	0.856258076923077	140.532	277.139	POS	5.09525e-06	1.17782e-05	0.659725	0.119551	0.0792112	0.432601	-1.20889
Spisulosine	0.856004076923077	392.221	286.31	POS	7.97992e-06	6.83608e-06	0.986087	0.0836839	0.0583002	1.16732	0.223203
Hydroxypentobarbital	0.855713076923077	150.093	243.134	POS	2.00161e-05	1.47652e-05	0.574437	0.550786	0.255905	1.35562	0.438956
Phloroglucinol	0.855406076923077	153.73	127.039	POS	4.19298e-06	1.95685e-05	1.31502	7.54701e-06	7.39448e-05	0.214273	-2.22248
Methylone	0.855011923076923	186.989	208.097	POS	1.09976e-05	7.44994e-06	1.08836	0.0340863	0.0270004	1.4762	0.561893
D-Proline	0.854334307692308	57.2271	114.056	NEG	6.57524e-05	9.10425e-05	1.05916	0.0402744	0.0310912	0.722216	-0.469497
PGD2	0.854169384615384	499.257	351.221	NEG	0.000246842	0.0003178	0.571135	0.623986	0.279657	0.776721	-0.364532
(3S,7S)-Jasmonic acid	0.853791	325.76	211.133	POS	8.23587e-06	4.17011e-06	1.29802	0.000704213	0.00128126	1.97498	0.981835
Daminozide	0.853484923076923	159.429	161.098	POS	6.29117e-06	9.81094e-07	0.921537	0.34526	0.184258	6.41241	2.68087
Homostachydrine	0.852925538461538	209.329	158.118	POS	3.22797e-05	1.7666e-05	1.30908	2.27996e-05	0.000131524	1.82722	0.869654
Lentiginosine	0.852345769230769	178.322	158.118	POS	5.19233e-06	8.6381e-06	0.980869	0.135503	0.0880461	0.601097	-0.73433
1-(2-Pyrimidyl)piperazine	0.850973461538461	525.795	165.113	POS	4.77994e-05	6.18057e-05	0.568896	0.619405	0.278175	0.773382	-0.370746
(R)-2-hydroxystearic acid	0.849955615384615	396.778	299.259	NEG	3.72283e-05	7.04155e-06	1.31418	1.69392e-06	3.82236e-05	5.28694	2.40243
alhpa-tocopheronolactone	0.849009384615385	451.234	279.159	POS	1.74957e-05	1.69099e-05	0.541396	0.415307	0.21067	1.03464	0.0491352
Nicotyrine	0.847935230769231	155.756	159.085	POS	1.3004e-05	7.10487e-06	1.31116	1.7172e-05	0.000112228	1.8303	0.872077
3,4-Dihydroxybenzylamine	0.847732	222.618	140.071	POS	5.54756e-06	1.33312e-05	1.30245	0.000133649	0.000394104	0.416132	-1.26489
4-Hydroxy-3-nitrosobenzamide	0.846740769230769	165.572	167.045	POS	0.00014636	1.87599e-05	1.31736	2.62385e-07	1.99132e-05	7.80174	2.9638
PC(18:1(9E)/16:0)[U]	0.846429076923077	451.236	760.583	POS	0.000413746	0.000367704	0.553817	0.838523	0.342843	1.12522	0.170201
1,4,5-Naphthalenetriol	0.845317153846154	252.75	177.055	POS	1.23663e-05	9.81456e-06	1.27959	0.0175697	0.0155104	1.25999	0.333413
PIRACETAM	0.845239	56.1789	141.067	NEG	1.93134e-05	6.75005e-06	1.07147	0.00467837	0.00539764	2.86123	1.51663
Vinyl acetic acid	0.845030692307692	15.5401	87.0441	POS	3.92061e-05	5.46585e-05	0.605551	0.347313	0.185071	0.717291	-0.479369
9,10-EOT	0.844610153846154	245.737	293.211	POS	8.71049e-06	7.89062e-06	0.0136171	0.895802	0.357881	1.1039	0.142616
3-Buten-1-amine	0.843978538461538	38.7263	72.0808	POS	0.000671055	0.00119585	1.15303	0.0261601	0.0216044	0.561156	-0.833527
Plantagonine	0.843957846153846	152.19	178.086	POS	0.000107181	0.00023516	0.638058	0.152189	0.0969288	0.455778	-1.1336
3'-Hydroxycoclaurine	0.841700307692308	167.702	302.138	POS	1.49136e-05	2.97236e-05	1.30807	6.77105e-05	0.000253882	0.501742	-0.994983
Dimethicone	0.841070692307692	527.786	163.098	POS	0.000167433	0.000199979	0.388052	0.712995	0.30729	0.837252	-0.256266
4-PYRIDOXATE	0.840906538461539	36.3762	182.046	NEG	2.46157e-06	5.3517e-06	1.2523	0.00196692	0.00276057	0.459961	-1.12042
Indoline	0.840796923076923	148.105	120.081	POS	0.0069437	0.00955396	1.30409	0.000158007	0.000440164	0.726787	-0.460395
Pyrimidin-4-yl-Methanol	0.840300076923077	126.385	109.041	NEG	4.15775e-06	9.7471e-06	0.910722	0.310718	0.170193	0.426563	-1.22917
Tazobactam	0.838444769230769	3.29687	301.058	POS	2.17048e-05	1.32973e-05	0.602753	0.375171	0.195865	1.63227	0.706878
AZELAIC ACID	0.838134692307692	89.2743	187.098	NEG	3.72245e-06	1.5121e-05	1.13312	0.0283066	0.0231087	0.246178	-2.02223
1,2-dipalmitoyl-sn-glycero-3-PC	0.837491153846154	469.696	734.566	POS	4.89132e-05	5.11834e-05	0.331172	0.921918	0.364511	0.955645	-0.065453
Glycerophospho-N-Oleoyl Ethanolamine	0.837324923076923	369.111	478.294	NEG	3.55266e-05	1.14408e-05	1.31404	1.20409e-05	9.38303e-05	3.10526	1.63472
DEOXYRIBOSE	0.837114461538462	32.7993	133.051	NEG	0.000309505	0.000356475	1.29055	0.000680178	0.00124818	0.868239	-0.203836
Lignoceric acid	0.837036615384615	597.713	367.358	NEG	1.42083e-05	3.20677e-05	0.656245	0.113173	0.0755804	0.443071	-1.17439
9(E),11(E)-Conjugated Linoleic Acid	0.836274692307692	646.065	279.233	NEG	1.38803e-05	1.20339e-05	0.520245	0.422258	0.213149	1.15343	0.20593
N-decanoyl-L-Homoserine lactone	0.835510846153846	269.968	256.19	POS	4.34104e-06	2.60888e-06	1.29306	0.000310078	0.000706095	1.66395	0.734611
b-D-Glucopyranosiduronic acid	0.834905692307692	93.3156	344.133	POS	0.000105441	0.000234805	1.22721	0.00200105	0.00279766	0.449059	-1.15502
Dodecylbenzenesulfonic acid	0.834889076923077	379.492	325.185	NEG	4.17933e-05	2.82211e-05	1.11037	0.124182	0.0818117	1.48092	0.566497
2,9-Dimethyl-2,9-diazatricyclo[10.2.2.25,8]octadeca-5,7,12,14,15,17-hexaene-3,10-diol, 9CI	0.833997153846154	234.796	299.175	POS	5.75493e-06	3.98155e-06	1.30706	6.69004e-05	0.000251897	1.4454	0.53147
Anandamide (20:3, n-3)	0.833693	501.281	350.305	POS	1.5167e-05	1.53072e-06	1.31418	1.0939e-05	8.93849e-05	9.90839	3.30865
Bis-(4-cyanophenyl)-methanol	0.832692461538461	245.22	233.072	NEG	8.6127e-07	2.92805e-06	1.30998	1.29636e-05	9.72862e-05	0.294144	-1.7654
(4E,8E,9Me-d19:2)sphingosine	0.831544461538462	366.486	312.289	POS	6.04043e-05	1.79629e-05	1.31444	2.56977e-05	0.000140808	3.36273	1.74963
Dihydroclavaminic acid	0.831526846153846	98.4183	201.087	POS	4.70947e-05	8.59104e-05	1.30178	9.81778e-05	0.000322382	0.548183	-0.867269
CAY10487	0.831319076923077	156.05	264.088	NEG	2.54118e-06	3.13e-06	0.897808	0.228997	0.133996	0.811878	-0.300664
L-Glutamate methylester	0.830655384615384	32.5202	162.076	POS	0.000109801	0.000464468	1.31564	5.3045e-06	6.20367e-05	0.236401	-2.08069
Bufexamac	0.830241384615385	135.119	224.128	POS	4.77839e-06	5.47377e-05	1.31675	1.28185e-07	1.50193e-05	0.0872961	-3.51794
p-Coumaric acid	0.829885615384615	90.7224	165.055	POS	0.000298776	0.000424896	1.19158	0.0221299	0.0187582	0.703175	-0.508045
D-Gluconic acid	0.829591153846154	45.2651	195.041	NEG	1.98952e-06	4.03077e-06	0.643589	0.173649	0.107849	0.493583	-1.01864
Citraconic acid	0.829251230769231	30.4088	129.02	NEG	3.549e-05	1.55607e-06	0.534342	0.425335	0.214239	22.8074	4.51143
Ethosuximide M7	0.829241846153846	183.861	158.081	POS	7.56789e-06	1.01551e-05	0.655376	0.337489	0.181157	0.745228	-0.424247
Dehydrophytosphingosine	0.829237461538461	343.378	316.284	POS	3.25702e-05	1.27438e-05	1.31605	1.08971e-06	3.21984e-05	2.55576	1.35375
HC Toxin	0.829074923076923	172.418	435.225	NEG	1.40142e-05	4.36035e-05	1.31493	1.21838e-05	9.43767e-05	0.321401	-1.63755
21-hydroxypregnenolone	0.828942461538462	486.713	331.228	NEG	6.86788e-05	4.63037e-05	1.28631	0.00123127	0.00194583	1.48322	0.568736
3-(2-Hydroxyphenyl)propionic acid	0.827308230769231	189.482	165.056	NEG	7.97224e-06	1.19483e-05	0.674926	0.364874	0.191927	0.667226	-0.583752
2-Methylbutyroylcarnitine	0.826870230769231	190.147	246.17	POS	1.49772e-05	3.86803e-05	1.31662	2.16941e-06	4.18781e-05	0.387205	-1.36883
1-Methyl-6-(1,2,3,4-tetrahydro-6-hydroxy-2-naphthyl)-2(1H)-pyridone	0.826212769230769	239.262	256.133	POS	1.43395e-05	2.97648e-05	1.31758	5.95166e-06	6.58416e-05	0.481761	-1.05361
2-HYDROXY-3,4-DIMETHOXYBENZOIC ACID	0.825923923076923	91.6465	197.046	NEG	1.47893e-06	3.50317e-06	1.2861	0.000894435	0.00153448	0.422169	-1.24411
Dodecanedioate	0.824674923076923	244.077	229.145	NEG	5.95673e-06	1.35453e-06	1.23087	0.00022224	0.000559042	4.39764	2.13673
Laurinterol	0.824539769230769	256.943	295.071	POS	5.76983e-06	1.7115e-06	1.31326	5.57545e-06	6.36814e-05	3.37121	1.75327
N-(3-Methylbutyl)acetamide	0.823662153846154	239.737	130.123	POS	1.42516e-05	8.79966e-05	1.31652	0.00153749	0.00229773	0.161956	-2.62633
Hydroxyprolyl-Tyrosine	0.823505538461538	198.353	295.128	POS	9.1955e-06	5.41372e-06	1.30532	0.000291346	0.000674951	1.69855	0.764308
Propamocarb hydrochloride	0.823114615384615	252.17	225.139	POS	1.16576e-05	2.45107e-05	1.3154	1.14828e-05	9.16316e-05	0.475612	-1.07214
Vindoline	0.822755230769231	129.007	455.215	NEG	6.16484e-07	3.31812e-06	1.30948	3.13732e-05	0.000158364	0.185793	-2.42823
Indoleacetaldehyde	0.822371461538462	258.597	158.061	NEG	2.79532e-06	2.86154e-06	0.380165	0.557985	0.258186	0.976859	-0.033778
Gluconic acid	0.821775384615385	58.3419	195.051	NEG	1.66993e-05	1.66218e-05	0.0193636	0.942097	0.369541	1.00466	0.00670618
Dihydrojasmonic Acid	0.821132538461538	367.731	211.134	NEG	2.34426e-05	3.20022e-05	0.574756	0.541419	0.252908	0.73253	-0.449039
Gentiatibetine	0.820472384615384	184.722	166.086	POS	1.16867e-05	1.63031e-05	1.29858	0.00046213	0.000943056	0.716837	-0.480284
2-Methylindole	0.818292615384615	152.197	132.081	POS	1.62275e-05	3.89136e-05	1.31272	5.4378e-06	6.28556e-05	0.417014	-1.26183
N-formylanthranilic acid	0.817652461538461	168.915	164.036	NEG	2.9294e-06	3.11567e-06	0.525223	0.911314	0.361836	0.940216	-0.0889356
Norfuraneol	0.817370230769231	136.215	115.039	POS	4.97361e-05	9.38679e-05	1.31563	2.11209e-06	4.14946e-05	0.529852	-0.916338
DL-2-hydroxy stearic acid	0.816831538461538	415.355	299.259	NEG	0.000358017	5.98554e-05	1.30694	2.11445e-06	4.15106e-05	5.98137	2.58048
L-gamma-glutamyl-L-isoleucine	0.816821	162.493	261.144	POS	1.08931e-05	2.90811e-05	1.317	7.89642e-07	2.877e-05	0.374577	-1.41666
gamma-Glutamylvaline	0.815671538461538	89.9388	247.129	POS	1.59511e-05	5.58008e-05	1.25793	0.000191154	0.000503081	0.285857	-1.80663
Myriocin	0.813974	241.093	400.271	NEG	9.28282e-06	1.77404e-05	1.28358	0.0231785	0.0194899	0.523259	-0.934402
3-hydroxy-hexadecanoic acid	0.812630846153846	371.425	271.228	NEG	0.000708592	6.51028e-05	1.31221	5.63449e-07	2.5788e-05	10.8842	3.44416
Rilmenidine	0.812418692307692	248.552	181.134	POS	5.71902e-06	3.08948e-06	1.29543	0.000348225	0.000767746	1.85113	0.888402
Helenine	0.811974384615385	266.428	271.107	POS	1.68829e-05	3.01596e-05	1.31469	4.17293e-06	5.54347e-05	0.559787	-0.837051
CAY10562	0.811811769230769	233.776	182.027	POS	3.44766e-06	5.81558e-06	1.30082	0.000421842	0.000881659	0.592831	-0.754307
5-Carboxymethoxy-3,4-dihydrocarbostyril	0.810432769230769	154.016	222.079	POS	1.15464e-06	1.07074e-06	0.307162	0.714163	0.307639	1.07836	0.108843
Kynurenic acid	0.810176	181.945	190.05	POS	0.000201101	4.67621e-05	1.31718	5.64682e-07	2.58037e-05	4.30051	2.10451
11alpha-(4-dimethylaminophenyl)-1alpha,25-dihydroxyvitamin D3	0.809855	415.693	536.41	POS	2.17678e-05	3.71977e-05	1.27535	0.00249878	0.00332153	0.585194	-0.773014
4-(2-Pyrazinylethenyl)phenol	0.809843076923077	201.025	199.087	POS	3.32169e-05	6.1445e-05	1.30723	8.89699e-05	0.000302628	0.540596	-0.887378
Ectocarpen	0.809026230769231	275.41	149.133	POS	6.1455e-06	4.44242e-06	1.28626	0.000474022	0.000960789	1.38337	0.468186
(3S)-5-[(1R,2R,8aS)-2-hydroxy-2,5,5,8a-tetramethyl-3,4,4a,6,7,8-hexahydro-1H-naphthalen-1-yl]-3-methylpentanoic acid	0.808613307692308	455.754	325.273	POS	8.71302e-06	2.1615e-05	1.31274	5.59782e-06	6.38138e-05	0.403101	-1.31079
(1S,2S)-3-oxo-2-pentyl-cyclopentanebutanoic acid	0.808537769230769	255.464	241.18	POS	8.6846e-06	2.89585e-06	1.31474	1.55434e-05	0.000106658	2.99898	1.58447
Pterine	0.808522153846154	103.833	164.057	POS	3.82339e-05	6.52261e-06	1.31324	0.00567037	0.00626129	5.86175	2.55133
(22E, 24x)-Ergosta-4,6,8,22-tetraen-3-one	0.808252	548.806	393.315	POS	4.83696e-05	4.51757e-05	0.459565	0.918946	0.363763	1.0707	0.0985559
Fluvoxamine acid	0.808070923076923	181.067	319.129	POS	1.0393e-05	2.48107e-05	1.24138	0.0163703	0.0146387	0.418893	-1.25535
Capric acid	0.807830230769231	332.851	171.139	NEG	3.94952e-06	5.58059e-06	0.578323	0.496001	0.238129	0.707725	-0.49874
1-Hydroxy-2-(9Z,12Z,15Z-octadecatrienoyl)-sn-glycero-3-phosphoethanolamine	0.807577615384615	382.467	474.263	NEG	2.82898e-06	1.36337e-07	1.31139	1.95731e-06	4.03875e-05	20.7499	4.37503
N-Methylisoleucine	0.807316076923077	56.0749	144.103	NEG	1.98439e-06	4.30292e-06	1.30831	0.00148232	0.00223527	0.461172	-1.11662
6,11-hexadecadienal	0.804622769230769	429.296	237.221	POS	1.06035e-05	6.62489e-06	1.29761	0.000505372	0.00100641	1.60056	0.678573
2-Hydroxyglutarate	0.804491461538461	27.7974	147.03	NEG	9.99777e-05	4.09734e-05	1.31687	1.22964e-06	3.3398e-05	2.44007	1.28692
Dimethyl trisulfide	0.803534153846154	3.29975	125.961	POS	1.91024e-06	2.49463e-06	0.400372	0.815722	0.336659	0.765742	-0.385071
N-Despropylpergolide	0.80312	190.624	273.144	POS	1.63104e-06	8.55139e-06	0.789925	0.0129163	0.0120592	0.190734	-2.39036
Isoprenyl alcohol	0.802993923076923	4.95283	87.0804	POS	3.33522e-05	1.63459e-09	0.933067	0.183543	0.112703	20404	14.3166
11Z,13E,15-Hexadecatrienyl acetate	0.802954	628.422	279.231	POS	3.66697e-05	3.29296e-05	0.030901	0.736702	0.314296	1.11358	0.155202
3-Hydroxyphenylacetic acid	0.802952923076923	155.837	151.04	NEG	8.78981e-05	4.36912e-05	1.31057	2.7198e-05	0.000145473	2.0118	1.00849
Pyrazine	0.802767230769231	534	81.0447	POS	0.00152133	0.00144494	0.0256036	0.837918	0.34268	1.05286	0.0743189
3-Furoic acid	0.802656846153846	36.7837	111.009	NEG	9.98661e-06	7.58019e-06	0.567915	0.565466	0.260586	1.31746	0.397762
Morpholine	0.80219	136.277	88.0757	POS	3.59116e-05	4.4669e-05	1.30166	0.000283699	0.000662379	0.803948	-0.314826
L-Allysine Ethylene Acetal	0.801622461538462	138.405	188.093	NEG	0.000141891	0.000118714	1.30836	7.60169e-05	0.000273927	1.19523	0.257291
Prostaglandin D1 Alcohol	0.801612076923077	435.753	339.254	NEG	5.06987e-06	3.06728e-06	1.30869	0.000154413	0.000433416	1.65289	0.724988
Vinylacetylglycine	0.801490230769231	140.155	144.066	POS	6.48632e-05	9.2073e-05	1.31198	3.80075e-05	0.000178094	0.704476	-0.505378
Mequitazine	0.799299	194.048	323.16	POS	1.03947e-05	4.02216e-05	1.31656	0.00082119	0.00143927	0.258436	-1.95212
Homoglutamine	0.799246076923077	187.386	161.092	POS	1.81966e-05	1.90296e-06	1.31727	0.000302939	0.000694214	9.56221	3.25734
3-Methylindole	0.798314076923077	174.19	132.081	POS	1.65009e-05	8.59388e-06	1.28578	0.000216315	0.000548604	1.92007	0.941159
(3-Hydroxyphenyl)trimethylammonium	0.797847615384615	281.841	152.107	POS	5.92394e-06	1.55766e-06	1.28463	0.00229685	0.00311291	3.80309	1.92717
6-Caprolactam	0.797201769230769	129.298	114.091	POS	3.2342e-05	2.84881e-05	1.29045	0.000711755	0.00129154	1.13528	0.18305
Oleoyl Ethyl Amide	0.797174230769231	541.519	310.31	POS	3.39828e-05	9.71546e-06	0.942091	0.128162	0.0840228	3.49781	1.80645
MANNITOL	0.797147615384615	58.3678	181.07	NEG	2.00159e-05	4.30411e-05	0.914043	0.0937646	0.0643027	0.465043	-1.10457
4-Vinylphenol	0.796966	221.14	119.05	NEG	2.81174e-06	2.40114e-06	1.22588	0.00673324	0.00716326	1.171	0.227742
Stigmatellin Y	0.796687230769231	477.512	485.29	POS	0.000353662	5.14995e-06	1.31081	0.0196377	0.0169934	68.6728	6.10167
Estragole	0.796279153846154	553.08	149.095	POS	8.69352e-05	4.07801e-05	0.627335	0.196204	0.118756	2.1318	1.09207
9-Decenoic acid	0.795682384615385	283.349	169.124	NEG	1.9478e-05	1.03033e-05	1.26895	0.0292751	0.0237761	1.89045	0.918733
5-Oxo-2(5H)-isoxazolepropanenitrile	0.795485307692308	43.9797	139.05	POS	0.0002333	9.48408e-05	1.31446	1.94787e-05	0.000120141	2.45991	1.29861
3-(1-Pyrrolidinyl)-2-butanone	0.794733923076923	137.282	142.123	POS	4.03793e-06	2.50361e-05	1.29864	0.035543	0.0279706	0.161284	-2.63233
N-Carboxytocainide	0.794525076923077	169.28	237.123	POS	1.88201e-05	3.86069e-05	1.221	0.0205511	0.0176475	0.487481	-1.03658
2-Benzofurancarboxaldehyde	0.792831846153846	66.2126	147.044	POS	7.41559e-05	0.000106148	1.30484	9.64866e-05	0.000318737	0.69861	-0.51744
Digitalose	0.792590307692308	502.902	179.093	POS	3.65072e-05	4.97521e-05	0.602791	0.302232	0.166624	0.733781	-0.446578
Methyl o-methoxyhippuric acid	0.791884923076923	180.33	224.092	POS	2.65373e-05	1.13392e-05	1.19456	0.0718282	0.0510807	2.34031	1.2267
Muramic acid	0.790847923076923	32.7882	252.108	POS	0.000169376	0.000464013	1.31571	1.60609e-06	3.74091e-05	0.365024	-1.45394
Enalapril	0.790122692307692	255.333	375.195	NEG	3.45213e-06	4.01881e-06	1.05571	0.0504682	0.0376806	0.858993	-0.219282
Arachidonic acid ethyl ester	0.790068384615385	494.99	331.268	NEG	2.03015e-05	1.70393e-05	0.0182689	0.823652	0.338823	1.19145	0.25272
9-HOTrE	0.789841	333.368	293.212	NEG	6.42996e-05	4.04835e-05	1.30946	2.75771e-05	0.000146651	1.58829	0.667475
1,8-Diazacyclotetradecane-2,9-dione	0.788988923076923	259.188	227.175	POS	2.68322e-05	0.000116513	1.31586	7.50538e-07	2.82993e-05	0.230294	-2.11845
Sinapyl alcohol	0.788708923076923	172.395	209.082	NEG	1.92533e-06	1.73403e-06	0.675944	0.291567	0.162072	1.11032	0.150977
Clindamycin	0.786955076923077	183.63	425.191	POS	1.08095e-05	2.02563e-05	1.31513	3.2738e-06	4.98502e-05	0.533637	-0.90607
O-propanoyl-carnitine	0.786361769230769	244.293	218.139	POS	4.24762e-06	1.08412e-06	1.31218	5.81582e-06	6.50775e-05	3.91802	1.97012
Pizotifen	0.786305384615384	193.27	294.135	NEG	4.35182e-06	1.23983e-06	1.0857	0.00219076	0.00300148	3.51	1.81147
Dicyclopentadiene	0.786093076923077	477.825	133.101	POS	4.35224e-05	1.46724e-06	1.31357	0.0181735	0.0159437	29.6628	4.89058
Linoleic acid	0.785751230769231	435.037	281.247	POS	2.29644e-06	6.99301e-06	0.922416	0.186207	0.113991	0.328391	-1.60652
6-Iminocyclohexa-2,4-dienone	0.784813307692308	40.4545	108.044	POS	4.57692e-05	0.000528913	1.26343	5.24117e-06	6.16408e-05	0.0865345	-3.53058
Vasicinone	0.783788846153846	221.381	203.082	POS	1.54525e-05	1.00131e-05	1.24987	0.0333997	0.0265449	1.54323	0.62595
8-hydroperoxy-9,12-octadecadienoic acid	0.783625153846154	361.025	313.237	POS	2.11512e-05	1.18316e-05	1.26429	0.00473803	0.00545089	1.78768	0.838092
N-Acetylneuraminate	0.782168230769231	34.2724	310.113	POS	0.00026963	0.00023409	1.1377	0.0274084	0.0224834	1.15182	0.20392
Diphenylsulfoxide	0.781064769230769	30.7257	203.053	POS	0.000133503	0.000195543	1.31429	6.51172e-06	6.88172e-05	0.682729	-0.550615
Heptadecanoic acid	0.780991461538462	522.742	269.249	NEG	0.000394597	0.000648358	0.586095	0.416419	0.211068	0.608609	-0.716412
Linoleoyl glycine	0.780538692307692	507.055	338.268	POS	0.000110034	8.92996e-05	0.728114	0.260026	0.148179	1.23219	0.301224
6-[5]-ladderane-1-hexanol	0.780110461538461	454.014	261.221	POS	1.09643e-05	5.05052e-06	1.30144	6.01881e-05	0.000235928	2.17092	1.11831
4-METHYLDAPHNETIN	0.779443769230769	231.037	191.035	NEG	6.47963e-07	8.41802e-07	0.814845	0.202736	0.121812	0.769733	-0.377569
Nor-psi-tropine	0.779441692307692	210.79	128.107	POS	1.90323e-05	8.2307e-06	1.28807	0.0208123	0.0178328	2.31235	1.20936
Benzaldehyde	0.778043307692308	178.972	107.049	POS	3.98183e-05	3.35934e-06	1.31633	7.83485e-09	7.50198e-06	11.853	3.56718
Carbidopa	0.778010769230769	140.056	227.103	POS	1.92235e-05	1.72817e-05	0.0115469	0.888039	0.355883	1.11236	0.153623
N-oleoyl isoleucine	0.777209153846154	526.165	396.347	POS	2.13252e-05	6.53724e-06	1.29038	0.000628832	0.00117711	3.26211	1.7058
3-(Hydrohydroxyphosphoryl)pyruvate	0.776716076923077	654.041	152.995	POS	0.000269253	0.000256294	0.00630522	0.947839	0.370958	1.05056	0.0711595
Thymine	0.776181461538461	57.4916	127.058	POS	7.85527e-06	1.1532e-05	0.619232	0.418282	0.211734	0.681174	-0.553906
N-Acryloylglycine	0.773467923076923	192.994	130.05	POS	1.22042e-05	1.01486e-05	1.10292	0.0411215	0.0316374	1.20254	0.266091
N-Acetyl-D-mannosaminolactone	0.773449307692308	31.303	220.081	POS	0.000102624	0.000287322	1.3	8.43671e-05	0.000292684	0.357173	-1.48531
N-Acetylindole	0.773182307692308	236.725	160.076	POS	6.75998e-06	1.30915e-06	1.3144	1.16239e-06	3.28466e-05	5.16363	2.36839
Macaridine	0.773143846153846	163.782	216.102	POS	1.17254e-05	4.13874e-05	1.31671	7.36539e-07	2.81228e-05	0.283308	-1.81956
p-Acetaminobenzoic acid	0.772608	138.98	178.051	NEG	8.04789e-06	2.17229e-06	1.21196	0.00180501	0.00258707	3.70479	1.88939
Triamcinolone acetonide	0.772413153846154	259.71	441.129	POS	1.98943e-06	5.35452e-06	1.3067	4.22166e-05	0.000190058	0.371542	-1.4284
alpha-Methyl-m-tyrosine	0.771107923076923	287.177	196.097	POS	3.92225e-06	1.78835e-05	1.31496	1.60592e-05	0.000108481	0.219322	-2.18888
12S-HHTrE	0.771001076923077	202.656	303.191	POS	2.27575e-05	9.8785e-05	1.30627	8.46422e-05	0.000293278	0.230374	-2.11795
KOJIC ACID	0.770281	172.631	143.034	POS	6.76666e-06	2.28579e-05	1.31541	3.32765e-07	2.1849e-05	0.296031	-1.75618
Isoleucyl-Phenylalanine	0.770212923076923	210.131	279.17	POS	6.75548e-06	7.54501e-05	1.14266	0.000280575	0.000657187	0.0895356	-3.48139
Ac-Tyr-OEt	0.769217384615385	165.401	250.109	NEG	1.22193e-05	2.62504e-06	1.31357	7.11074e-06	7.18048e-05	4.65491	2.21875
Sterebin E	0.768607846153846	405.015	339.251	POS	3.7107e-06	5.43174e-06	0.273539	0.729528	0.312191	0.683151	-0.549723
Succinylacetone	0.768530923076923	48.8846	157.051	NEG	5.80158e-05	1.0426e-05	1.31031	6.06982e-05	0.000237097	5.56452	2.47626
Isovalerylglutamic acid	0.768240076923077	214.311	232.118	POS	4.15165e-05	5.45742e-05	1.28578	0.000618512	0.00116279	0.760735	-0.394535
Octopamine	0.767725384615385	235.023	154.086	POS	3.30565e-06	9.25437e-06	1.31261	0.00432731	0.00508104	0.357199	-1.4852
Glycine, 5-oxo-L-prolyl-	0.767577153846154	35.3085	185.057	NEG	9.783e-05	0.000110177	1.11558	0.0333807	0.0265325	0.887938	-0.171469
Nap-Ile-OH	0.767460384615385	181.755	435.153	NEG	9.00364e-06	6.13105e-06	1.29657	0.000277383	0.000651846	1.46853	0.554376
Glycerophospho-N-Palmitoyl Ethanolamine	0.767366615384615	358.749	452.279	NEG	1.03641e-05	3.2513e-06	1.31504	6.98916e-07	2.76253e-05	3.18766	1.6725
5-(4-HYDROXYPHENYL)-5-PHENYLHYDANTOIN	0.765813153846154	357.688	267.077	NEG	5.79932e-07	2.55542e-06	1.31434	1.92542e-06	4.01454e-05	0.226942	-2.1396
Butoctamide hydrogen succinate	0.765457615384615	191.798	316.211	POS	2.4712e-05	9.65176e-06	1.30923	2.14463e-05	0.000126888	2.56036	1.35635
4-methyl-hexanoic acid	0.765331307692308	215.198	129.092	NEG	5.13677e-06	7.36686e-06	0.581421	0.476919	0.231873	0.69728	-0.520189
2-Pyridylacetic acid	0.764458384615385	49.0434	136.035	NEG	7.18381e-07	7.01494e-07	0.488421	0.966808	0.375593	1.02407	0.0343184
3-Isopropyl-2-methoxy-5-methylpyrazine	0.763904692307692	176.749	167.118	POS	1.38298e-05	9.54734e-06	1.25556	0.00419548	0.00495985	1.44855	0.53461
GALACTITOL	0.763215846153846	32.3612	181.072	NEG	0.00310146	0.00235127	1.28568	0.000912643	0.00155753	1.31906	0.399508
Methylgingerol	0.761515384615385	312.87	307.192	NEG	1.89433e-06	3.39866e-06	1.30566	7.3199e-05	0.000267265	0.557376	-0.843278
cis-5-dodecenoic acid	0.761260692307692	339.538	197.155	NEG	9.09223e-06	3.92029e-06	1.31252	2.48958e-05	0.000138264	2.31927	1.21367
DL-Propargylglycine	0.760915615384615	47.9766	114.055	POS	6.36604e-05	9.35846e-05	1.28492	0.00159469	0.00236131	0.680244	-0.555876
2,4,6-Octatriyn-1-ol	0.760632	66.2126	119.049	POS	8.40233e-05	0.000120891	1.31144	4.06814e-05	0.000185791	0.695036	-0.52484
Isobutyryl carnitine	0.759983153846154	162.493	232.154	POS	1.04278e-05	2.69179e-05	1.31639	3.11374e-06	4.87329e-05	0.387391	-1.36814
Proclavaminic acid	0.759975461538462	82.3741	203.103	POS	0.000105492	1.73249e-05	1.305	0.0175214	0.0154756	6.08904	2.60621
Decanoic acid	0.759401538461538	312.993	171.139	NEG	8.20511e-06	1.52524e-05	0.431953	0.563448	0.259929	0.537954	-0.894444
1,8-Dihydroxy-3-methylnaphthalene	0.758106461538462	316.56	175.075	POS	5.61538e-06	8.75405e-06	1.3058	0.000182316	0.000486667	0.641461	-0.640567
Isopentenyladenine	0.756261846153846	150.999	202.109	NEG	7.38937e-05	5.45983e-05	1.30362	0.000141313	0.000408466	1.35341	0.436594
N-(beta-ketocaproyl)-L-Homoserine lactone	0.755614538461538	228.334	214.107	POS	2.98673e-06	8.89215e-06	1.30562	2.46684e-05	0.000137557	0.335884	-1.57396
4-Hydroxybenzotriazole	0.753799076923077	554.262	134.036	NEG	0.000101292	0.000139308	0.575166	0.527884	0.248521	0.727108	-0.459759
Methacycline	0.752835153846154	267	443.144	POS	1.62724e-06	1.11637e-05	1.31631	2.79217e-08	9.25934e-06	0.145762	-2.77832
FARNESOL	0.750923230769231	265.953	261.159	POS	2.02177e-05	7.88144e-05	1.31668	2.02875e-06	4.0912e-05	0.256522	-1.96284
Vaccenic acid	0.750626153846154	530.598	283.263	POS	1.96364e-05	1.04687e-05	1.28253	0.00117418	0.00187849	1.87573	0.907449
4-Biphenylamine	0.749589230769231	225.043	170.097	POS	2.85385e-06	1.29728e-05	1.31057	4.15895e-05	0.00018833	0.219986	-2.18452
Dodecanedioic acid	0.749505923076923	227.951	229.145	NEG	1.49417e-05	2.08519e-06	1.31627	1.99887e-08	8.88771e-06	7.1656	2.84109
Deacetylgedunin	0.749087846153846	214.618	439.209	NEG	3.39085e-06	9.26007e-06	1.31739	2.37617e-08	9.05899e-06	0.36618	-1.44938
3-Methylxanthine	0.748412230769231	448.958	165.041	NEG	2.42753e-06	2.83744e-06	0.539057	0.761774	0.321553	0.855535	-0.225101
8-iso Prostaglandin A2	0.748385	361.025	335.219	POS	2.07933e-05	1.1649e-05	1.30443	8.65277e-05	0.000297385	1.78498	0.835912
17-Hydroxylinolenic acid	0.748004461538461	357.256	295.226	POS	4.00332e-05	2.09448e-05	1.25226	0.00133333	0.00206522	1.91136	0.934602
N,N-Diethyl-4-hydroxybenzamide	0.746193076923077	267.95	194.118	POS	1.2798e-05	6.93728e-05	1.31585	1.67297e-06	3.8034e-05	0.184482	-2.43845
Fenamic acid	0.744866230769231	197.712	214.086	POS	0.000305556	0.00019372	1.31148	4.63724e-05	0.000201342	1.57731	0.657466
Hordenine	0.744411923076923	159.288	164.108	NEG	7.1251e-06	2.83837e-05	1.31561	6.9123e-06	7.07874e-05	0.251028	-1.99408
EUGENITOL	0.742616153846154	228.525	205.051	NEG	2.60479e-06	1.28471e-05	1.31363	2.4848e-05	0.000138116	0.202753	-2.3022
Monodesmethylpheniramine	0.742461461538461	238.599	227.154	POS	5.52e-06	2.26892e-06	0.338369	0.391866	0.202127	2.43287	1.28266
1-(2-Furanyl)-1-butanone	0.742390769230769	587.784	139.074	POS	0.000192165	0.000270805	0.898743	0.150596	0.096096	0.709608	-0.494907
N-Acetylleucine	0.741958692307692	215.881	174.113	POS	7.32113e-06	7.98175e-06	0.96065	0.0950183	0.0650377	0.917234	-0.124639
D-Glucoheptose	0.741693230769231	284.414	209.067	NEG	9.30046e-06	9.03065e-06	0.00435095	0.968958	0.376115	1.02988	0.0424721
Harmine	0.740939538461538	290.282	211.088	NEG	4.57086e-06	7.92747e-06	1.31216	4.62637e-05	0.000201057	0.576584	-0.794396
15-HEPE	0.740831461538462	355.429	317.21	NEG	3.04766e-06	1.71765e-06	1.26147	0.00209679	0.00290155	1.77433	0.827271
N-(6-aminohexanoyl)-6-aminohexanoic acid	0.740311615384615	193.44	245.186	POS	6.55942e-05	0.000223411	1.31669	1.89973e-06	3.99467e-05	0.293603	-1.76806
2-Acetyl-1,5,6,7-tetrahydro-6-hydroxy-7-(hydroxymethyl)-4H-azepine-4-one	0.740281538461538	201.535	200.09	POS	5.1302e-06	9.09528e-06	1.2944	0.000510028	0.00101305	0.564051	-0.826104
N-Isobutyrylglycine	0.740012461538461	35.8396	144.067	NEG	6.35365e-06	1.2203e-05	0.434675	0.542994	0.253414	0.520663	-0.941578
trans-Cinnamic acid	0.739685	138.98	147.045	NEG	4.97314e-05	6.9944e-05	1.31081	3.05058e-05	0.000155765	0.711017	-0.492044
DL-2-Hydroxyvaleric acid	0.738191538461538	43.3927	117.056	NEG	0.000204534	9.61574e-05	1.18641	0.0785094	0.05516	2.12708	1.08887
1,3-PBIT	0.738078846153846	201.639	283.107	POS	1.40679e-05	1.8134e-05	1.22678	0.00532721	0.00596459	0.775773	-0.366294
alpha-ESA	0.737973230769231	419.517	277.217	NEG	1.65288e-05	1.12165e-05	1.26509	0.00252702	0.00335007	1.47362	0.559365
3-Methylpyrazole	0.737779	538.475	83.0603	POS	0.000208713	0.000588627	0.911608	0.155043	0.0984129	0.354575	-1.49584
Ethyl (2E,4Z,7Z)-Decatrienoate	0.736968769230769	275.478	195.138	POS	6.27882e-06	7.53736e-06	0.552799	0.727684	0.311648	0.833027	-0.263565
L-Histidinal	0.735480461538461	520.462	140.082	POS	0.000123798	0.000110027	0.427291	0.876993	0.353019	1.12516	0.170134
Oleic acid	0.734737846153846	509.265	281.249	NEG	0.0380199	0.028144	1.27363	0.00132151	0.00205147	1.3509	0.433926
Flurandrenolide	0.734719846153846	267.786	441.131	NEG	2.76151e-07	1.90815e-06	1.31458	0.00534366	0.00597871	0.144722	-2.78865
Slaframine	0.734705923076923	212.522	199.144	POS	2.31894e-06	9.48884e-06	1.314	5.52632e-06	6.33889e-05	0.244386	-2.03276
Diethyl-phthalate	0.733741615384615	215.918	221.082	NEG	5.60344e-06	5.01825e-06	1.23981	0.0054285	0.0060513	1.11661	0.159127
3',4'-dihydroxyflurbiprofen	0.732796538461538	63.6608	277.085	POS	1.79151e-05	4.2445e-05	1.31091	6.9067e-06	7.07607e-05	0.422079	-1.24442
ISOPEONOL	0.732145692307692	234.883	165.056	NEG	8.56075e-06	1.70338e-05	1.30697	2.78773e-05	0.000147618	0.502575	-0.992589
Dihydroxymelphalan	0.730560307692308	210.865	269.138	POS	1.07611e-06	2.9026e-06	0.40019	0.290249	0.161504	0.37074	-1.43152
PA(12:0/0:0)	0.730293846153846	207.113	355.186	POS	7.62403e-06	1.72152e-05	1.28192	0.00157882	0.00234379	0.442866	-1.17506
Butyryl-L-carnitine	0.728684307692308	143.615	232.154	POS	1.58295e-06	1.13896e-05	1.3085	1.84304e-05	0.000116633	0.138983	-2.84702
N-3-oxo-hexadec-11(Z)-enoyl-L-Homoserine lactone	0.728135230769231	275.983	352.246	POS	4.95683e-06	4.87886e-06	0.72072	0.26245	0.14927	1.01598	0.0228728
3-O-Methyl-a-methyldopamine	0.728132692307692	312.734	182.118	POS	1.15727e-05	6.1092e-05	1.31667	7.09793e-08	1.27764e-05	0.18943	-2.40027
N,N-Dimethyldodecylamine N-oxide	0.726903769230769	327.377	230.248	POS	1.97864e-05	2.41195e-05	0.560191	0.706406	0.305317	0.820352	-0.285685
(E)-4-stilbenol	0.726209230769231	402.386	197.096	POS	6.75293e-06	6.26315e-06	0.809868	0.189039	0.115352	1.0782	0.108624
L-ARABITOL	0.725878923076923	202.936	151.059	NEG	4.80265e-07	1.25849e-06	1.12789	0.0112795	0.010793	0.381619	-1.38979
meso-Erythritol	0.723839692307692	33.3373	121.051	NEG	9.19137e-05	8.92086e-05	0.421665	0.554289	0.257017	1.03032	0.043098
Fructoselysine	0.722342461538461	29.3259	309.165	POS	2.78679e-05	0.00010171	1.3122	1.14355e-05	9.14403e-05	0.273993	-1.86779
1,6-Dihydro-1-(3-methoxyphenethyl)-6-oxonicotinic acid	0.721938538461538	153.783	274.107	POS	1.36463e-05	3.06859e-05	1.31397	2.84588e-05	0.000149467	0.444709	-1.16907
aminohippuric acid	0.721337846153846	138.98	193.062	NEG	1.70216e-09	1.26239e-06	1.31749	0.0022046	0.00301603	0.00134836	-9.53458
3-Hydroxy-3-methylglutaric acid	0.721284307692308	28.3279	161.046	NEG	8.98857e-05	6.42117e-05	1.31571	6.23997e-06	6.74074e-05	1.39983	0.485256
(4E,8E,10E-d18:3)sphingosine	0.721119230769231	418.052	296.258	POS	4.07541e-05	2.03983e-05	1.13638	0.0172627	0.0152887	1.99792	0.9985
4-Hydroxymethylimidazole	0.720863076923077	622.223	99.0553	POS	0.000375966	0.000186922	0.658552	0.215434	0.127642	2.01135	1.00817
His	0.719990692307692	604.559	156.077	POS	2.95603e-05	2.99556e-05	0.100182	0.944392	0.370108	0.986805	-0.0191629
Piperidione	0.719659923076923	211.96	170.118	POS	1.09422e-05	8.44249e-06	1.25598	0.00326731	0.00408568	1.29609	0.374166
Ethirimol	0.718667538461538	160.047	210.16	POS	1.18608e-05	1.37905e-07	1.27959	1.54893e-08	8.59056e-06	86.0068	6.42638
2,3-Dihydro-4-methylfuran	0.717214384615385	142.024	85.0648	POS	2.60329e-05	2.04789e-05	1.27411	0.00171607	0.00249244	1.27121	0.346199
7-Methylxanthine	0.714563692307692	58.8722	165.041	NEG	1.59415e-05	1.01152e-05	1.29374	0.000905586	0.00154863	1.576	0.656268
HIPPURATE	0.713416769230769	164.922	178.051	NEG	7.48648e-05	1.41998e-05	1.31729	0.000317389	0.000718109	5.27223	2.39841
3,4-Dihydroxyphenylalanine	0.712816615384615	552.744	196.063	NEG	5.05477e-05	8.32447e-05	0.601903	0.300091	0.165716	0.607219	-0.719712
Dodecyl glucoside	0.712358769230769	233.123	347.244	NEG	4.18006e-06	2.55671e-06	0.604651	0.331506	0.178745	1.63494	0.709239
4-Vinylcyclohexene	0.710932153846154	328.993	109.101	POS	3.38826e-05	3.33132e-05	0.0383841	0.921733	0.364465	1.01709	0.0244498
Torsemide	0.710636230769231	138.404	347.121	NEG	3.96097e-06	9.57948e-06	1.31741	5.12378e-08	1.14908e-05	0.413485	-1.27409
1-Benzylimidazole	0.709018230769231	207.102	159.092	POS	9.60804e-06	5.12962e-06	1.31676	1.78956e-06	3.90546e-05	1.87305	0.90539
Methyl jasmonate	0.707271615384615	383.287	225.148	POS	1.53136e-05	5.72177e-06	1.31198	8.57081e-05	0.000295605	2.67638	1.42028
PC(18:1(9Z)/20:4(5Z,8Z,11Z,14Z))[U]	0.707010846153846	486.541	808.582	POS	0.000102172	8.60079e-05	0.547775	0.367788	0.193047	1.18794	0.248466
AMPA	0.706040153846154	58.0647	187.071	POS	8.58306e-05	6.72259e-05	1.27564	0.00212971	0.00293679	1.27675	0.352474
6,8-Dimethyl-4-hydroxycoumarin	0.705802538461538	278.509	189.056	NEG	1.46775e-06	1.25469e-05	1.31552	8.04778e-06	7.62495e-05	0.116981	-3.09565
N-Acetylneuraminic acid	0.705266307692308	127.894	294.154	POS	0.00045703	0.00191566	1.3113	2.3982e-06	4.33101e-05	0.238576	-2.06748
Koenoline	0.704398615384615	273.721	228.102	POS	5.73033e-06	2.83686e-05	1.31701	0.000733252	0.00132054	0.201996	-2.3076
Phosphatidylcholine lyso 18:2	0.703522538461538	403.271	578.347	NEG	1.7964e-05	1.43019e-05	1.2468	0.00533957	0.0059752	1.25606	0.328904
2-Oxo-4-hydroxy-5-aminovalerate	0.702411846153846	59.7995	148.06	POS	0.000154093	1.43391e-05	1.08689	0.158352	0.100121	10.7463	3.42577
Benzyloxyphenylisoserine Methylester	0.701340769230769	198.039	298.109	NEG	5.29861e-06	4.31262e-06	1.206	0.0104212	0.0101147	1.22863	0.297049
3-Hydroxy-1-indanone	0.700735769230769	148.105	149.06	POS	0.000124197	0.000166568	1.29446	0.000756919	0.00135227	0.745626	-0.423476
L-Malic acid	0.699261769230769	26.9246	133.014	NEG	0.000309488	0.000393007	1.22416	0.00631781	0.00681569	0.787488	-0.344671
Hydralazine	0.698353307692308	629.495	161.082	POS	0.000171444	9.51364e-05	0.895348	0.136317	0.0884874	1.80209	0.849667
3,4-DIHYDROXY-L-PHENYLALANINE	0.697675153846154	635.43	196.063	NEG	0.000255767	9.6115e-05	1.07768	0.0712596	0.0507326	2.66105	1.412
11-deoxy PGF2beta	0.697280153846154	420.086	337.239	NEG	7.24253e-06	9.25129e-06	1.28807	0.000981385	0.00164425	0.782867	-0.353161
L-phenylalanyl-L-proline	0.695449769230769	158.689	261.125	NEG	2.48616e-06	7.95037e-06	1.3169	2.04457e-06	4.10249e-05	0.31271	-1.6771
delta-Tocopherol	0.695117076923077	607.078	401.343	NEG	2.16267e-05	1.55614e-05	1.25018	0.00474988	0.00546144	1.38976	0.474839
9-HpODE	0.695062923076923	290.436	311.223	NEG	9.18337e-05	7.78098e-05	1.2837	0.000868719	0.00150152	1.18023	0.239072
Metolachlor	0.694547923076923	238.599	284.139	POS	5.62578e-06	7.61113e-06	1.28691	0.00141702	0.00216118	0.739151	-0.436058
(2-Methoxyethoxy)propanoic acid	0.693756769230769	623.606	149.082	POS	0.000154717	0.000113447	0.580195	0.420096	0.212381	1.36377	0.447603
Leucyl-Aspartate	0.693498769230769	145.48	247.129	POS	7.8082e-05	7.94196e-05	0.160918	0.796312	0.331302	0.983158	-0.0245048
Na,Na-Dimethylhistamine	0.693287230769231	514.168	140.118	POS	2.82699e-05	3.47768e-05	0.865649	0.17112	0.10659	0.812897	-0.298855
Methaphenilene	0.693148230769231	147.115	261.144	POS	2.70623e-05	5.76365e-05	1.31039	2.11778e-05	0.00012594	0.469534	-1.0907
gamma-Glutamyl-gamma-aminobutyraldehyde	0.692666076923077	133.485	217.118	POS	8.59989e-05	1.53437e-05	1.31717	0.000485887	0.000978243	5.60484	2.48667
Valyl-Tyrosine	0.692009692307692	158.257	281.149	POS	2.55006e-05	3.64498e-05	1.28902	0.00077527	0.00137745	0.699607	-0.515382
4-Hydroxy-1-(3-pyridinyl)-1-butanone	0.691843923076923	148.351	166.086	POS	0.00641095	0.0085372	1.3101	4.9364e-05	0.000209049	0.750943	-0.413225
Mecoprop	0.691523	245.799	213.031	NEG	6.82978e-07	5.42413e-06	1.31716	0.000462718	0.000943938	0.125915	-2.98948
9S,10R-Epoxy-6Z-octadecene	0.691265230769231	506.134	265.252	POS	2.08447e-05	2.6372e-05	0.412329	0.605278	0.273566	0.790408	-0.339331
8-Isoquinoline methanamine	0.690240769230769	197.712	158.096	POS	0.000419011	0.000272315	1.31178	2.74748e-05	0.00014632	1.5387	0.621711
Proline betaine	0.689451538461539	107.742	144.102	POS	0.000139375	0.000341237	1.31007	2.32173e-05	0.000132908	0.408439	-1.29181
PC(18:1(9Z)/18:2(9Z,12Z))[U]	0.689364461538461	470.233	784.582	POS	1.22446e-05	5.03833e-05	0.952643	0.0427448	0.032678	0.243029	-2.0408
2-Phenylacetamide	0.687550692307692	141.236	136.076	POS	1.51718e-05	3.15955e-05	1.2934	0.000133558	0.000393931	0.48019	-1.05832
N-oleoyl histidine	0.686734153846154	385.509	420.321	POS	5.08786e-06	8.50822e-07	1.31457	4.75413e-06	5.89278e-05	5.97993	2.58013
3-methyl-2-nitrophenyl acetate	0.683843923076923	28.832	218.042	POS	5.59979e-05	0.000189563	1.31339	5.30081e-05	0.000218568	0.295406	-1.75923
Methyl n-formylanthranilate	0.683106538461538	165.918	180.066	POS	4.86098e-06	3.61656e-06	0.56149	0.584089	0.26666	1.34409	0.426628
a-[1-(ethylamino)ethyl]-p-hydroxy-Benzyl alcohol	0.680506076923077	307.699	196.133	POS	9.35812e-07	7.17681e-06	1.24443	8.76035e-05	0.000299701	0.130394	-2.93905
Betaxolol	0.680282076923077	269.795	308.222	POS	4.41536e-05	1.68768e-05	1.31111	4.97898e-06	6.0209e-05	2.61623	1.38749
Nebivolol	0.679764153846154	252.537	406.186	POS	2.14795e-06	4.32751e-06	1.26922	0.0313493	0.0251827	0.496347	-1.01058
N-palmitoyl histidine	0.678535153846154	375.324	394.306	POS	5.27344e-06	8.975e-07	1.30943	4.82555e-06	5.93416e-05	5.8757	2.55476
2-Methylpropanal oxime	0.677513384615384	19.8103	88.0838	POS	2.50198e-05	1.63051e-05	0.618791	0.355901	0.188446	1.53447	0.617745
PE(18:1(9Z)/18:0)[U]	0.675653307692308	450.769	746.568	POS	3.66598e-05	3.81779e-05	0.148752	0.935998	0.368029	0.960236	-0.0585383
Homocarnosine	0.674165076923077	142.28	241.129	POS	3.71403e-07	3.49906e-06	1.3016	0.000129607	0.000386294	0.106144	-3.23591
Nefiracetam	0.673537923076923	248.128	247.144	POS	7.16276e-06	3.09445e-05	1.31591	6.89924e-06	7.07251e-05	0.231471	-2.11109
Eicosanoyl-EA	0.673420153846154	397.882	356.352	POS	1.94179e-05	3.0845e-05	1.30188	0.000231822	0.000575569	0.629532	-0.667647
Bestatin	0.670961615384615	240.568	307.167	NEG	2.9635e-06	1.3016e-05	1.3071	0.000416048	0.000872636	0.227682	-2.13491
Mevalonic acid	0.670065615384615	545.121	149.082	POS	0.000140968	7.58588e-05	0.613249	0.197587	0.119407	1.8583	0.893982
Di-n-butyl phthalate	0.669517	313.629	277.145	NEG	4.01492e-06	3.4876e-06	1.26579	0.00217053	0.00298013	1.1512	0.20314
1-Pyrroline-2-carboxylic acid	0.667424538461538	59.0648	114.055	POS	8.64647e-05	7.37573e-05	1.27773	0.00108874	0.00177521	1.17229	0.229325
Valyl-Valine	0.666685230769231	142.33	217.155	POS	5.67877e-05	0.000180169	1.31496	8.86054e-07	3.00208e-05	0.315192	-1.6657
Oxypurinol	0.665580153846154	44.4674	151.026	NEG	3.22975e-06	2.57884e-06	1.06978	0.0456348	0.0345615	1.2524	0.324696
Tyrosyl-Valine	0.664409076923077	192.888	281.149	POS	5.55694e-06	1.82895e-05	1.29485	0.000148374	0.000422088	0.303832	-1.71865
5-cis Carbaprostacyclin	0.664266230769231	484.874	349.236	NEG	3.1536e-05	1.76259e-05	1.26271	0.00506762	0.00573978	1.78918	0.839299
15(R)-HEDE	0.663614230769231	450.576	323.259	NEG	2.91095e-06	6.92292e-06	0.667003	0.108072	0.072643	0.42048	-1.24989
5,8,11-Eicosatriynoic Acid	0.661889538461538	466.414	299.202	NEG	3.64595e-06	5.11738e-06	0.671016	0.405429	0.207105	0.712465	-0.489109
7-Oxo-11-dodecenoic acid	0.661066230769231	303.975	213.148	POS	0.000121094	6.72579e-05	1.30633	0.000126217	0.000379615	1.80044	0.848353
N6-Methyl-2'-deoxyadenosine	0.660587307692308	34.2724	266.123	POS	0.000256485	0.000581076	1.31505	1.09902e-05	8.96009e-05	0.441398	-1.17985
Prednisolone	0.658152538461538	92.4313	181.105	POS	2.22265e-05	4.50007e-06	1.29302	0.00110945	0.00180016	4.93914	2.30426
Xanthurenic acid	0.657717461538461	202.501	204.03	NEG	2.43658e-06	3.80785e-06	1.29835	0.000216646	0.000549191	0.639882	-0.644122
butyl 2E,4E-hexadienoate	0.657098153846154	292.265	169.122	POS	6.63278e-06	5.16326e-06	1.14053	0.0285396	0.0232699	1.28461	0.361333
Indole-3-acetate	0.656109615384615	231.121	174.056	NEG	1.85303e-05	5.96886e-06	1.30628	0.00877383	0.0088242	3.1045	1.63436
4-Hydroxy-4-methyl-2-pentanone	0.655554230769231	176.516	115.077	NEG	9.48477e-06	8.23613e-06	1.12069	0.0336307	0.0266967	1.15161	0.203647
HYDROCOTARNINE	0.654626538461538	330.202	222.112	POS	9.10537e-07	3.76578e-05	1.31668	0.00229352	0.0031094	0.0241792	-5.37009
Leptomycin B	0.653549307692308	293.939	541.348	POS	1.17195e-05	1.74628e-05	1.28832	0.00073427	0.0013219	0.671115	-0.575368
EXALAMIDE	0.652419230769231	185.364	222.149	POS	7.167e-06	1.74261e-05	1.31082	4.16565e-05	0.000188516	0.411281	-1.28181
Valproic Acid	0.650569	232.248	143.108	NEG	9.42531e-06	1.08264e-05	1.15094	0.0189294	0.016483	0.870585	-0.199943
Melanin	0.649336615384615	57.1699	319.071	POS	5.00381e-05	9.62594e-05	1.36524	0.0035488	0.00283351	0.519826	-0.9439
Isoproterenol	0.649029615384615	188.113	210.114	NEG	1.71286e-06	3.72362e-06	1.28873	0.00024274	0.000593884	0.459999	-1.1203
3-Methoxy-8,9-methylenedioxy-3,4-dihydrophenanthridine	0.648823076923077	273.714	256.097	POS	9.82154e-06	4.03663e-05	1.31743	1.39083e-07	1.54809e-05	0.24331	-2.03913
15-keto Iloprost	0.646330846153846	205.294	357.203	NEG	1.26277e-06	8.94148e-06	1.30478	2.00826e-05	0.000122083	0.141226	-2.82392
Mycosporine	0.645395769230769	44.2134	262.128	POS	0.000366661	0.00129719	1.3168	3.84548e-08	1.03699e-05	0.282658	-1.82287
1-Hydroxybenzotriazole	0.644303153846154	599.601	134.036	NEG	0.000167822	0.000125488	0.846135	0.176141	0.109082	1.33735	0.419376
4-Methylimidazole	0.641701846153846	452.524	83.0603	POS	0.00025413	0.000330125	0.486699	0.393765	0.20283	0.7698	-0.377444
Succinylmonocholine	0.641221076923077	219.638	204.123	POS	0.000162905	6.87626e-05	1.31446	2.71179e-05	0.00014523	2.36909	1.24433
Nicotinate D-ribonucleoside	0.640254076923077	40.3998	256.081	POS	3.70447e-05	1.53359e-05	0.747834	0.36511	0.192018	2.41556	1.27236
Flurbiprofen	0.639487384615385	29.2983	279.053	NEG	2.50152e-06	3.40632e-06	0.571435	0.526221	0.247977	0.734375	-0.445411
Methoprene acid	0.638669	316.628	267.197	NEG	2.47907e-06	9.06377e-07	1.30643	0.000105985	0.00033914	2.73514	1.45161
Pyrimidinol	0.638668153846154	178.596	153.102	POS	0.000230221	6.46254e-05	1.31634	5.178e-06	6.12919e-05	3.56238	1.83284
Thiabendazole	0.638361153846154	174.473	202.044	POS	0.000128447	0.000110012	1.19632	0.0526943	0.0391036	1.16757	0.223512
C-2 Ceramide	0.637675769230769	400.713	340.286	NEG	7.06446e-06	2.11377e-06	1.3142	1.82909e-06	3.93824e-05	3.34212	1.74076
Pinacidil	0.637605846153846	222.295	244.156	NEG	6.77566e-06	4.30215e-06	1.31041	9.55983e-05	0.000316817	1.57495	0.655303
(E)-2-Butenyl-4-methyl-threonine	0.634797923076923	132.875	188.128	POS	1.65721e-05	5.33164e-05	1.08673	0.0527046	0.0391102	0.310826	-1.68582
Alanyl-Isoleucine	0.634609923076923	130.64	203.139	POS	4.28978e-05	0.00013796	1.30187	3.70627e-05	0.000175385	0.310944	-1.68527
Valaciclovir	0.634127	162.254	323.146	NEG	6.21388e-07	1.5405e-06	1.22298	0.0026909	0.00351325	0.403368	-1.30983
3-(4-HYDROXYPHENYL)LACTATE	0.632818846153846	57.2368	181.051	NEG	1.07326e-05	6.16281e-06	1.16796	0.0285386	0.0232691	1.74152	0.800344
Sorbitol	0.629015	504.887	181.072	NEG	9.90215e-06	1.2662e-05	0.472374	0.6596	0.290974	0.782035	-0.354695
Isoschaftoside	0.628057846153846	199.066	563.142	NEG	5.48025e-05	3.73231e-05	1.30535	0.000179974	0.000482239	1.46833	0.554173
Tetrahydrofuran	0.627903615384615	69.6813	73.0648	POS	0.000106547	0.000132522	0.738032	0.258733	0.147595	0.803991	-0.314748
11Z-hexadecenoic acid	0.625808769230769	429.308	255.232	POS	1.2264e-05	8.1707e-06	1.30015	0.000327889	0.000735148	1.50098	0.5859
Mesaconic acid	0.625340769230769	56.6476	129.02	NEG	3.23458e-06	4.79089e-06	1.19033	0.0245042	0.0204276	0.675152	-0.566717
Aldosine	0.624993461538461	203.214	255.134	POS	1.59269e-05	3.1892e-05	1.31097	4.03165e-05	0.000184759	0.499401	-1.00173
MEDICA 16	0.624936615384615	455.765	343.284	POS	2.16916e-06	8.58879e-06	0.749973	0.00458419	0.00531293	0.252557	-1.98532
1-(3-(Trifluoromethyl)phenyl)piperazine	0.624754461538461	197.714	231.113	POS	0.00233363	0.00149697	1.30827	0.000120779	0.000368765	1.5589	0.640532
L-prolyl-L-phenylalanine	0.624051153846154	197.03	263.139	POS	0.000169926	9.88098e-05	1.3056	7.47656e-05	0.00027099	1.71973	0.782179
5,6-Dihydroxy-3-methyl-2-oxo-1,2,5,6-tetrahydroquinoline	0.620381461538462	185.248	194.081	POS	7.30612e-06	1.52947e-05	1.2866	0.00221955	0.0030317	0.477691	-1.06585
Proline-hydroxyproline	0.620048076923077	152.58	227.104	NEG	1.05155e-05	3.87903e-05	1.3173	2.13011e-07	1.84235e-05	0.271086	-1.88318
Isoacoramone	0.619759076923077	322.477	225.112	POS	4.80649e-06	3.97617e-06	1.26096	0.00283459	0.00365769	1.20882	0.273602
Semilepidinoside A	0.619560384615385	164.528	337.139	POS	1.44118e-05	2.30843e-05	1.31016	9.68297e-05	0.00031948	0.624311	-0.679664
N-Acetyl-L-glutamic acid	0.619109307692308	71.7317	190.071	POS	2.52601e-05	8.64676e-06	1.31683	1.36862e-07	1.53907e-05	2.92134	1.54663
ribosylimidazoleacetic acid	0.618612230769231	76.7248	259.092	POS	0.000265661	0.000293402	1.22603	0.031083	0.0250038	0.905453	-0.143289
2-Deoxy-2,3-dehydro-N-acetylneuraminic acid	0.618397615384615	34.451	292.102	POS	0.000132417	0.000118663	1.04691	0.0594429	0.0433785	1.1159	0.158213
CB-25	0.617326846153846	410.789	402.302	NEG	2.04671e-05	6.72593e-06	1.31589	1.13922e-05	9.12644e-05	3.04301	1.6055
9-Hydroxyfluorene	0.616002461538462	379.103	183.08	POS	2.98889e-05	2.80845e-05	1.02986	0.0653337	0.047059	1.06425	0.0898398
GRAYANOTOXIN I	0.615357769230769	266.614	411.237	NEG	2.03743e-06	1.35486e-06	1.21682	0.0536683	0.0397216	1.50379	0.5886
Secobarbital	0.614925153846154	181.761	237.125	NEG	2.68157e-06	8.6699e-06	1.31543	1.81565e-06	3.92719e-05	0.309296	-1.69294
Zalcitabine	0.612946307692308	128.486	210.089	NEG	1.37639e-05	2.56119e-05	1.29474	0.000321707	0.000725132	0.537401	-0.89593
Dihomo-alpha-linolenic acid (20:3(n-3))	0.611646230769231	490.709	305.249	NEG	7.72162e-05	3.69096e-05	1.29449	0.00132643	0.00205721	2.09203	1.06491
Melicopicine	0.611519846153846	260.222	330.133	POS	7.32991e-06	2.95721e-06	1.30099	0.000457901	0.000936691	2.47866	1.30956
PC(20:4(5Z,8Z,11Z,14Z)/16:0)[U]	0.611437307692308	423.653	782.566	POS	4.56558e-05	4.5462e-05	0.194573	0.993577	0.38202	1.00426	0.0061378
Hydroxyprolyl-Isoleucine	0.611354923076923	187.118	245.15	POS	0.000136041	1.61157e-05	1.31751	0.000155104	0.000434693	8.44151	3.0775
2,2`,4,4`-Tetrahydroxybenzophenone	0.611239230769231	29.4047	245.043	NEG	3.13396e-05	7.76233e-05	1.31248	0.00348802	0.00429489	0.40374	-1.3085
Phytyl phosphate	0.610044076923077	298.915	377.279	POS	2.18288e-05	1.31019e-05	1.29525	0.000484235	0.000975827	1.66608	0.73646
N-omega-Acetylhistamine	0.609781384615385	599.519	154.097	POS	2.12799e-05	2.81016e-05	0.568923	0.570843	0.262344	0.757251	-0.401156
Imiquimod	0.606609615384615	239.604	241.143	POS	5.22717e-06	4.47822e-06	1.22555	0.00661006	0.00706	1.16724	0.223105
8-iso-16-cyclohexyl-tetranor Prostaglandin E2	0.605637692307692	355.429	377.231	NEG	1.32284e-05	6.63818e-06	1.29806	0.000251044	0.000607658	1.99278	0.994784
Annoglabasin F	0.604619461538462	408.486	379.245	POS	2.25576e-06	5.1588e-06	1.31143	2.27132e-05	0.000131235	0.437264	-1.19342
Valine	0.604233	56.0923	116.072	NEG	0.000106883	8.38833e-05	1.02295	0.0774805	0.0545292	1.27419	0.349576
Enicoflavine	0.604098692307692	167.862	212.092	POS	9.88203e-06	2.10658e-05	1.31236	1.36274e-05	9.97011e-05	0.469104	-1.09202
2-Isopropyl-1,4-benzenediol	0.603281692307692	460.123	153.091	POS	5.96289e-06	6.07243e-06	0.0108421	0.955117	0.372745	0.981962	-0.0262608
Pandamarilactam 3x	0.602698923076923	272.69	236.128	POS	2.45523e-05	1.45751e-05	1.3101	0.000111337	0.000350181	1.68454	0.752355
N-Methylglutamic acid	0.602376615384615	34.7916	160.062	NEG	0.000233232	0.000108178	1.30935	0.000100069	0.00032648	2.15601	1.10836
threo-Syringoylglycerol	0.600332230769231	198.33	245.1	POS	1.11971e-05	3.79944e-05	1.31233	2.2282e-05	0.000129778	0.294704	-1.76266
